# Supplementary material for: Possible epigenetic regulatory effect of dysregulated circular RNAs in epilepsy
Source: PLoS One. 2018 Dec 28;13(12):e0209829. doi: 10.1371/journal.pone.0209829 (PMC6310357; doi:10.1371/journal.pone.0209829)
Supplement: S1 File — (XLS) [file pone.0209829.s006.xls]

## Sheet: Sheet1
Annotations	Raw Intensity								Normalized Intensity								Flags
circRNA	[Control1](raw)	[Control2](raw)	[Epilepsy1](raw)	[Epilepsy2](raw)	[Control3](raw)	[Control4](raw)	[Epilepsy3](raw)	[Epilepsy4](raw)	[Control1](normalized)	[Control2](normalized)	[Epilepsy1](normalized)	[Epilepsy2](normalized)	[Control3](normalized)	[Control4](normalized)	[Epilepsy3](normalized)	[Epilepsy4](normalized)	Control1:flag_call	Control2:flag_call	Epilepsy1:flag_call	Epilepsy2:flag_call	Control3:flag_call	Control4:flag_call	Epilepsy3:flag_call	Epilepsy4:flag_call	circRNA_type	best_transcript	GeneSymbol
mmu_circRNA_42471	63	52	53	52	67	58	56	62	5.41917	6.26283	7.33909	5.69979	5.57483	5.80514	5.48105	5.55195	P	P	P	P	P	P	P	P	antisense	NM_028801	Muc5b
mmu_circRNA_38777	138	34.5	31	43	83	51	100	87	6.4384	5.48105	4.77026	5.45456	5.94636	5.70844	6.37137	6.13009	P	P	A	P	P	P	P	P	exonic	NM_023429	Ociad1
mmu_circRNA_000469	79	33	48	45	86	65	87	83	5.75092	5.05427	6.3045	5.40647	5.94636	6.11456	6.13779	6.01629	P	P	P	P	P	P	P	P	exonic	NM_144800	Mtss1
mmu_circRNA_41150	103.5	55	55	54	53	71	67.5	80	6.0507	6.46621	7.2554	5.80997	5.26357	6.23796	5.77746	5.96236	P	P	P	P	P	P	P	P	exonic	ENSMUST00000003544	Bicd1
mmu_circRNA_32924	127	40	50	55	106	91	93	90	6.25695	5.93609	6.76083	5.93166	6.18813	6.48646	6.20656	6.15561	P	P	P	P	P	P	P	P	exonic	NM_181399	Usp6nl
mmu_circRNA_32304	204	42	30	66.5	137	59	84	86	6.97415	6.05478	4.43724	6.14291	6.57235	5.92871	6.09622	6.03153	P	P	A	P	P	P	P	P	exonic	NM_010266	Gda
mmu_circRNA_42733	39.5	28	42	34.5	40	29	37	33	4.84745	4.47422	5.48105	4.73344	4.94728	4.57602	4.70261	4.43724	P	A	P	A	P	A	P	P	exonic	NM_153135	Unc5d
mmu_circRNA_21485	60	41	40	42	64	62	52	79.5	5.31657	5.67353	5.75259	5.31657	5.48105	5.89122	5.31883	5.9405	P	P	P	P	P	P	P	P	exonic	NM_007853	Degs1
mmu_circRNA_39899	44	27.5	36	27	34	31	34	38.5	4.98762	4.57602	4.98478	4.36037	4.80293	4.60224	4.6533	4.76363	P	A	P	A	P	A	A	P	exonic	NM_001081306	Ptprz1
mmu_circRNA_29986	1339	2740	1681.5	1316.5	1997.5	2795	3152	2877	9.67674	11.8391	11.9762	10.7686	10.5057	11.4843	11.4511	11.1748	P	P	P	P	P	P	P	P	exonic	NM_001081068	Ltn1
mmu_circRNA_44901	85	39	41.5	48	88	49	53	70	5.78075	5.67353	5.68234	5.46888	5.91083	5.4991	5.35232	5.72217	P	P	P	P	P	P	P	P	exonic	NM_001122851	Faim
mmu_circRNA_004212	176	35	29	74	180	64	99	118	6.76746	5.26591	4.27967	6.32713	6.93046	5.9405	6.33832	6.5173	P	P	A	P	P	P	P	P	sense overlapping	NM_207302	Zranb1
mmu_circRNA_017320	1178	183	45	326.5	266.5	162.5	192	290.5	9.44665	8.44168	6.82148	8.60771	7.46282	7.43704	7.30613	7.79629	P	P	P	P	P	P	P	P	exonic	NM_007772	Hivep1
mmu_circRNA_23286	91.5	63	68	58	87	93	69	80	5.88665	6.80544	8.20201	5.90483	5.92871	6.61068	5.69979	5.90633	P	P	P	P	P	P	P	P	exonic	NM_029745	Tbc1d9b
mmu_circRNA_19368	31	30	36	31	35.5	36	36	37.5	4.50631	4.67817	5.09968	4.51423	4.78995	4.97621	4.79645	4.7932	A	A	P	A	P	P	A	P	antisense	NM_177680	Ythdc1
mmu_circRNA_23144	52	50	52	64.5	95	88	88	102.5	5.1386	6.05478	6.82148	6.00791	6.0507	6.45494	6.13779	6.26166	P	P	P	P	P	P	P	P	sense overlapping	NM_001100394	4930505A04Rik
mmu_circRNA_19407	194	41	47	99.5	253	168	178	183	6.91635	5.74252	6.69316	6.80383	7.40866	7.54092	7.17999	7.11967	P	P	P	P	P	P	P	P	intronic	AK140774
mmu_circRNA_21641	77	62.5	47	65.5	87	74	85	90	5.74084	6.78515	6.3045	6.16569	6.03703	6.25341	6.148	6.148	P	P	P	P	P	P	P	P	sense overlapping	ENSMUST00000083942	Gm25682
mmu_circRNA_24294	62	46	37	42	60	55	53	59	5.45661	6.16569	5.41706	5.36332	5.55003	5.92871	5.5287	5.55195	P	P	P	P	P	P	P	P	exonic	NM_198292	Tex2
mmu_circRNA_25121	51.5	30	30	28	41	32.5	41	40	5.28454	4.73683	4.67464	4.43724	4.97621	5.06508	4.79645	4.9502	P	A	A	A	P	P	P	P	intronic	AK158858
mmu_circRNA_32022	57	35	38	45	57	37	49	63	5.24941	5.16397	5.2231	5.40647	5.23272	5.03789	5.25415	5.60479	P	P	P	P	P	P	P	P	sense overlapping	NM_053099	Setbp1
mmu_circRNA_22404	45	59.5	64.5	48.5	50.5	62	56	62	5.06508	6.62628	8.07719	5.63957	5.14115	5.98815	5.43385	5.50507	P	P	P	P	P	P	P	P	intronic	ENSMUST00000182907	Anks1b
mmu_circRNA_45113	40	30	30	33	34	30	36	39	4.92073	4.73683	4.47827	4.92073	4.84745	4.60224	4.75029	4.91775	P	A	A	P	A	A	A	P	intronic	ENSMUST00000035055	Map4
mmu_circRNA_30516	43	41	38	42	51	49	48	53	5.06508	5.67353	5.75259	5.49311	5.28916	5.56915	5.25415	5.46888	P	P	P	P	P	P	P	P	exonic	NM_027649	Spats1
mmu_circRNA_33860	39	34	34.5	33	37.5	31	39	31	4.84745	4.89065	5.04064	4.92073	4.71296	4.54545	4.84745	4.60224	P	P	A	A	P	A	P	A	exonic	NM_025942	Ola1
mmu_circRNA_36251	49	29	36	35	50.5	36.5	44	58	5.1386	4.628	4.87229	5.00458	5.14115	4.9502	4.92667	5.40647	P	A	P	P	P	P	P	P	exonic	NM_178654	Pkn2
mmu_circRNA_19130	63.5	38	53	37	55	38	45	44	5.40647	5.67353	7.29957	5.00458	5.33902	5.03789	5.13347	5.09177	P	P	P	P	P	P	P	P	sense overlapping	NM_026002	Mtdh
mmu_circRNA_23364	349	935	731	504	451	779.5	760	832	7.70892	10.6006	11.0741	9.24876	8.2611	9.67039	9.29851	9.3531	P	P	P	P	P	P	P	P	exonic	NM_029105	Meikin
mmu_circRNA_25921	1383	89	35.5	583	1137	511	705	748	9.75035	7.29211	5.15893	9.50111	9.64505	9.11205	9.19054	9.17518	P	P	P	P	P	P	P	P	exonic	NM_011215	Ptprn2
mmu_circRNA_28157	47	34	42	52	42	34	48	43	5.15893	5.59922	6.44204	5.77746	5.09441	5.08647	5.35232	5.12832	P	A	P	P	P	P	P	P	exonic	NM_024188	Oxct1
mmu_circRNA_41925	67.5	37	47	70	71	41	60	57	5.53649	5.40435	6.69316	6.27685	5.65397	5.22792	5.61586	5.5189	P	P	P	P	P	P	P	P	exonic	NM_027256	Ints4
mmu_circRNA_29981	370	77.5	39	209	242	238	323	299	7.78612	7.15806	5.48105	7.93944	7.32228	8.01911	8.06798	7.81943	P	P	P	P	P	P	P	P	exonic	NM_007471	App
mmu_circRNA_34880	663	120	38	259	414.5	228	207	248	8.60609	7.86945	5.3479	8.27645	8.15217	7.97374	7.43912	7.58102	P	P	P	P	P	P	P	P	exonic	NM_027434	Rprd1b
mmu_circRNA_21385	62	29	36	38	44	43	45.5	44	5.37423	4.67817	5.3479	5.18395	5.08647	5.38073	5.16899	5.12832	P	A	P	P	P	P	P	P	exonic	NM_007422	Adss
mmu_circRNA_012725	514.5	101	37	232	287	133	191.5	228	8.2586	7.58244	5.28569	8.12884	7.58948	7.14315	7.3172	7.46691	P	P	P	P	P	P	P	P	exonic	NM_007488	Arnt2
mmu_circRNA_24830	48	28.5	44	32	35	30	37	34	5.1386	4.57602	6.3045	4.92073	4.86303	4.79645	4.84745	4.87229	P	A	P	P	P	A	A	A	sense overlapping	NM_201357	Tssc1
mmu_circRNA_28257	32	33	49	31.5	32	36	32	38	4.67464	5.05427	6.93046	4.69914	4.73344	5.28916	4.6533	4.57602	A	A	P	P	A	P	A	P	exonic	NM_172958	Mtmr12
mmu_circRNA_007240	48	32	31	36.5	54	35	53	46.5	5.04064	5.11277	4.51423	5.18395	5.18395	4.83487	5.35232	5.18147	P	A	A	P	P	P	P	P	exonic	NM_144541	Bre
mmu_circRNA_39116	1541.5	2246.5	1245.5	1364	1999	2427	2582	2808	9.9433	11.5563	11.5698	10.8289	10.5145	11.2519	11.122	11.1184	P	P	P	P	P	P	P	P	sense overlapping	NM_001255991	Btbd8
mmu_circRNA_31043	422	68	38	104.5	342	183	223.5	262	7.9825	7.01411	5.2231	6.88006	7.85784	7.6727	7.54575	7.62919	P	P	P	P	P	P	P	P	exonic	NM_054082	Mta3
mmu_circRNA_22672	346	72	42	118.5	234	132	208	229	7.68765	7.05842	5.82596	7.10271	7.28692	7.17719	7.41792	7.46691	P	P	P	P	P	P	P	P	sense overlapping	NM_007636	Cct2
mmu_circRNA_016283	30	29.5	36.5	30	28	33	34	34	4.69218	5.2231	5.82596	4.92073	4.65688	5.13603	4.8815	4.87229	A	A	M	A	A	P	A	P	intronic	ENSMUST00000032998	Rps3
mmu_circRNA_33887	37.5	37	43	36	49	34.5	46	49	4.63527	5.52283	5.61402	4.97907	5.15387	5.00458	5.04064	5.11277	P	P	P	P	P	P	P	P	intergenic
mmu_circRNA_40702	107	42	35	61	47	45	51	51	6.06559	5.80997	4.87229	5.99241	5.11277	5.26591	5.30749	5.28916	P	P	A	P	P	P	P	P	exonic	NM_173004	Cntn4
mmu_circRNA_19133	75	36	50	49	83.5	59	92	85	5.6177	5.35783	6.93046	5.63957	5.91083	5.9405	6.23437	6.06559	P	P	P	P	P	P	P	P	sense overlapping	NM_144800	Mtss1
mmu_circRNA_21237	48	34	50	42.5	64	32	58	47	5.08912	5.35783	6.93046	5.38073	5.57483	4.73344	5.5287	5.22792	P	P	P	P	P	A	P	P	exonic	uc007dko.2	Pogk
mmu_circRNA_32423	50	31	40	35	39.5	35	42.5	41	5.1386	4.73683	5.75259	4.85214	4.92667	4.79645	4.90877	4.87229	P	A	P	P	P	P	P	P	exonic	NM_144873	Uhrf2
mmu_circRNA_18959	39	37	35.5	35	39	39.5	40	44	4.80937	5.16397	5.15893	5.00458	4.73344	5.03789	4.84745	5.06239	P	P	A	P	P	P	P	P	antisense	NM_011931	Rfwd2
mmu_circRNA_001878	36	34	35	52	40	39	42	43	4.65688	4.94728	4.87229	5.63957	4.89369	4.79645	4.90877	4.98478	P	P	A	P	P	P	P	P	antisense	NM_011931	Rfwd2
mmu_circRNA_45453	91.5	43	36.5	61	106.5	61	57	85	5.86825	5.93609	4.82536	5.99241	6.23557	5.85273	5.43385	6.0507	P	P	P	P	P	P	P	P	exonic	NM_177215	Ocrl
mmu_circRNA_008322	155	65	31.5	109	137	128.5	132	127	6.64036	6.90209	4.72835	6.95756	6.5977	7.1148	6.74242	6.63175	P	P	A	P	P	P	P	P	exonic	NM_009006	Map4k2
mmu_circRNA_44672	91.5	38	34	48	77	60.5	60	66	5.88665	5.56248	4.92963	5.67882	5.8323	5.91083	5.60479	5.75092	P	P	P	P	P	P	P	P	intronic	ENSMUST00000184811	Lrrc1
mmu_circRNA_41748	4210	206	56	766	2658	669	1025	2019.5	11.4362	8.62185	7.46231	9.87235	11.0346	9.44574	9.69769	10.6135	P	P	P	P	P	P	P	P	exonic	NM_001037927	Wdr93
mmu_circRNA_33642	38	30	39	32	33.5	36.5	33	41	4.78668	5.05427	5.41706	4.92073	4.54159	4.89065	4.3821	5.09177	P	A	P	A	A	P	A	P	exonic	NM_001001182	Baz2b
mmu_circRNA_39852	355	315.5	262.5	256	388	357	405	382	7.7128	9.23775	10.0515	8.29308	8.03433	8.58534	8.39181	8.20446	P	P	P	P	P	P	P	P	exonic	NM_175088	Mdfic
mmu_circRNA_44668	105.5	71	46	74	89.5	65	95	88	6.0723	6.93967	6.37246	6.33943	5.95511	6.01071	6.23437	6.05613	P	P	P	P	P	P	P	P	exonic	uc012gxa.1	Mlip
mmu_circRNA_009418	28	27.5	58	53	30	27.5	31	29.5	4.3427	4.36475	7.73074	5.71618	4.462	4.37565	4.3821	4.21567	A	A	P	P	A	A	A	A	antisense	NM_177747	Zfp711
mmu_circRNA_017208	32	32	51	35.5	35	34	36	34	4.60595	4.628	6.69316	5.00458	4.84745	4.79645	4.8815	4.54545	A	P	P	P	P	P	P	P	antisense	NM_008551	Mapkapk2
mmu_circRNA_28193	154	42	37.5	86.5	125	68	108	87	6.57235	5.52283	5.3479	6.5475	6.43528	6.10149	6.41588	6.08697	P	M	P	P	P	P	P	P	exonic	NM_001081402	Wdr70
mmu_circRNA_24663	82	33	33	46	60	43	39.5	40.5	5.67706	5.05427	4.77026	5.49311	5.42967	5.22792	4.86612	4.74694	P	A	A	P	P	P	P	P	intergenic
mmu_circRNA_20715	295	50	35	119	184	69	139.5	146	7.44379	6.30791	4.87229	7.05469	6.95756	6.13009	6.80705	6.82863	P	P	P	P	P	P	P	P	exonic	NM_019933	Ptpn4
mmu_circRNA_45984	72	53.5	74.5	71	83	70	84	90.5	5.55003	6.2867	8.39918	6.25695	5.8323	6.05206	6.09622	6.13009	P	P	P	P	P	P	P	P	exonic	uc009uzc.1	Kdm5d
mmu_circRNA_32228	64	39	42.5	41	62	60	56	57	5.50507	5.77582	6.37246	5.22792	5.56344	6.01071	5.49711	5.50507	P	P	P	P	P	P	P	P	exonic	NM_001081196	Hnrnpul2
mmu_circRNA_45151	38.5	31	55	38	35	41	37	36	4.87229	4.84745	7.42423	5.13347	4.76363	5.22792	4.75029	4.74694	P	A	P	P	P	P	P	P	exonic	NM_001081340	Setd2
mmu_circRNA_013668	1362.5	140	41.5	574.5	1340.5	570	960	1042.5	9.71517	8.10873	6.03635	9.47061	9.89203	9.24148	9.6342	9.68788	P	P	P	P	P	P	P	P	exonic	NM_008778	Pak3
mmu_circRNA_34867	47	30	53	38	50	35	42.5	41	5.15134	4.5221	7.03866	5.06239	5.36112	5.08647	5.13347	4.97047	P	A	P	P	P	P	P	P	exonic	NM_018851	Samhd1
mmu_circRNA_29536	49	32	43	40	71	37	46	46	5.11667	5.05427	6.03635	5.13347	5.65397	4.9502	5.18643	5.19137	P	A	P	P	P	P	P	P	exonic	NM_177633	Ubxn7
mmu_circRNA_21304	238	57.5	42	110	162.5	77.5	162.5	153	7.2298	6.75541	6.5676	7.03866	6.83418	6.38977	7.0839	6.92935	P	M	M	M	P	P	P	P	exonic	NM_011880	Rgs7
mmu_circRNA_40186	111	37	32	52	109	37	90	54.5	6.15435	5.16397	4.67464	5.58989	6.27336	5.08647	6.16569	5.41917	P	P	A	P	P	P	P	P	exonic	NM_001033430	Kdm7a
mmu_circRNA_25635	61	31	36	36.5	47.5	32	35	38.5	5.37423	4.628	4.87229	4.82536	5.11277	4.79645	4.54545	4.84118	P	A	A	P	P	A	A	P	exonic	NM_178914	Spata7
mmu_circRNA_21700	28.5	28	38.5	27	30	29.5	33	37	4.73005	4.89065	5.75259	4.59852	4.73344	4.64971	4.54545	4.70261	A	A	P	A	A	A	A	P	intergenic
mmu_circRNA_29354	179	51	37	88.5	170	86.5	137.5	153	6.79574	6.26283	5.2231	6.61299	6.8666	6.38977	6.77695	6.88846	P	P	P	P	P	P	P	P	exonic	NM_011949	Mapk1
mmu_circRNA_41751	261	57.5	49	103	203.5	106	120	168	7.31267	6.66944	7.2554	6.88006	7.09317	6.80746	6.6116	7.0311	P	P	P	P	P	P	P	P	sense overlapping	NM_178070	Vps33b
mmu_circRNA_30518	1127.5	1502	790	965	1700.5	1975	1995.5	2340.5	9.40243	11.0895	11.1331	10.2407	10.2472	10.9897	10.7133	10.8044	P	P	P	P	P	P	P	P	sense overlapping	NM_008690	Nfkbie
mmu_circRNA_25847	67	38.5	35	36	62	62	59	69	5.55003	5.70499	4.98478	5.08647	5.53843	6.02116	5.55387	5.80997	P	P	P	P	P	P	P	P	exonic	NM_012023	Ppp2r5c
mmu_circRNA_21876	389.5	37	34.5	181	213	81	134.5	146.5	7.86849	5.35783	4.92963	7.73603	7.17094	6.41957	6.75708	6.82148	P	P	P	P	P	P	P	P	exonic	NM_028430	Ppil6
mmu_circRNA_45777	184.5	50	38	70	134	79	110.5	109	6.85458	6.35384	4.98478	6.16569	6.53102	6.32994	6.47231	6.37137	P	P	P	P	P	P	P	P	exonic	NM_008778	Pak3
mmu_circRNA_36944	46	33	43.5	36.5	38	39	37	40	4.98762	5.16397	5.82596	5.18395	4.71296	5.08647	4.79645	4.98478	P	P	P	P	P	P	P	P	exonic	NM_172869	Frmd3
mmu_circRNA_20401	34	29	34	29	41	33	39	43	4.83487	4.628	4.98478	4.43724	5.09441	4.92073	4.92667	5.02411	P	A	P	A	P	A	P	P	exonic	NM_175291	Dock10
mmu_circRNA_26979	45	34	39	37	34	39	41.5	38	4.98762	5.35783	5.48105	5.13347	4.73344	5.08647	5.04064	4.81258	P	A	P	P	P	P	P	P	exonic	NM_028151	Skiv2l2
mmu_circRNA_22099	51.5	30	49	35	50.5	33	37	39	5.15134	4.5221	6.17008	4.66045	5.05155	4.79645	4.6533	4.84118	P	A	P	P	P	P	A	P	exonic	NM_053183	Ddx50
mmu_circRNA_23332	121	43	45.5	51	114	67	85	82.5	6.18875	5.99524	6.50445	5.66289	6.26166	6.10149	6.03015	5.91532	P	P	P	P	P	P	P	P	exonic	NM_011543	Skp1a
mmu_circRNA_42316	41	32	31	35.5	36	37	37	38.5	4.92073	5.05427	4.51423	4.82536	4.65688	4.9502	4.57602	4.76363	P	A	A	P	P	P	P	P	sense overlapping	NM_172747	Kctd13
mmu_circRNA_36210	201	56	39	105	239	134.5	182	180.5	6.95973	6.62628	5.68234	6.91635	7.31437	7.14887	7.20251	7.11967	P	P	P	P	P	P	P	P	exonic	NM_008913	Ppp3ca
mmu_circRNA_41772	48	33	41.5	38	51.5	35	62	57	5.1386	5.26591	5.96525	5.08647	5.32334	5.06508	5.67706	5.44631	P	A	P	P	P	P	P	P	exonic	NM_008803	Pde8a
mmu_circRNA_45854	52	31	40	31	39.5	31	42	42	5.26825	5.05427	5.61402	4.69914	4.92667	4.67464	5.00458	5.02411	P	A	P	P	P	A	P	P	exonic	NM_011077	Phex
mmu_circRNA_36323	384.5	114.5	32	133	275	158	291	306	7.83116	7.77257	4.77026	7.28807	7.53801	7.44119	7.90713	7.8733	P	P	A	P	P	P	P	P	exonic	NM_001081277	Ak5
mmu_circRNA_016771	272	67	33	144	121.5	98.5	96	127	7.36557	6.77118	4.98478	7.43808	6.40899	6.68792	6.28034	6.63175	P	P	A	P	P	P	P	P	exonic	NM_020296	Rbms1
mmu_circRNA_40428	79	43	37	53	55.5	57	51	64	5.72217	5.93609	5.09968	5.73238	5.3479	5.8323	5.28916	5.59549	P	P	P	P	P	P	P	P	exonic	NM_009819	Ctnna2
mmu_circRNA_43584	84	53.5	49	47	72	55	59.5	70	5.83862	6.4243	7.03866	5.51101	5.74421	5.81639	5.53843	5.78729	P	P	P	P	P	P	P	P	intronic	ENSMUST00000127664	Gm20388
mmu_circRNA_19997	84	44	31.5	48	76	42	49	43.5	5.75092	6.08165	4.72835	5.60479	5.69806	5.26591	5.18643	5.07849	P	P	A	P	P	P	P	P	exonic	NM_023514	Mrps9
mmu_circRNA_35973	143	57	47	125	101	63	92	92	6.46621	6.62628	6.3045	7.16969	6.12493	5.92871	6.25104	6.15561	P	P	P	P	P	P	P	P	exonic	NM_001033304	5330417C22Rik
mmu_circRNA_25878	111	60	48	79.5	122	118	96	125	6.19799	6.75541	6.93046	6.48445	6.45186	6.94517	6.29534	6.58367	P	P	P	P	P	P	P	P	exonic	NM_011632	Traf3
mmu_circRNA_39954	71.5	48	61	88	82.5	86.5	75	87	5.62868	6.2867	7.73074	6.55806	5.86979	6.42902	5.84804	6.07765	P	P	P	A	P	P	P	P	exonic	NM_177296	Tnpo3
mmu_circRNA_44784	32	29	32	34	37.5	35	39	37.5	4.78668	5.05427	4.67464	5.00458	4.96471	4.85993	5.00458	4.81258	A	A	A	P	P	P	P	P	sense overlapping	NM_001142943	Zfp949
mmu_circRNA_24199	62	37	49	44	59	54	49	65	5.38073	5.26591	7.2554	5.26825	5.41917	5.70844	5.25415	5.69979	P	P	P	P	P	P	P	P	exonic	NM_001159492	Gpatch8
mmu_circRNA_19036	106	38	41	46	95.5	42.5	84	70	6.07765	5.52283	5.3479	5.40647	6.08962	5.32671	6.01838	5.72217	P	P	P	P	P	P	P	P	sense overlapping	NM_011505	Stxbp4
mmu_circRNA_27659	310.5	78	35	151	204	149.5	177	202	7.5086	7.12291	5.09968	7.46231	7.08688	7.32987	7.17999	7.31494	P	P	A	P	P	P	P	P	exonic	NM_027436	Mipep
mmu_circRNA_23141	53	37	42.5	41.5	46.5	46	51.5	58	5.1386	5.40435	5.82596	5.28916	5.14115	5.4991	5.36112	5.48105	P	P	P	P	P	P	P	P	exonic	NM_009260	Sptbn1
mmu_circRNA_010522	605	311	263	270	334	316.5	374	474.5	8.4726	9.20543	10.064	8.33835	7.80358	8.42695	8.26858	8.52396	P	P	P	P	P	P	P	P	exonic	NM_033565	Aff4
mmu_circRNA_19390	376	72	52.5	200.5	331	99	264	216	7.79426	7.03626	7.03866	7.896	7.80075	6.59491	7.76968	7.35954	P	P	P	P	P	P	P	P	sense overlapping	NM_019983	Rabgef1
mmu_circRNA_000767	1986	312	44	670	1141	492.5	752.5	823	10.313	9.22017	6.44204	9.67911	9.65677	9.06316	9.28202	9.32715	P	P	P	P	P	P	P	P	exonic	NM_175225	Tasp1
mmu_circRNA_34258	458	85	47	162	232	169	133	201	8.08186	7.25864	6.50445	7.57394	7.27358	7.52093	6.77118	7.273	P	P	P	P	P	P	P	P	exonic	NM_010825	Meis2
mmu_circRNA_24519	186.5	73	44.5	80	158.5	124	136.5	179	6.85924	7.08123	6.23557	6.44876	6.7933	7.04755	6.79574	7.08854	P	P	P	P	P	P	P	P	exonic	NM_016676	Rab10
mmu_circRNA_29829	39	28.5	43	29	36.5	29	34	35	4.80937	4.47422	6.3045	4.28431	4.82536	4.73344	4.6533	4.54545	P	A	P	A	P	A	A	P	exonic	NM_173026	Zbtb11
mmu_circRNA_36719	7793	7663	5588	5753	10351	7646	9601	9003	12.4559	13.0995	13.2768	12.9647	13.0763	12.9387	13.0995	12.8187	P	P	P	P	P	P	P	P	exonic	NM_001033306	Shb
mmu_circRNA_36720	7943	8104	5689	6007	10283	8099	10003	9808	12.4904	13.2028	13.3359	13.032	13.0635	13.0243	13.1451	13.0002	P	P	P	P	P	P	P	P	exonic	NM_001033306	Shb
mmu_circRNA_37878	72	35	44	40	62	39.5	48.5	50	5.65397	5.44217	6.69316	5.15893	5.61402	5.35232	5.23512	5.22792	P	P	P	P	P	P	P	P	exonic	NM_001081355	Prdm2
mmu_circRNA_43360	146	42	43	97	115	76	117	99	6.49248	5.80997	5.61402	6.77695	6.30107	6.25341	6.54653	6.28266	P	P	P	P	P	P	P	P	exonic	NM_153164	Cnot1
mmu_circRNA_43978	82	33	37	51	87	45	74.5	77	5.68409	4.94728	5.09968	5.60479	5.94636	5.38073	5.92722	5.8897	P	P	P	P	P	P	P	P	exonic	uc009ouc.1	Fez1
mmu_circRNA_37142	1905.5	155	42	659	1206.5	550	914	1081	10.2417	8.24277	5.89728	9.66112	9.74353	9.18668	9.5513	9.72479	P	P	P	P	P	P	P	P	exonic	ENSMUST00000107116	Elavl2
mmu_circRNA_45522	353.5	614	352	369.5	466	598	650	748.5	7.70504	10.093	10.4135	8.78966	8.30353	9.31226	9.0646	9.16021	P	P	P	P	P	P	P	P	sense overlapping	NM_010788	Mecp2
mmu_circRNA_45479	36	27	30	34	32.5	33	39	39	4.84745	4.5221	4.59852	5.15893	4.78995	4.85993	4.96759	5.02411	P	A	A	P	A	P	P	P	exonic	NM_001290414	Fgf13
mmu_circRNA_23533	126	37	49	52	89	44	83	71	6.32713	5.44217	6.82148	5.63957	6.02324	5.45867	6.16569	5.8496	P	P	P	P	P	P	P	P	exonic	NM_009157	Map2k4
mmu_circRNA_23000	52	41	47	48	50.5	52	53	52	5.22792	5.80997	6.17008	5.40647	5.27526	5.63595	5.41917	5.37423	P	P	P	P	P	P	P	P	exonic	NM_001190401	Usp34
mmu_circRNA_005382	4965	470	37	1636	4141	1568	2976	3111	11.6351	9.77557	4.98478	11.1243	11.695	10.6568	11.371	11.3336	P	P	P	P	P	P	P	P	exonic	NM_025303	Stau2
mmu_circRNA_19762	62	37	44	57	62	46	62.5	60	5.45661	5.48105	6.44204	5.8897	5.62868	5.4991	5.63866	5.50507	P	P	P	P	P	P	P	P	exonic	NM_028534	Smap1
mmu_circRNA_36817	47.5	38	49	38	43.5	37	44	50	5.09968	5.44217	6.98415	5.22792	5.08647	4.97621	5.00458	5.28916	P	P	P	P	P	P	P	P	exonic	NM_026079	Ikbkap
mmu_circRNA_24403	39	28	59	27	38	33	33	35	4.85993	5.05427	7.78734	4.21567	4.94728	4.97621	4.6533	4.70261	P	A	P	A	P	A	A	P	exonic	NM_028710	Arsg
mmu_circRNA_22742	298.5	261	199	208.5	322	309	337	364	7.49066	8.98897	9.82413	7.96493	7.7472	8.41247	8.12884	8.13911	P	P	P	P	P	P	P	P	exonic	NM_001081037	Srgap1
mmu_circRNA_37249	52	40	45	38	51.5	40	47.5	41	5.18643	5.59922	6.03635	5.03789	5.27526	5.06508	5.23512	4.9502	P	P	P	P	P	P	P	P	sense overlapping	NR_040640	0610043K17Rik
mmu_circRNA_42652	34	31	53	35.5	44.5	34	35.5	45	4.59852	4.84745	7.08987	5.11277	4.92667	4.67464	4.67464	5.18147	P	A	P	P	P	P	A	P	exonic	NM_010084	Adam18
mmu_circRNA_45651	249	50	30	87.5	139.5	125	134	141.5	7.27968	6.35384	4.59852	6.55806	6.58555	7.06886	6.78351	6.76124	P	P	A	P	P	P	P	P	exonic	NR_028380	Ftx
mmu_circRNA_26786	66.5	37	55	34.5	44	35	43	47	5.53649	5.40435	7.33909	4.9502	5.07314	5.03789	5.07849	5.12832	P	P	P	P	P	P	P	P	exonic	NM_023420	Col4a3bp
mmu_circRNA_28168	97	83	71	68	101	87.5	95	98	5.98957	7.21075	8.14613	6.19307	6.16569	6.54653	6.25104	6.26752	P	P	P	P	P	P	P	P	exonic	NM_013485	C9
mmu_circRNA_013079	119	53	30	44	148	100	94	130	6.26752	6.44566	4.43724	5.45456	6.68179	6.7242	6.23437	6.65698	P	P	A	P	P	P	P	P	exonic	NM_175291	Dock10
mmu_circRNA_43996	35	27	50	27.5	36	31	34	33	4.63527	4.42889	6.88006	4.76363	4.73344	4.51028	4.6533	4.70261	P	A	P	A	P	A	A	A	exonic	NM_001081429	Ccdc15
mmu_circRNA_31914	86	80	59	74	103	64	95	101	5.85273	7.21075	7.78734	6.32713	6.21143	5.95583	6.28034	6.32151	P	P	P	P	P	P	P	P	sense overlapping	NM_172631	Ldlrad4
mmu_circRNA_24943	42.5	32	33.5	37	33	33	39	42	5.04883	5.44217	5.15893	5.13347	4.76363	5.03789	4.96759	5.02411	P	A	A	P	A	P	P	P	exonic	NM_178629	Ispd
mmu_circRNA_39538	73	30	40	41	33	36	35	35	5.68409	5.00458	5.89728	5.40647	4.84745	5.03789	4.70261	4.70261	P	A	P	P	P	P	A	P	exonic	NM_009986	Cux1
mmu_circRNA_002690	286	560.5	373	315	344	591	517.5	638	7.40494	9.97079	10.4857	8.56144	7.8516	9.28491	8.75658	8.94208	P	P	P	P	P	P	P	P	exonic	NM_172664	Tlk1
mmu_circRNA_30183	175	67	54	96	157	120	119.5	124	6.72334	6.83378	7.20465	6.69011	6.7276	6.92082	6.55423	6.56903	P	P	P	P	P	P	P	P	exonic	NM_001085355	Arid1b
mmu_circRNA_43791	72	93	126	69	112.5	101.5	111.5	104.5	5.5287	7.42292	9.34992	6.23077	6.31132	6.64622	6.50445	6.38006	P	P	P	P	P	P	P	P	exonic	NM_176976	Cep295
mmu_circRNA_20745	1251	88	40	280	1265	281	387	822	9.54908	7.3579	5.2231	8.40265	9.82572	8.2371	8.32969	9.33562	P	P	P	P	P	P	P	P	sense overlapping	NM_029955	Ccdc93
mmu_circRNA_011801	1121.5	596.5	288	550.5	1109	899	1134	1048	9.3881	10.0653	10.1438	9.39629	9.59253	9.87235	9.85191	9.69143	P	P	P	P	P	P	P	P	exonic	NM_021516	Mark3
mmu_circRNA_29575	75	31.5	37	45.5	85	42	58	60.5	5.61218	5.11277	4.82536	5.34347	5.92871	5.26591	5.4648	5.5287	P	A	P	P	P	P	P	P	exonic	NM_176840	Osbpl11
mmu_circRNA_43589	31	31	41	36	55	48	66	72.5	4.54545	4.94728	5.75259	4.97907	5.38073	5.53065	5.74252	5.77582	A	A	P	P	P	P	P	P	exonic	NM_170684	Cpne7
mmu_circRNA_014024	343	93	57	154	271.5	149	180	195.5	7.67711	7.47098	7.46231	7.48866	7.5091	7.31437	7.19699	7.2304	P	P	P	P	P	P	P	P	exonic	NM_177589	Ulk4
mmu_circRNA_009035	125	32	34.5	70	135	44.5	112	74	6.27336	4.94728	5.15893	6.32713	6.52467	5.42548	6.5173	5.8897	P	A	P	P	P	P	P	P	exonic	NM_030197	Cacul1
mmu_circRNA_002888	56	32	43	42	48	39	46	36	5.20854	4.84745	5.89728	5.36332	5.12574	4.97621	5.11797	4.84118	P	A	P	P	P	P	P	P	exonic	NM_144788	Hectd1
mmu_circRNA_28922	85.5	39	33	58	68	51	68	69.5	5.88665	5.67353	4.87229	6.00791	5.67706	5.6753	5.79868	5.75092	P	P	P	P	P	P	P	P	exonic	NM_027905	Selo
mmu_circRNA_30649	65	39	34	42	81	51	61	72	5.39366	5.56248	4.82536	5.15893	5.84804	5.51299	5.60479	5.81799	P	P	A	P	P	P	P	P	exonic	NM_028370	Pot1b
mmu_circRNA_013270	500	68	55	164.5	251	155	126	194.5	8.21618	6.96407	7.66295	7.6228	7.40866	7.44119	6.71821	7.24116	P	P	P	P	P	P	P	P	exonic	NM_008391	Irf2
mmu_circRNA_33321	37	33.5	38	34	37	35	40	37	4.76363	5.11277	5.2231	4.97907	4.73344	4.97621	4.96759	4.87229	P	P	P	P	P	P	P	P	intronic	ENSMUST00000156967	Mapkap1
mmu_circRNA_45155	37	29	43	27	36	36.5	37	39	4.87229	4.89065	6.3045	4.43724	4.86303	5.11277	4.98478	4.98478	P	A	P	A	P	P	P	P	exonic	NM_028838	Lrrc2
mmu_circRNA_42962	132.5	60.5	38	58	95	76.5	96	117	6.41429	6.69316	5.48105	5.93166	6.09754	6.35714	6.30791	6.52418	P	P	P	P	P	P	P	P	exonic	NM_013494	Cpe
mmu_circRNA_21241	167	44.5	37	77	139	70	80	108.5	6.731	5.83862	5.2231	6.37572	6.58555	6.19307	5.98531	6.39513	P	P	P	P	P	P	P	P	exonic	NM_030724	Uck2
mmu_circRNA_33662	80.5	35	39	58	66	45	62	51	5.69979	5.16397	4.98478	5.95946	5.51101	5.31204	5.55387	5.22792	P	P	P	P	P	P	P	P	exonic	NM_021526	Psmd14
mmu_circRNA_000610	5801	607	140	2109.5	4609	1895.5	2674	2953.5	11.8533	10.0759	9.46711	11.52	11.87	10.9102	11.2092	11.2341	P	P	P	P	P	P	P	P	exonic	NM_178267	Zfp827
mmu_circRNA_26291	37	30	39	34	31	29.5	31	38	4.67464	4.5221	5.48105	4.85214	4.63527	4.21567	4.34714	4.70261	P	A	P	P	A	A	A	P	exonic	NM_175749	Nup153
mmu_circRNA_35013	44	36	47	56	47	40	44.5	46	4.98762	5.35783	6.3045	5.80997	5.20854	5.18395	5.09441	5.07849	P	P	P	P	P	P	P	P	exonic	ENSMUST00000057793	Adnp
mmu_circRNA_43776	44	30	39	38	58	56	58	54	5.01855	4.628	6.03635	5.22792	5.44009	5.81639	5.4648	5.46888	P	A	P	P	P	P	P	P	exonic	NM_173776	Maml2
mmu_circRNA_40229	65.5	47	60.5	52	67	65	60	61	5.53649	6.21508	7.90299	5.74924	5.61402	6.07498	5.63595	5.63776	P	P	P	P	P	P	P	P	exonic	NM_007971	Ezh2
mmu_circRNA_29796	42	30	46	45	42.5	38	44	53	4.84745	4.628	6.3045	5.49311	5.02411	4.97621	5.04064	5.30749	P	A	P	P	P	P	P	P	exonic	NM_027444	Bbx
mmu_circRNA_36090	31	26.5	39	32	27	29	30	30	4.74694	4.5221	5.75259	4.82536	4.60595	4.73344	4.54545	4.70261	A	A	P	P	A	A	A	A	exonic	NM_153118	Fnbp1l
mmu_circRNA_28114	134	39	41	68	85	67	67	82.5	6.37028	5.52283	5.75259	6.17944	5.91083	6.03429	5.76425	6.0072	P	P	P	P	P	P	P	P	exonic	NM_177393	Nalcn
mmu_circRNA_41597	181	35	39	65.5	94	81	91	98.5	6.79574	5.35783	5.3479	6.02046	5.99665	6.32994	6.19799	6.24154	P	P	P	P	P	P	P	P	exonic	NM_007461	Apba2
mmu_circRNA_38764	30	29.5	44	33	30	31	32.5	35	4.71296	5.11277	6.5676	5.00458	4.67464	4.92073	4.51423	4.76363	A	A	P	P	A	A	A	A	exonic	NM_013689	Tec
mmu_circRNA_34241	1119.5	120	62	351.5	821	342	439	436	9.39186	7.88193	7.90299	8.73801	9.13388	8.54873	8.5387	8.40185	P	P	P	P	P	P	P	P	intronic	ENSMUST00000110954	Fmn1
mmu_circRNA_23604	166	105.5	67	105	203	163.5	156	176	6.70272	7.67314	8.24871	6.94371	7.09317	7.49767	7.01167	7.0819	P	P	P	P	P	P	P	P	exonic	uc007jux.1	Cxcl16
mmu_circRNA_40954	88	46.5	58.5	70	109	59	70	89.5	5.83862	6.13779	7.5496	6.20656	6.24154	5.89122	5.82754	6.05613	P	P	P	P	P	P	P	P	exonic	NM_008514	Lrp6
mmu_circRNA_22322	32	30	36	28	33	32.5	36	34	4.83487	5.26591	5.15893	4.62434	4.76363	5.00458	4.8815	4.65688	A	A	P	A	A	P	A	P	intronic	ENSMUST00000038388	A230046K03Rik
mmu_circRNA_006013	1481.5	52	41	275	1233	239.5	487	564	9.8626	6.26283	5.68234	8.37467	9.78802	8.00268	8.66436	8.78435	P	P	P	P	P	P	P	P	exonic	NM_008032	Aff2
mmu_circRNA_26634	90.5	54	50.5	66	110	71	86	83	5.88665	6.35384	6.63402	6.0507	6.26166	6.20656	6.0507	5.98389	P	P	P	P	P	P	P	P	exonic	NM_175187	Tmem161b
mmu_circRNA_31322	155	51	47	80	83	70	94.5	94	6.61621	6.35384	6.3045	6.39941	5.92871	6.21629	6.28844	6.20656	P	P	P	P	P	P	P	P	intronic	ENSMUST00000121774	Osbpl1a
mmu_circRNA_25318	36.5	30.5	46	29.5	41	29	29	31	4.69218	4.42889	6.03635	4.62434	4.94728	4.41205	4.34714	4.32496	P	A	P	A	P	A	A	A	exonic	NM_029444	4930447C04Rik
mmu_circRNA_39546	32	30	38	34	33.5	30	36	35	4.40357	4.84745	5.3479	4.92073	4.57602	4.54545	4.60224	4.54545	A	A	P	P	A	A	A	P	exonic	NM_010144	Ephb4
mmu_circRNA_009900	558	91	41	291.5	409	187	356	318	8.37086	7.44223	6.03635	8.44181	8.11687	7.70892	8.21603	7.90525	P	P	P	P	P	P	P	P	exonic	NM_146062	Pphln1
mmu_circRNA_31207	125	32	34.5	58	101	53	65	80	6.29763	4.94728	5.15893	5.90483	6.18813	5.7576	5.77746	5.98389	P	A	P	P	P	P	P	P	exonic	NM_011546	Zeb1
mmu_circRNA_35139	48.5	34	34	34.5	33	32	43	34	5.08912	5.26591	4.77026	5.03789	4.60595	4.54545	4.96759	4.70261	P	P	A	P	A	A	P	A	exonic	NM_009210	Hltf
mmu_circRNA_38492	878	124	51	377	710	334	418	429	9.07642	7.94823	7.2554	8.83133	8.92233	8.51782	8.46266	8.38967	P	P	P	P	P	P	P	P	exonic	NM_177678	Ablim2
mmu_circRNA_24792	68.5	31	48	43	60.5	49.5	44	37	5.55003	4.628	6.44204	5.26825	5.41917	5.51299	5.11797	4.70261	P	A	P	P	P	P	P	P	exonic	NM_018813	Cpsf3
mmu_circRNA_23173	122	42	36	80.5	122.5	117	91	114	6.31473	6.05478	5.41706	6.48445	6.43528	6.98984	6.24154	6.4467	P	P	P	P	P	P	P	P	exonic	NM_008741	Nsg2
mmu_circRNA_006421	100.5	42	34	64	116	66	115.5	122.5	6.0128	5.80997	4.77026	6.10476	6.34055	6.06424	6.55998	6.58367	P	P	P	P	P	P	P	P	exonic	NR_027640	Ralgps2
mmu_circRNA_008748	156.5	59	67	105	105	93	86	97	6.59304	6.57329	8.20201	6.92231	6.19799	6.59491	6.09622	6.21447	P	P	P	P	P	P	P	P	exonic	NM_146081	Ppp4r1
mmu_circRNA_42401	3108	1899	1185	2148	2121.5	2014.5	2310	2522.5	10.9637	11.3336	11.4992	11.5475	10.6213	11.0262	10.9049	10.9125	P	P	P	P	P	P	P	P	exonic	NM_175268	Fam53b
mmu_circRNA_010003	2385	240	45	833.5	2256	889	1615	1536	10.5526	8.82608	6.3045	10.0013	10.7319	9.84585	10.3985	10.2159	P	P	P	P	P	P	P	P	exonic	uc033frx.1	Anks1b
mmu_circRNA_003429	73	44	34	65.5	69.5	43	55	72	5.69979	5.99524	4.82536	6.14291	5.72217	5.48105	5.5287	5.86979	P	P	A	P	P	P	P	P	exonic	NM_177821	Ep300
mmu_circRNA_43425	63	46.5	45	46	60	49	56	60	5.47903	6.19553	6.93046	5.49311	5.51101	5.60479	5.45456	5.57483	P	P	P	P	P	P	P	P	exonic	NM_173037	Tango6
mmu_circRNA_33704	110.5	44	59	57	77	68	94	80	6.09028	6.10804	7.58666	5.80997	5.80997	6.03429	6.264	5.8897	P	P	P	P	P	P	P	P	exonic	NM_001099298	Scn2a1
mmu_circRNA_22805	33	29	40	33	31.5	34.5	39.5	36	4.50631	4.84745	5.89728	4.73344	4.54159	4.83487	4.73344	4.49836	A	A	P	A	A	P	P	P	exonic	NM_030207	Sfi1
mmu_circRNA_44915	39	27	32	26	30	30	32	37	4.92963	4.5221	4.72835	4.36037	4.60595	4.73344	4.57602	4.87229	P	A	A	A	A	A	A	P	exonic	NM_010878	Nck1
mmu_circRNA_30911	168	68	48	87	120	99	133	130	6.7462	7.01411	6.98415	6.61299	6.42797	6.7079	6.76041	6.64171	P	P	P	P	P	P	P	P	exonic	NM_007566	Birc6
mmu_circRNA_009202	139.5	68	39.5	67	140	70.5	120	98	6.48041	6.91784	5.41706	6.23077	6.60837	6.18069	6.6116	6.28266	P	P	P	P	P	P	P	P	exonic	NM_172679	4932438A13Rik
mmu_circRNA_36280	208.5	74	42	112	136	87	171	165	7.00677	7.03626	5.96525	7.03866	6.54557	6.4467	7.10599	6.9788	P	P	P	P	P	P	P	P	exonic	NM_011100	Prkacb
mmu_circRNA_21503	122	65	50	68	125	57.5	91	86	6.22596	6.80544	7.33909	6.25695	6.42797	5.78729	6.17944	6.13779	P	P	P	P	P	P	P	P	exonic	NM_026041	Rrp15
mmu_circRNA_41058	42	31	44	34	42	35	42.5	38	4.98762	4.84745	6.5676	5.00458	5.04064	5.18395	5.07849	5.02411	P	A	P	P	P	P	P	P	exonic	uc009erk.1	Ifltd1
mmu_circRNA_42287	32.5	30	35	30	42	33.5	40.5	36	4.65688	4.94728	5.2231	4.7932	4.96471	4.70261	4.9502	4.81258	A	A	A	A	P	P	P	P	exonic	NM_001081329	Zkscan2
mmu_circRNA_45232	43.5	30	33	33	43	32	39	38	4.97334	4.5221	4.87229	4.66045	4.97621	4.60224	4.75029	4.7932	P	A	A	A	P	A	P	P	exonic	uc009rzf.1	Zcwpw2
mmu_circRNA_33347	53	37	46	31	70	35	48	69.5	5.23512	5.56248	5.89728	4.62434	5.65397	4.92073	5.25415	5.68585	P	P	P	P	P	P	P	P	exonic	NM_001100591	Rc3h2
mmu_circRNA_012164	146.5	70	52	104	103	107	64	69	6.51039	6.86235	7.14538	6.88006	6.17446	6.77736	5.66289	5.69979	P	P	P	P	P	P	P	P	sense overlapping	NM_015786	Hist1h1c
mmu_circRNA_29068	109	38	42	52	81	43	57	58.5	6.12105	5.59922	6.10542	5.63957	5.8323	5.42548	5.49711	5.53843	P	P	P	P	P	P	P	P	exonic	NM_028015	Cers5
mmu_circRNA_43038	49.5	40	47.5	61.5	61.5	54.5	60	61	5.15893	5.74252	6.50445	5.97675	5.41917	5.70844	5.57767	5.58614	P	P	P	P	P	P	P	P	exonic	NM_009188	Sin3b
mmu_circRNA_31116	125	49	33.5	74	100	68	107.5	104	6.29189	6.4243	4.77026	6.37572	6.16569	6.05206	6.45392	6.30791	P	P	A	P	P	P	P	P	exonic	NM_001081034	Fbxo11
mmu_circRNA_36967	90	30	49	41	58	45	45	53	5.87901	4.84745	6.63402	5.26825	5.40647	5.42548	5.07849	5.31883	P	A	P	P	P	P	P	P	exonic	NM_011211	Ptprd
mmu_circRNA_26327	35	31	45.5	29	29.5	33.5	31.5	29.5	4.92963	4.94728	6.10542	4.66045	4.65688	5.00458	4.57602	4.462	P	A	P	A	A	P	A	A	sense overlapping	NM_016709	Auh
mmu_circRNA_23283	177	150	90	141	189	150	201	228	6.80302	8.22811	8.82488	7.35954	6.99903	7.32341	7.35073	7.43808	P	P	P	P	P	P	P	P	exonic	NM_021540	Rnf130
mmu_circRNA_42862	52	31	36	39.5	35	32	40	39	5.2231	5.00458	5.09968	5.31657	4.89369	4.79645	5.07849	4.84118	P	A	P	P	A	A	P	P	exonic	NM_007981	Acsl1
mmu_circRNA_35224	39	30	31	28	34.5	31	32.5	37	4.96471	4.94728	4.51423	4.43724	4.74694	4.73344	4.51423	4.81258	P	A	A	A	P	A	A	P	exonic	NM_024200	Mfn1
mmu_circRNA_20009	120	34	38	49	57	41	55	77	6.24035	5.31657	5.3479	5.49311	5.45456	5.18395	5.35232	5.86206	P	A	P	P	P	P	P	P	exonic	NM_009418	Tpp2
mmu_circRNA_28701	65	42	32	51	58	53	56	61	5.45661	5.74252	4.67464	5.63957	5.46888	5.60479	5.49711	5.55195	P	P	A	P	P	P	P	P	exonic	NM_029640	Trappc9
mmu_circRNA_28554	35	34	43	49	39	32	34	38	4.84745	5.52283	6.44204	5.63957	4.97621	4.92073	4.79645	4.98478	P	A	P	P	P	A	A	P	intergenic
mmu_circRNA_33765	34	35	83.5	30	33	37	34	37	4.80937	5.31657	8.68806	4.51423	4.69218	5.22792	4.70261	4.73005	P	P	P	A	A	P	A	P	exonic	NM_001081086	Ppig
mmu_circRNA_32433	28	30	49.5	34	31.5	33	35	32	4.3427	5.11277	7.08987	5.03789	4.49836	4.79645	4.75029	4.60224	A	A	P	P	A	P	A	A	exonic	NM_001081074	A1cf
mmu_circRNA_39447	56	46	49.5	50.5	66	56	68	64	5.26825	6.05478	6.93046	5.55003	5.55003	5.74252	5.73238	5.59549	P	P	P	P	P	P	P	P	exonic	NM_172276	Sfswap
mmu_circRNA_31561	76	32.5	40	35.5	40	42	39	46	5.61218	4.89065	5.61402	5.03789	5.07314	5.35232	4.92667	5.15893	P	A	P	P	P	P	P	P	exonic	NM_030147	Brd8
mmu_circRNA_44075	64	48.5	43.5	54	46.5	61.5	57	56	5.33679	6.13779	5.82596	5.71618	5.05155	5.87901	5.5287	5.37423	P	P	P	P	P	P	P	P	exonic	NM_001081373	Cep164
mmu_circRNA_28074	2392	777	241.5	1044	1680	1440	1272	1361	10.5556	10.4416	9.9922	10.331	10.2371	10.5474	10.0229	10.0486	P	P	P	P	P	P	P	P	exonic	NM_026861	Ubac2
mmu_circRNA_36227	55.5	29.5	44	42.5	47.5	40	57	54	5.15134	4.36475	6.03635	5.36332	4.99046	5.08647	5.49711	5.30749	P	A	P	P	P	P	P	P	intergenic
mmu_circRNA_37588	45	31	37.5	39	35	36	36	33	5.02964	5.05427	5.28569	5.18395	4.92667	5.26591	4.84745	4.57602	P	A	P	P	P	P	A	A	exonic	NM_001081097	Grik3
mmu_circRNA_011831	128	64	57	70	125	73	101	90	6.32713	6.73735	7.62828	6.25695	6.4164	6.10149	6.34499	6.17321	P	P	P	P	P	P	P	P	exonic	NM_177786	Depdc5
mmu_circRNA_35872	54	35	45.5	35	45	43.5	50	57	5.26825	5.26591	6.44204	5.18395	5.09441	5.28916	5.2231	5.53843	P	P	P	P	P	P	P	P	exonic	NM_028892	Spag17
mmu_circRNA_34347	210	54	36	77.5	164	57	105.5	89.5	7.02903	6.51829	5.28569	6.38762	6.83812	5.8323	6.38006	6.0507	P	P	P	P	P	P	P	P	exonic	NM_173734	Tmem87a
mmu_circRNA_26204	125	41	32	72	108.5	66	87	109	6.33832	5.74252	4.67464	6.27685	6.26752	6.07498	6.17944	6.37137	P	P	P	P	P	P	P	P	exonic	NM_024274	Fars2
mmu_circRNA_38550	46	56	49	41	63	53	63	59	5.1386	6.51829	6.82148	5.31657	5.58614	5.78729	5.76425	5.46888	P	P	P	P	P	P	P	P	exonic	NM_008935	Prom1
mmu_circRNA_011155	77	62.5	42	59	90	77.5	100	95	5.67353	6.75541	6.03635	5.95946	6.03703	6.33943	6.33832	6.18813	P	P	P	P	P	P	P	P	intronic	ENSMUST00000025253	Prrc2a
mmu_circRNA_24056	169	42	43	97.5	126	72	101	98	6.71135	6.05478	5.89728	6.76373	6.46212	6.13009	6.32207	6.26166	P	P	P	P	P	P	P	P	exonic	NM_016686	Vezf1
mmu_circRNA_27718	232	148	153.5	209.5	340	229	300	427	7.14824	8.17012	9.55736	7.97087	7.83984	7.95733	7.94494	8.3547	P	P	P	P	P	P	P	P	exonic	NM_153414	Ints9
mmu_circRNA_30686	228	69	54	117	206	101	149.5	180.5	7.15205	6.96407	7.42423	7.06247	7.10893	6.7079	6.92156	7.11187	P	P	P	P	P	P	P	P	exonic	NM_001081653	Cntnap5c
mmu_circRNA_19217	826	911	515.5	549	1130.5	970	1290	1597	8.98079	10.5745	10.8039	9.38325	9.62909	9.96223	10.0591	10.2681	P	P	P	P	P	P	P	P	sense overlapping	NM_130863	Adrbk1
mmu_circRNA_24775	37	30	39.5	29	30.5	33	36	33.5	4.78668	4.73683	5.41706	4.73344	4.3821	4.67464	4.60224	4.74694	P	A	P	A	A	P	A	A	exonic	NM_001008421	Nol10
mmu_circRNA_31493	152.5	46	52	83	132	100	98.5	112	6.58555	6.26283	7.46231	6.51435	6.55135	6.77448	6.37137	6.46977	P	P	P	P	P	P	P	P	exonic	NM_172965	Sap130
mmu_circRNA_31297	105.5	34	35	53	87	39	74.5	89	6.11195	5.16397	4.98478	5.66289	6.00791	5.26591	5.99383	6.08697	P	P	P	P	P	P	P	P	exonic	NM_144860	Mib1
mmu_circRNA_32552	37	29.5	42	34	37.5	48	47	44	4.71296	4.67817	5.68234	5.13347	4.92667	5.4991	5.25415	5.12832	P	A	P	P	P	P	P	P	exonic	NM_019588	Plce1
mmu_circRNA_27715	168	40	35.5	62	182	82.5	216.5	201	6.74284	5.74252	5.2231	6.02046	6.9448	6.38977	7.4874	7.31324	P	P	P	P	P	P	P	P	exonic	NM_177338	Hmbox1
mmu_circRNA_41769	67	34	40	35	55	41	57	54	5.56915	5.16397	5.3479	5.03789	5.32334	5.35232	5.55387	5.31883	P	A	P	P	P	P	P	P	exonic	NM_178707	Zfp592
mmu_circRNA_21759	68	41	41	39	57	40	43	48	5.60479	5.87133	5.82596	5.28916	5.51101	5.08647	5.07849	5.22792	P	P	P	P	P	P	P	P	intronic	AK086696
mmu_circRNA_21799	1230	1801	1193.5	1174	1750.5	1866	2066.5	2441	9.5267	11.2826	11.5109	10.5436	10.2929	10.8913	10.7555	10.8649	P	P	P	P	P	P	P	P	sense overlapping	NM_026138	Soga3
mmu_circRNA_23904	151.5	82	83	107	127	102	111.5	139	6.58977	7.2334	8.70404	6.94371	6.52467	6.79492	6.52516	6.73735	P	P	P	P	P	P	P	P	exonic	ENSMUST00000103201	Acaca
mmu_circRNA_20606	67	51	45	53.5	87	61	76.5	79	5.47903	6.33162	6.5676	5.79381	5.99099	6.03429	5.99383	5.99665	P	P	P	P	P	P	P	P	exonic	NM_172851	Cntnap5b
mmu_circRNA_45376	123.5	40	40.5	64	101.5	70.5	101	92.5	6.22596	5.74252	5.55003	6.13266	6.148	6.18069	6.34942	6.19676	P	P	P	P	P	P	P	P	exonic	NM_009483	Kdm6a
mmu_circRNA_29989	76	30	42	48.5	59	55	43	60	5.67353	4.84745	5.89728	5.58989	5.52087	5.4991	4.92667	5.50507	P	A	P	P	P	P	P	P	exonic	NM_009840	Cct8
mmu_circRNA_25517	46	33	32	35	46	45	46	51	5.20854	5.05427	4.77026	5.06239	5.09441	5.51299	5.28916	5.26122	P	P	A	P	P	P	P	P	exonic	NM_030225	Dlst
mmu_circRNA_004797	385	94	36	233	283.5	139	237	213	7.84495	7.47098	5.3479	8.13719	7.57914	7.2554	7.63532	7.35954	P	P	P	P	P	P	P	P	exonic	NM_133910	Tbc1d14
mmu_circRNA_45814	311	252	155	180	251	234.5	298	268.5	7.55009	8.93178	9.59655	7.73603	7.38889	8.00268	7.94896	7.70158	P	P	P	P	P	P	P	P	sense overlapping	NM_198105	Fam120c
mmu_circRNA_016702	334.5	107	115	179	483	246	355	620.5	7.62941	7.71709	9.25342	7.75306	8.33445	8.03123	8.19356	8.90249	P	P	P	P	P	P	P	P	exonic	NM_023066	Asph
mmu_circRNA_19369	1059	87	44	336.5	584	227	399	465	9.32589	7.32284	6.23557	8.66259	8.6254	7.93355	8.36813	8.49276	P	P	P	P	P	P	P	P	sense overlapping	NM_172714	Lin54
mmu_circRNA_31512	644	151	90.5	325	547.5	340	397.5	418	8.56644	8.19679	8.86063	8.58921	8.53312	8.50944	8.36321	8.32689	P	P	P	P	P	P	P	P	exonic	NM_001110015	Wdr36
mmu_circRNA_31554	31	32	32	31	34	32	37	37	4.59852	4.94728	4.67464	4.97907	4.41205	4.73344	4.79645	4.7932	A	A	A	A	A	A	P	P	exonic	NM_146084	Fam13b
mmu_circRNA_19988	156	43	37	71	106	76	84	81	6.5977	5.83862	5.2231	6.19307	6.17446	6.25341	6.03909	5.96236	P	P	P	P	P	P	P	P	exonic	NM_008696	Map4k4
mmu_circRNA_33552	33	33	33	30	35.5	50	36	41	4.76363	5.16397	4.77026	4.7932	4.82536	5.56915	4.84745	4.98478	P	A	A	A	P	P	A	P	exonic	NM_175238	Rif1
mmu_circRNA_20588	279	83	43	110	136	105	135.5	169.5	7.40494	7.32284	6.69316	7.01446	6.5977	6.82148	6.82148	7.06078	P	P	P	P	P	P	P	P	exonic	NM_013626	Pam
mmu_circRNA_24032	67	34	40	44	70	50	54	45	5.55003	5.52283	5.75259	5.60479	5.74084	5.70844	5.49711	5.22792	P	P	P	P	P	P	P	P	intronic	NR_106195	Mir8115
mmu_circRNA_37590	122	48	47	52.5	59	62	50	66	6.23077	6.10804	6.69316	5.63957	5.38073	5.89122	5.25415	5.59549	P	P	P	P	P	P	P	P	exonic	NM_001081097	Grik3
mmu_circRNA_38557	501	89	44	200	224	195	179.5	237.5	8.21117	7.36721	6.17008	7.88898	7.23997	7.77134	7.2147	7.51206	P	P	P	P	P	P	P	P	exonic	NM_010698	Ldb2
mmu_circRNA_004752	212.5	53	29	82	134	89.5	102	101	7.03866	6.48445	4.59852	6.46416	6.5173	6.51435	6.33832	6.30791	P	P	A	P	P	P	P	P	exonic	NM_001199357	Tmem164
mmu_circRNA_19131	178	34	44	69	199	68	123	114	6.78515	5.26591	6.5676	6.24154	7.09581	6.148	6.67121	6.49448	P	P	P	P	P	P	P	P	sense overlapping	NM_177151	Vps13b
mmu_circRNA_41562	65	54	50	68	73.5	77	66	74	5.51101	6.53977	7.14538	6.17944	5.78566	6.32994	5.76425	5.86979	P	P	P	P	P	P	P	P	sense overlapping	NR_037288	Mir344f
mmu_circRNA_27226	47	30.5	37	44	55	37	50	45	5.1386	5.2231	5.3479	5.40647	5.36112	5.03789	5.35232	5.09177	P	A	P	P	P	P	P	P	intronic	NM_001253374	Kcnma1
mmu_circRNA_31030	76	48	36	43	102	57	73	89.5	5.63595	6.23676	5.15893	5.31657	6.13266	5.89122	5.81479	6.08697	P	P	P	P	P	P	P	P	intronic	ENSMUST00000086538	Slc8a1
mmu_circRNA_22085	45	30	39	32	35	34	43	47	5.07849	4.73683	5.3479	4.85214	4.80293	4.89065	5.07849	5.28916	P	A	P	P	P	P	P	P	exonic	NM_009120	Sar1a
mmu_circRNA_40929	32	31	36	34	36	33	35.5	34	4.54545	4.84745	4.77026	4.88456	4.69218	4.97621	4.73344	4.60224	A	A	P	P	P	A	A	A	exonic	NM_138594	D6Wsu163e
mmu_circRNA_35779	41	31.5	43	33	54	37	50	46.5	5.04064	5.00458	6.10542	4.92073	5.40647	5.03789	5.28916	5.14625	P	A	P	P	P	P	P	P	exonic	NM_007712	Clk2
mmu_circRNA_25501	34	30.5	47	32	31	33	37.5	37	4.78668	5.00458	6.44204	4.85214	4.73344	4.92073	4.98478	4.91775	A	A	P	P	A	P	P	P	exonic	NM_008992	Abcd4
mmu_circRNA_33711	39	37	39	32.5	43	43	36	37	4.85993	5.52283	5.3479	4.66045	5.07314	5.35232	4.54545	4.84118	P	P	P	A	P	P	A	P	exonic	NM_153409	Csrnp3
mmu_circRNA_30467	128	41	34	54	116.5	65	90	87	6.30791	5.74252	4.98478	5.76591	6.33162	5.95583	6.16569	6.13779	P	P	A	P	P	P	P	P	intronic	uc008bwd.3	Brd4
mmu_circRNA_38292	35	29	36.5	31	34	31.5	38.5	35.5	4.71296	4.5221	5.41706	4.51423	4.84745	4.83487	4.90877	4.76363	P	A	P	A	P	A	P	P	exonic	NM_001081383	Kmt2c
mmu_circRNA_32861	80	33	38	43.5	55	68.5	62	72	5.72217	4.84745	5.89728	5.38073	5.33902	6.08431	5.60479	5.83072	P	A	P	P	P	P	P	P	sense overlapping	NM_053198	Sfxn4
mmu_circRNA_29333	45	30	35	59.5	40	49	41	50	5.04064	5.11277	4.87229	5.93166	4.84745	5.56915	5.06239	5.31883	P	A	A	P	P	P	P	P	sense overlapping	NM_139232	Fgd4
mmu_circRNA_40507	64.5	54	51	58	67	51	65	78	5.37423	6.48445	7.20465	6.00791	5.55003	5.60479	5.72217	5.98389	P	P	P	P	P	P	P	P	intronic	ENSMUST00000060837	Rab11fip5
mmu_circRNA_015474	142	113	81	102	145	167	139	158	6.47637	7.77257	8.72986	6.83101	6.63583	7.49442	6.79208	6.91821	P	P	P	P	P	P	P	P	antisense	NM_010123	Eif3a
mmu_circRNA_35726	40	28	58	33	38	34	36	39.5	4.80937	4.5221	7.42423	4.97907	4.82536	4.85993	4.6533	5.02411	P	A	P	P	P	P	A	P	sense overlapping	NM_001003912	Arhgef11
mmu_circRNA_32778	169	277	221	186.5	213	244.5	266	271	6.71736	9.05216	9.90436	7.80942	7.13419	8.03501	7.78632	7.70892	P	P	P	P	P	P	P	P	intergenic
mmu_circRNA_34463	51.5	30	38	38.5	52.5	36	40	39	5.17524	4.67817	5.3479	5.20366	5.2231	4.92073	4.8815	4.87229	P	A	P	P	P	P	P	P	exonic	NM_175154	Galk2
mmu_circRNA_40317	111	47	35.5	64	57	52	62.5	64	6.09886	6.05478	4.82536	6.07765	5.39366	5.63595	5.66289	5.67706	P	P	P	P	P	P	P	P	exonic	NM_146168	Vopp1
mmu_circRNA_016254	1121.5	106.5	37.5	420	946	333	715	583	9.38257	7.61454	5.28569	8.95849	9.3531	8.48624	9.20589	8.81791	P	P	P	P	P	P	P	P	exonic	NM_008166	Grid1
mmu_circRNA_44893	64	40.5	34	40	55	47	56	52.5	5.5287	5.70499	4.87229	5.34347	5.42967	5.4991	5.43385	5.40647	P	P	A	P	P	P	P	P	exonic	NM_153420	Pxylp1
mmu_circRNA_38269	43	31	33.5	36	32	30	38.5	32	4.87229	4.47422	4.72835	5.03789	4.43307	4.51028	4.73344	4.32496	P	A	A	P	A	A	P	A	exonic	NM_153092	Nupl2
mmu_circRNA_014586	118.5	33	36	73	113	49	63	82	6.2035	5.26591	4.98478	6.32713	6.30621	5.38073	5.65397	5.98389	P	A	A	P	P	P	P	P	exonic	NM_010166	Eya3
mmu_circRNA_35360	515	301	146	190	461.5	240	351	277	8.2257	9.16115	9.50291	7.83294	8.27165	8.00655	8.1773	7.7354	P	P	P	P	P	P	P	P	exonic	NM_019995	Supt20
mmu_circRNA_20979	82	37	52	68	75	59	62	76	5.73238	5.31657	7.2554	6.13266	5.65397	5.8323	5.67706	5.83072	P	P	P	P	P	P	P	P	exonic	NM_145991	Cdc73
mmu_circRNA_012774	126	40	34	98	127	68	119	93.5	6.27918	5.63595	5.09968	6.76373	6.441	6.05206	6.57802	6.21447	P	P	A	P	P	P	P	P	exonic	NM_019793	Tspan3
mmu_circRNA_19297	81	77	60	80	88	81	74	90.5	5.72217	7.16969	7.78734	6.47333	6.01629	6.36373	5.84804	6.148	P	P	P	P	P	P	P	P	sense overlapping	NM_027541	Prpf3
mmu_circRNA_43513	61	31	32	38	63	29	51	53	5.47903	4.89065	4.92963	5.26825	5.59549	4.57602	5.35232	5.43176	P	A	A	P	P	A	P	P	exonic	NM_130457	Cntnap4
mmu_circRNA_32448	42	33	39	30	31	29.5	36	33	4.92963	4.94728	5.2231	4.59852	4.51423	4.51028	4.60224	4.60224	P	A	P	A	A	A	A	P	exonic	NM_026487	Atad1
mmu_circRNA_27614	39	45.5	68	43	40.5	37.5	52	52.5	4.79645	6.08165	8.27019	5.46888	4.96471	5.11277	5.37423	5.39152	P	P	P	P	P	P	P	P	exonic	NM_009376	Ift88
mmu_circRNA_20422	91.5	55	40	55	103	106	78	112	5.89728	6.48445	5.48105	5.71618	6.19799	6.731	5.93903	6.42587	P	P	P	P	P	P	P	P	exonic	NM_172430	Sphkap
mmu_circRNA_000727	135	58	51	46	92	52.5	73	92	6.38977	6.57329	7.14538	5.45456	5.99099	5.58614	5.82754	6.18813	P	P	P	P	P	P	P	P	exonic	NM_007842	Dhx9
mmu_circRNA_28138	98.5	39.5	34	59	76	65	60	80	5.98957	5.44217	4.67464	5.87133	5.77746	6.08431	5.5287	5.90633	P	P	A	P	P	P	P	P	exonic	NM_010284	Ghr
mmu_circRNA_31498	55	33	34.5	39	41	34	44	37	5.22792	4.57602	4.628	5.13347	4.91476	4.64971	4.96759	4.57602	P	A	A	P	P	P	P	P	exonic	NM_028866	Wdr33
mmu_circRNA_28908	274	63	36	149	179	100	173	209	7.36557	6.65698	4.67464	7.44275	6.90398	6.665	7.14315	7.32341	P	P	P	P	P	P	P	P	exonic	NM_145476	Tbc1d22a
mmu_circRNA_013656	182	45	36	105	127	70	87	107	6.84048	5.93609	4.98478	6.89983	6.48344	6.16946	6.148	6.37137	P	P	P	P	P	P	P	P	exonic	NM_001033359	Cntn5
mmu_circRNA_22199	40	39	39	36	56	37	56.5	46.5	4.80937	5.52283	5.3479	4.97907	5.26357	5.00458	5.49711	5.04064	P	P	P	P	P	P	P	P	exonic	NM_009360	Tfam
mmu_circRNA_44910	41	32	37	31.5	33	31	38	34	4.96471	5.48105	5.48105	4.9502	4.76363	4.76363	4.86612	4.74694	P	M	P	A	A	A	P	A	exonic	NM_028768	Armc8
mmu_circRNA_45362	44	32	33	30	36	36	44.5	42.5	4.90877	5.05427	4.77026	4.59852	4.82536	4.85993	5.02411	4.89369	P	A	A	A	P	P	P	P	exonic	NM_010028	Ddx3x
mmu_circRNA_19474	32	30	38	33	33	34	35	36	4.54545	4.628	5.48105	4.97907	4.51423	4.60224	4.6533	4.87229	A	A	P	P	P	P	A	P	sense overlapping	NM_001031814	Smg1
mmu_circRNA_22307	39	31	38	31	42	37	41	38	4.96471	5.11277	5.48105	4.7932	5.15387	5.13603	5.11797	4.8537	P	A	P	A	P	P	P	P	exonic	NM_010914	Nfyb
mmu_circRNA_40207	59	37	34	43	47	46	42	48.5	5.45661	5.63595	4.87229	5.31657	5.12574	5.42548	5.04064	5.18147	P	P	P	P	P	P	P	P	exonic	NM_013861	Tpk1
mmu_circRNA_41386	64	28	43	50	71	51	95	45	5.53649	4.628	6.03635	5.67882	5.74421	5.63595	6.25695	5.09177	P	A	P	P	P	P	P	P	exonic	NM_008186	Gtf2h1
mmu_circRNA_35663	118.5	51	39	87	117	74	80	116.5	6.16569	6.30791	5.15893	6.60235	6.35714	6.23796	5.94782	6.50445	P	P	P	P	P	P	P	P	exonic	NM_001081093	Arfip1
mmu_circRNA_27497	134.5	91	92	95.5	159	138	112	121	6.40368	7.36721	8.92511	6.81468	6.79574	7.22649	6.5173	6.60235	P	P	P	P	P	P	P	P	sense overlapping	ENSMUST00000177872	Gm24388
mmu_circRNA_19717	995	81	39	465	1160	242	751	718	9.24669	7.1899	5.48105	9.13445	9.67801	8.02293	9.27912	9.08325	P	P	P	P	P	P	P	P	exonic	NM_025773	Ube2w
mmu_circRNA_45790	83	40	33.5	44	41	43	48	58.5	5.74421	5.80997	4.628	5.49311	4.96471	5.26591	5.25415	5.49511	P	P	A	P	P	P	P	P	exonic	NM_001081173	Lrch2
mmu_circRNA_32344	45	37.5	32.5	41	68	37	49	41	5.04064	5.63595	4.82536	5.22792	5.68585	5.00458	5.28916	4.9502	P	P	A	P	P	P	P	P	exonic	NM_181404	Kank1
mmu_circRNA_19373	143	32	35	69	114	67	79	86	6.4384	4.94728	4.87229	6.26752	6.31132	6.05206	5.94782	6.10804	P	A	A	P	P	P	P	P	sense overlapping	NM_029337	Ep400
mmu_circRNA_008982	224	65	37	110.5	240	101.5	150	168	7.13771	6.86235	5.2231	7.00536	7.34464	6.801	6.97486	7.01481	P	P	P	P	P	P	P	P	exonic	NM_172120	Vps41
mmu_circRNA_38548	41	31	37	35	48.5	36	67.5	36	4.87229	4.94728	4.87229	5.08647	5.16522	5.08647	5.75092	4.84118	P	A	P	P	P	P	P	P	exonic	NM_008935	Prom1
mmu_circRNA_35892	150.5	42	38	52	81	52	62	54	6.55806	6.02877	5.55003	5.67882	5.91083	5.74252	5.55387	5.40647	P	P	P	P	P	P	P	P	exonic	NM_010763	Man1a2
mmu_circRNA_26518	35	27	44	31	30.5	28	31	29.5	4.80937	4.628	6.44204	4.51423	4.49836	4.79645	4.60224	4.21567	P	A	P	A	A	A	A	A	intronic	ENSMUST00000167914	Gm26965
mmu_circRNA_37523	223	45.5	36	109	132	104	121	138	7.09779	6.16569	5.55003	6.98558	6.53491	6.7242	6.60003	6.74284	P	P	A	P	P	P	P	P	sense overlapping	NM_172699	Foxj3
mmu_circRNA_30302	780.5	123	36	218	499	201	248	317	8.87769	7.93613	5.48105	8.02484	8.39717	7.79954	7.70266	7.93355	P	P	P	P	P	P	P	P	exonic	NM_011062	Pdpk1
mmu_circRNA_24103	71	40.5	32.5	54.5	68	54	71.5	76	5.56915	5.83862	4.72835	5.71618	5.60479	5.70844	5.81479	5.80997	P	P	A	P	P	P	P	P	exonic	NM_027569	Spag9
mmu_circRNA_004498	110	37	32	49	54	43.5	86	55.5	6.13266	5.48105	4.51423	5.45456	5.3479	5.32671	6.10934	5.36112	P	P	A	P	P	P	P	P	sense overlapping	TCONS_00008124	XLOC_006285
mmu_circRNA_33053	274	37	32	91	221	68	111	105.5	7.36009	5.35783	4.51423	6.64036	7.16844	6.05206	6.48041	6.38006	P	P	A	P	P	P	P	P	exonic	NM_010804	Mllt10
mmu_circRNA_018111	51	70	69	60	58	81	78	75	5.22792	6.95356	8.22735	5.99241	5.45456	6.41957	5.98531	5.96236	P	P	P	P	P	P	P	P	exonic	NM_009250	Serpini1
mmu_circRNA_30287	36	27	31	29	41.5	28	32	36	4.74694	4.628	4.77026	4.7932	4.91476	4.60224	4.54545	4.91775	P	A	A	A	P	A	A	P	intronic	uc008ara.2	Zfp53
mmu_circRNA_31435	145	36	31	56	90	105	76	85	6.51435	5.52283	4.59852	5.93166	6.02324	6.76788	5.92722	6.08697	P	P	A	P	P	P	P	P	exonic	NM_021448	Elp2
mmu_circRNA_013636	2814.5	102	27	842	1770	652	1077	1016.5	10.8097	7.65133	4.51423	10.0186	10.3276	9.42353	9.77454	9.66112	P	P	A	P	P	P	P	P	exonic	NM_013838	Trpc6
mmu_circRNA_36514	30	31.5	37	31	31	31	36	38.5	4.67464	5.40435	5.89728	5.03789	4.65688	4.85993	4.92667	5.00458	A	A	M	A	A	A	A	P	exonic	ENSMUST00000137780	Cnbd1
mmu_circRNA_40002	44	34	36	40.5	55	46	53	53	5.04064	5.26591	5.48105	5.28916	5.33902	5.4991	5.40647	5.37423	P	P	P	P	P	P	P	P	exonic	NM_029742	Klhdc10
mmu_circRNA_40001	30	38	43.5	35.5	32	31.5	35	36	4.50631	5.67353	6.17008	4.9502	4.78995	4.89065	4.8815	4.89369	A	P	P	P	A	A	A	P	sense overlapping	NM_029742	Klhdc10
mmu_circRNA_22369	38.5	27	34	27	34	32	40	31	4.92073	4.32496	4.67464	4.32496	4.80293	4.85993	4.92667	4.1772	P	A	P	A	A	A	P	A	exonic	NM_001277188	Ano4
mmu_circRNA_19146	567	258	113	294	450.5	419	449	419.5	8.37819	8.9574	9.23506	8.48221	8.25433	8.84669	8.5533	8.34627	P	P	P	P	P	P	P	P	sense overlapping	NM_013836	Tcf20
mmu_circRNA_000890	601	294.5	124	328	469	475	478	462	8.47551	9.143	9.34992	8.6183	8.31759	8.99941	8.65287	8.49026	P	P	P	P	P	P	P	P	exonic	NM_013836	Tcf20
mmu_circRNA_19412	62	28	33.5	34	66	38	42	55	5.37423	4.5221	4.82536	4.7932	5.51101	5.00458	4.96759	5.40647	P	A	A	P	P	P	P	P	sense overlapping	NM_016877	Cnot4
mmu_circRNA_43572	165	48	36	92	123.5	78.5	104.5	113	6.69316	6.21508	5.04064	6.65698	6.43528	6.31246	6.39621	6.48344	P	P	P	P	P	P	P	P	exonic	NM_016812	Banp
mmu_circRNA_27353	146.5	44.5	42.5	73.5	107	63	101	86	6.51039	6.08165	6.37246	6.26752	6.26752	6.10149	6.32207	6.01629	P	P	P	P	P	P	P	P	exonic	NM_028981	Cacna1d
mmu_circRNA_23572	150	50	53.5	91	77	44.5	88	62	6.51435	6.30791	6.98415	6.65698	5.76093	5.31204	6.12105	5.55195	P	P	P	P	P	P	P	P	sense overlapping	NM_018768	Stx8
mmu_circRNA_22577	47	37	33.5	36	48.5	47.5	44.5	48.5	5.15893	5.59922	4.82536	4.92073	5.19137	5.58614	5.13347	5.24704	P	P	A	P	P	P	P	P	exonic	NM_001177567	Otogl
mmu_circRNA_26497	1910	1442.5	1280	1366	2319	1929	2015	2126.5	10.2503	11.0146	11.6114	10.8328	10.7975	10.944	10.7319	10.6653	P	P	P	P	P	P	P	P	sense overlapping	TCONS_00008060	XLOC_006198
mmu_circRNA_32210	154	78	77	106.5	278	141.5	233	217	6.61621	7.16969	8.53153	6.95756	7.5496	7.28692	7.60762	7.38107	P	P	P	P	P	P	P	P	sense overlapping	NM_201411	Flrt1
mmu_circRNA_26717	848	409	183	394	672	566	673.5	802.5	9.01761	9.5958	9.72277	8.87203	8.83361	9.22372	9.1201	9.27126	P	P	P	P	P	P	P	P	exonic	NM_009712	Arsb
mmu_circRNA_39851	44	30	44	36	52	40	51	45.5	4.98762	4.628	6.10542	5.08647	5.23272	5.08647	5.37423	5.18147	P	A	P	P	P	P	P	P	exonic	NM_053242	Foxp2
mmu_circRNA_45073	338.5	66	32	108	106	76	118.5	95.5	7.67711	6.83378	4.77026	6.91635	6.25341	6.41957	6.60791	6.21447	P	P	A	P	P	P	P	P	exonic	NM_153413	Dock3
mmu_circRNA_43793	42.5	33	46	33	37.5	34.5	42.5	39.5	4.92963	4.628	6.44204	4.59852	4.82536	4.83487	4.9502	4.7932	P	A	P	A	P	P	P	P	exonic	NM_176976	Cep295
mmu_circRNA_26649	37	32	54	37	40	43	39	40	4.78668	4.94728	7.33909	5.03789	5.04064	5.26591	4.8815	4.87229	P	A	P	P	P	P	P	P	exonic	NM_001081249	Vcan
mmu_circRNA_24198	56	31.5	31	48	66	48.5	67	63	5.35453	5.00458	4.82536	5.56915	5.63595	5.58614	5.76425	5.63776	P	A	A	P	P	P	P	P	exonic	NM_016695	Mpp2
mmu_circRNA_45466	45	27	35	35	44	31	51	49	4.9502	4.5221	4.82536	4.92073	5.04064	4.57602	5.30749	5.28916	P	A	A	P	P	A	P	P	exonic	NM_145951	Enox2
mmu_circRNA_44214	60	29.5	31	37	58	50	60	54	5.45661	5.11277	4.77026	5.18395	5.49311	5.55003	5.59363	5.31883	P	A	A	P	P	P	P	P	exonic	NM_023191	Wdr61
mmu_circRNA_45779	132	54	44	75	122	67.5	102	106	6.37028	6.44566	5.75259	6.37572	6.38006	6.08431	6.34499	6.35824	P	P	P	P	P	P	P	P	sense overlapping	NM_010025	Dcx
mmu_circRNA_33958	641	135.5	28.5	238	325	150	290.5	248	8.56929	8.06932	4.47827	8.16196	7.77381	7.32341	7.90468	7.58643	P	P	A	P	P	P	P	P	sense overlapping	NM_178723	Zfp385b
mmu_circRNA_28242	121.5	35	35	69	56.5	53	60	48	6.23077	5.26591	4.87229	6.13266	5.31657	5.6753	5.55387	5.22792	P	P	A	P	P	P	P	P	exonic	NM_011767	Zfr
mmu_circRNA_37691	46	36	51	37	46	39	54	44	4.96471	5.52283	6.93046	5.18395	5.12574	4.97621	5.43385	5.06239	P	P	P	P	P	P	P	P	exonic	NM_133889	Bsdc1
mmu_circRNA_43557	83	50.5	37	51	60	46	76.5	72	5.78075	6.19553	4.98478	5.74924	5.40647	5.36987	5.92722	5.83072	P	P	P	P	P	P	P	P	exonic	NM_019709	Mbtps1
mmu_circRNA_30422	64	37	38	50	99	92	89	105	5.40647	5.44217	5.48105	5.60479	6.07765	6.55806	6.13138	6.35824	P	P	P	P	P	P	P	P	exonic	NM_001081160	Mdga1
mmu_circRNA_25938	47.5	31	31	36	51	34	49	52	5.09968	4.628	4.59852	4.97907	5.37423	4.85993	5.31883	5.37423	P	A	A	P	P	P	P	P	exonic	NM_177290	Itgb8
mmu_circRNA_19069	176	93	291	171	331.5	222	263	525	6.78105	7.44223	10.1385	7.65983	7.82322	7.91331	7.77257	8.69819	P	P	P	P	P	P	P	P	abparts	NM_008697	Nin
mmu_circRNA_34233	197	251	147	187.5	270	285	321	372.5	6.95538	8.93178	9.51479	7.82322	7.51404	8.27442	8.05617	8.16856	P	P	P	P	P	P	P	P	exonic	NM_177652	Ryr3
mmu_circRNA_45018	298	58	34.5	104	288	117	221	219	7.49367	6.62628	4.98478	6.88006	7.58948	6.98984	7.52387	7.36994	P	P	P	P	P	P	P	P	exonic	NM_175025	Atp2c1
mmu_circRNA_38566	82	42	102	97	235.5	122	181	393	5.72217	5.93609	9.0667	6.81468	7.29555	6.98984	7.21955	8.23486	P	P	P	P	P	P	P	P	exonic	NM_019438	Ncapg
mmu_circRNA_006467	274.5	67.5	37	125	247	101.5	177.5	160.5	7.35239	6.90209	5.2231	7.15585	7.34076	6.6721	7.17532	6.92491	P	P	P	P	P	P	P	P	exonic	NM_133771	Memo1
mmu_circRNA_27816	220	66.5	100.5	127.5	343.5	175	239	416	7.13771	6.95356	9.10814	7.2304	7.87561	7.62325	7.66072	8.32689	P	P	P	P	P	P	M	P	exonic	NM_013745	Nufip1
mmu_circRNA_012020	71	38	34	67	48	33	41	37	5.58614	5.59922	4.77026	6.07765	5.20854	4.47827	4.92667	4.7932	P	P	A	P	P	P	P	P	exonic	NM_153154	Tfap2d
mmu_circRNA_29827	99	32.5	36	37	41	58	51	54	5.96669	4.78995	4.67464	5.03789	4.80293	5.8323	5.28916	5.28916	P	A	P	P	P	P	P	P	exonic	NM_173026	Zbtb11
mmu_circRNA_29107	83	56	49	58.5	82	72	73	74	5.83862	6.55806	6.93046	5.94636	5.89728	6.23796	5.87901	5.83072	P	P	P	P	P	P	P	P	exonic	NM_013672	Sp1
mmu_circRNA_26257	57	32.5	50.5	43	53	41	50	50	5.30749	5.11277	6.76083	5.34347	5.33902	5.08647	5.2231	5.21341	P	A	P	P	P	P	P	P	exonic	NM_025772	Dtnbp1
mmu_circRNA_45284	34	32	45.5	36.5	1953	38.5	35	37	4.71296	5.16397	6.37246	5.11277	10.4803	5.06508	4.70261	4.76363	P	A	P	P	P	P	P	P	intergenic
mmu_circRNA_45242	59	32	42	43	39	36	63	35.5	5.22792	4.84745	5.89728	5.36332	4.87537	4.73344	5.57767	4.81258	P	A	P	P	P	P	P	P	exonic	NM_018748	Golga4
mmu_circRNA_19660	373.5	50	43	117	219	120	174	211	7.80156	6.44566	6.3045	7.08123	7.19699	7.00747	7.17999	7.35184	P	P	P	P	P	P	P	P	exonic	NM_177173	A830018L16Rik
mmu_circRNA_31460	109.5	43	45	62	135	53	96	75	6.0723	5.80997	6.3045	6.13266	6.54073	5.68935	6.264	5.95365	P	P	P	P	P	P	P	P	exonic	NM_001033532	AW554918
mmu_circRNA_23522	77	84	57	81	87	64	104	96	5.58614	7.28113	7.46231	6.44876	5.92277	6.00088	6.36373	6.23557	P	P	P	P	P	P	P	P	exonic	NM_175003	Arhgap44
mmu_circRNA_24355	81	34	37	53	66	52	54	65	5.71188	4.94728	5.3479	5.83862	5.57483	5.51299	5.40647	5.65665	P	P	P	P	P	P	P	P	exonic	NM_198298	Helz
mmu_circRNA_38196	77	34	34.5	56	81	33	63	69	5.59922	5.05427	4.82536	5.82596	5.84804	4.73344	5.69979	5.73238	P	P	A	P	P	A	P	P	exonic	NM_011203	Ptpn12
mmu_circRNA_20419	309	43.5	32	102	224.5	77	165	141	7.55657	6.02877	4.72835	6.88006	7.2316	6.33943	7.05096	6.80544	P	P	A	P	P	P	P	P	exonic	NM_010472	Agfg1
mmu_circRNA_010086	146.5	46	50	61	126.5	72.5	80	103	6.51039	6.10804	6.98415	6.06559	6.49947	6.22957	6.00088	6.35824	P	P	P	P	P	P	P	P	exonic	NM_025690	Sltm
mmu_circRNA_21612	448	264	222	302	550	296.5	386	416	8.04921	8.99588	9.92125	8.51487	8.54825	8.34627	8.33445	8.31717	P	P	P	P	P	P	P	P	exonic	NM_026141	Ppil4
mmu_circRNA_25983	72	34	36.5	35	42	39.5	52	43	5.56915	5.2231	5.09968	4.92073	4.97621	5.06508	5.35232	5.09177	P	A	P	P	P	P	P	P	exonic	NM_172585	Larp4b
mmu_circRNA_28262	35	28	38.5	30	28	28	36	36	4.63527	4.628	5.04064	4.43724	4.34714	4.41205	4.70261	4.60224	P	A	P	A	A	A	A	P	exonic	NM_001081064	Pdzd2
mmu_circRNA_28033	39	28	29	28	37	29	42	38	4.98762	4.57602	4.34714	4.51423	4.97621	4.73344	5.15134	4.74694	P	A	A	A	P	A	P	P	exonic	NM_001081252	Uggt2
mmu_circRNA_38943	841	543	347.5	391	832	603.5	571	560	9.01465	9.94715	10.4035	8.86508	9.14532	9.32525	8.88391	8.77821	P	P	P	P	P	P	P	P	exonic	NR_028088	Cox18
mmu_circRNA_20421	25	26	39	26	24	28	38	28	4.40357	4.57602	5.75259	4.51423	4.41205	4.54545	4.79645	4.462	A	A	P	A	A	A	P	A	sense overlapping	NM_027725	Daw1
mmu_circRNA_23449	32.5	27.5	31	36	36	28.5	36	32	4.73005	4.27502	4.67464	5.13347	4.87537	4.64971	5.00458	4.65688	P	A	A	P	P	A	A	A	exonic	NM_013881	Ulk2
mmu_circRNA_32307	39	29	32.5	38	46	31	39	39.5	4.78668	4.84745	4.72835	4.85214	5.05155	4.73344	4.86612	4.8537	P	A	A	P	P	A	P	P	sense overlapping	NM_146096	Abhd17b
mmu_circRNA_005570	46.5	39	41	39	44.5	46	39	44	5.00458	5.44217	5.48105	5.28916	5.05155	5.48105	4.86612	5.15893	P	P	P	P	P	P	P	P	sense overlapping	NM_130448	Pcdh18
mmu_circRNA_40395	38	29	36	32	34	26	33.5	38	4.74694	4.47422	5.2231	4.97907	4.69218	4.21567	4.62434	4.89369	P	A	A	A	P	A	A	P	exonic	NM_029673	Immt
mmu_circRNA_27027	46	31	51	33	48	32	52	40.5	5.06508	5.26591	7.14538	4.85214	5.15387	4.79645	5.40647	5.11277	P	A	P	P	P	A	P	P	exonic	NM_145458	Pxk
mmu_circRNA_20278	168.5	45	56	89	139	88	146	159	6.72334	6.08165	7.66295	6.59398	6.57613	6.47028	6.86931	6.94663	P	P	P	P	P	P	P	P	exonic	NM_008632	Map2
mmu_circRNA_42002	47	29	30	38	67	31.5	41	60.5	5.09968	4.67817	4.43724	5.08647	5.61402	4.83487	5.07849	5.60479	P	A	A	P	P	A	P	P	exonic	NM_199012	Fchsd2
mmu_circRNA_44535	709	251	131.5	471	877	481	725	536	8.68926	8.93178	9.4005	9.16673	9.22395	9.01822	9.22395	8.7118	P	P	P	P	P	P	P	P	exonic	NM_177184	Vps13c
mmu_circRNA_20194	55.5	33	35	29	37.5	33	40	40	5.39366	5.16397	4.87229	4.66045	5.02411	4.97621	5.07849	4.87229	P	A	P	A	P	A	P	P	exonic	NM_139150	Carf
mmu_circRNA_28915	57.5	61	40	40	52	95	49	63	5.3479	6.72163	5.3479	5.08647	5.36112	6.63038	5.07849	5.55195	P	P	P	P	P	P	P	P	exonic	NM_172818	Ttll8
mmu_circRNA_006689	48	32	50.5	38	46	38	52.5	56	5.08912	4.94728	6.50445	5.08647	5.12574	5.08647	5.30749	5.43176	P	A	P	P	P	P	P	P	exonic	uc008fce.1	Csnk1a1
mmu_circRNA_20316	84	31	33	45	89.5	38.5	61.5	72	5.80997	4.73683	4.77026	5.31657	6.03153	5.11277	5.63866	5.73238	P	A	A	P	P	P	P	P	exonic	NM_010154	Erbb4
mmu_circRNA_40900	27.5	28	35	28	40	31.5	34	41	4.69218	4.73683	4.98478	4.40357	5.07314	5.00458	4.84745	4.87229	A	A	P	A	P	A	A	P	exonic	NM_001128151	Cecr2
mmu_circRNA_38117	43.5	27	37	32	45	34.5	40	39	5.04883	4.78995	5.3479	4.66045	5.15387	5.00458	5.02411	4.87229	P	A	P	A	P	P	P	P	exonic	NM_011995	Pclo
mmu_circRNA_24151	2516	299.5	57.5	1146	1782	1561	1206.5	1222	10.6343	9.1683	7.46231	10.4945	10.3436	10.65	9.94092	9.88304	P	P	P	P	P	P	P	P	exonic	NM_018873	Srcin1
mmu_circRNA_005710	1891	176	39	873.5	985	483.5	727	760	10.228	8.40078	5.48105	10.0881	9.43354	9.0337	9.23506	9.19869	P	P	P	P	P	P	P	P	exonic	NM_153579	Sv2b
mmu_circRNA_39435	816	1510	958.5	741	1404	1758	2238	1782	8.97202	11.1021	11.3052	9.82492	9.97411	10.8097	10.8649	10.4366	P	P	P	P	P	P	P	P	exonic	NR_015517	5930412G12Rik
mmu_circRNA_21402	67	70	62	85	81	60	92.5	91.5	5.49711	6.93967	7.78734	6.51435	5.87901	5.86825	6.20656	6.19676	P	P	P	P	P	P	P	P	antisense	NM_001161665	Kif26b
mmu_circRNA_26795	36	27	36	28	37	29	32	36	4.74694	4.78995	5.3479	4.73344	4.76363	4.60224	4.6533	4.92963	P	A	P	A	P	A	A	P	intergenic
mmu_circRNA_22167	55	32	28.5	43	39.5	35	31.5	39	5.28916	5.05427	4.32496	5.36332	5.08647	5.03789	4.51423	4.84118	P	A	A	P	P	P	A	P	exonic	uc007fme.1	Rtkn2
mmu_circRNA_26178	111	36	41	54	87	56	66	55	6.09886	5.52283	6.03635	5.67882	5.94636	5.63595	5.73238	5.48105	P	P	P	P	P	P	P	P	exonic	NM_025588	Exoc2
mmu_circRNA_32880	38	35	57	39	44	43	48	49.5	4.78668	5.59922	7.2554	5.13347	5.12574	5.20366	5.2231	5.27526	P	P	P	P	P	P	P	P	exonic	NM_181848	Optn
mmu_circRNA_26959	4168	945	230	1818	2451.5	2356	2104.5	2279	11.4256	10.6135	9.95534	11.2882	10.8962	11.193	10.7777	10.7599	P	P	P	P	P	P	P	P	exonic	NM_011056	Pde4d
mmu_circRNA_31370	187	49	35	93	133	84	130	134	6.83812	6.21508	4.77026	6.69011	6.50445	6.38977	6.68179	6.731	P	P	P	P	P	P	P	P	exonic	NM_019706	Rnf138
mmu_circRNA_39926	96.5	34.5	81	102	242	118.5	187	319	5.97675	5.26591	8.62574	6.84676	7.35625	6.93894	7.2334	7.90525	P	P	P	P	P	P	P	P	exonic	NM_153163	Cadps2
mmu_circRNA_003139	9501	791	37.5	3196.5	4643.5	2088	3135.5	3818	12.7591	10.4592	5.41706	12.1712	11.9036	11.0587	11.4362	11.5733	P	P	P	P	P	P	P	P	exonic	NM_007886	Dtnb
mmu_circRNA_30468	31	29	32	35.5	34	37	36	38	4.65688	4.5221	4.59852	5.06239	4.78995	5.13603	4.79645	4.7932	P	A	A	P	P	P	A	P	exonic	NM_019774	Akap8
mmu_circRNA_30398	252	42.5	53	100	289.5	160.5	251	197	7.27474	5.77582	7.29957	6.86002	7.58948	7.46231	7.69898	7.24116	P	P	P	P	P	P	P	P	exonic	NM_010220	Fkbp5
mmu_circRNA_39615	63.5	39	37	42	64	51	52	58	5.44838	5.74252	4.72835	5.36332	5.49311	5.4991	5.31883	5.46888	P	P	M	P	P	P	P	P	exonic	NM_080561	Rnf216
mmu_circRNA_017587	2899.5	205	36	1071	1651	580	1063.5	1118	10.879	8.60505	4.87229	10.3717	10.1818	9.26505	9.74543	9.7667	P	P	A	P	P	P	P	P	sense overlapping	NM_175692	Snhg11
mmu_circRNA_37259	37	29	35	29	36	29	36	33.5	4.84745	4.94728	5.09968	4.85214	4.73344	4.54545	4.84745	4.73005	P	A	P	A	P	A	A	A	exonic	NM_146146	Lepr
mmu_circRNA_014001	83	32	41	44	85.5	52	52	57	5.82754	5.05427	6.03635	5.60479	5.98389	5.6753	5.33902	5.5189	P	P	P	P	P	P	P	P	exonic	NM_029437	Ckap5
mmu_circRNA_19328	52	33	40	34	52.5	40	47	43	5.18643	5.05427	5.3479	4.92073	5.30521	5.26591	5.2231	5.11277	P	P	P	P	P	P	P	P	sense overlapping	NM_001081012	Ccdc171
mmu_circRNA_35685	55	43	40	42	57	48	49	56	5.35453	6.16569	5.55003	5.5287	5.44009	5.53065	5.28916	5.46888	P	P	P	P	P	P	P	P	exonic	NM_001082414	Sh3d19
mmu_circRNA_30545	33	29	36	34.5	32	33	35	36	4.59852	4.42889	4.87229	4.88456	4.57602	4.73344	4.6533	4.70261	P	A	P	P	A	A	A	P	exonic	NM_028065	Cnpy3
mmu_circRNA_001729	1347	166.5	31	417	1140	295	668.5	605.5	9.69453	8.32843	4.51423	8.93251	9.65168	8.3259	9.10912	8.8583	P	P	A	M	P	P	P	P	exonic	NM_053268	Rasa2
mmu_circRNA_43325	325.5	114	45	200	223	269.5	161.5	231.5	7.5876	7.77854	6.03635	7.88898	7.19514	8.17948	7.04823	7.48363	P	P	P	P	P	P	P	P	exonic	NM_011936	Fto
mmu_circRNA_38270	47	31	37.5	33	45	42	42	46	5.00458	4.84745	5.15893	4.73344	5.00738	5.22792	4.92667	5.09177	P	A	P	P	P	P	P	P	exonic	NM_016736	Nub1
mmu_circRNA_30313	54	31.5	29	35	49	35	49	45.5	5.32334	4.89065	4.43724	5.08647	5.12574	5.00458	5.28916	5.14625	P	A	A	P	P	P	P	P	exonic	NM_013855	Abca3
mmu_circRNA_19242	123	115.5	93	84	96	90	116	110	6.24035	7.81943	8.92511	6.5676	6.09754	6.50445	6.53394	6.45494	P	P	P	P	P	P	P	P	sense overlapping	NM_009261	Strbp
mmu_circRNA_21785	224	396	310.5	249	315	382	377	419.5	7.11382	9.56315	10.2562	8.23381	7.70741	8.68379	8.2876	8.33333	P	P	P	P	P	P	P	P	exonic	NM_008481	Lama2
mmu_circRNA_19178	9345.5	7588	4176	5408	9230	7894	9989	11060	12.7062	13.0378	12.9232	12.9104	12.8979	12.9915	13.1369	13.1625	P	P	P	P	P	P	P	P	sense overlapping	NM_011560	Tcte3
mmu_circRNA_43489	61	33	38	42	58	49	63	58.5	5.46888	5.35783	5.61402	5.49311	5.51101	5.65397	5.69979	5.57483	P	P	P	P	P	P	P	P	exonic	NM_009149	Glg1
mmu_circRNA_45294	71.5	41	48	54	77	44	55	61	5.55771	5.74252	6.69316	5.74924	5.75092	5.31204	5.39366	5.45661	P	P	P	P	P	P	P	P	exonic	NM_133979	Ano10
mmu_circRNA_000111	364.5	77	41	123	236	82	165	156	7.74929	7.08123	5.48105	7.12097	7.30185	6.32994	7.0779	6.89907	P	P	P	P	P	P	P	P	exonic	NM_001039184	Cep350
mmu_circRNA_011823	274	56	33.5	128	219	113	154	173	7.3568	6.44566	4.82536	7.21955	7.19021	6.9312	6.99055	7.0819	P	P	A	P	P	P	P	P	exonic	NM_001014981	Wdr7
mmu_circRNA_38528	78.5	34	52	30	42.5	33	36	36	5.75927	5.35783	7.33909	4.73344	4.99046	4.92073	4.79645	4.7932	P	P	P	A	P	P	A	P	exonic	NM_026959	Stx18
mmu_circRNA_35308	54	31	31	39	43	31	37	41	5.22792	4.84745	4.51423	5.03789	5.00738	4.60224	4.70261	4.84118	P	A	A	P	P	A	P	P	exonic	NM_172303	Jade1
mmu_circRNA_34264	1935.5	449	42.5	553	1372	733	962	1018	10.2733	9.72394	5.61402	9.39005	9.93356	9.56214	9.63091	9.65168	P	P	P	P	P	P	P	P	exonic	NM_026620	Fam98b
mmu_circRNA_41574	40	29.5	33	30	36	34	33.5	36	4.74694	4.57602	4.87229	4.66045	4.69218	4.92073	4.67464	4.74694	P	A	A	A	P	P	A	P	intergenic
mmu_circRNA_011796	608	115	61	281	531	491	385	453	8.48662	7.81943	7.95515	8.40265	8.48737	9.05216	8.32576	8.46062	P	P	P	P	P	P	P	P	exonic	NM_013685	Tcf4
mmu_circRNA_30506	170	64	54	99	202	181	190	164	6.70272	6.80544	7.46231	6.81468	7.07289	7.62325	7.26715	6.99055	P	P	P	P	P	P	P	P	exonic	NM_178589	Tnfrsf21
mmu_circRNA_31769	58.5	33	35	43	77	41	55	47.5	5.3479	4.94728	5.28569	5.28916	5.80997	5.15893	5.4648	5.18147	P	A	P	P	P	P	P	P	exonic	NM_138600	Aldh7a1
mmu_circRNA_43940	3745	361	39	1290	2989	1017.5	1641	1742	11.271	9.45631	5.15893	10.7104	11.1461	10.0309	10.4199	10.3901	P	P	P	P	P	P	P	P	exonic	NM_001195632	Arhgap32
mmu_circRNA_45859	2500	152	38	501	1524	592	550	1155	10.6297	8.2017	5.48105	9.2449	10.0591	9.30358	8.83459	9.79204	P	P	P	P	P	P	P	P	exonic	NM_172307	Mbtps2
mmu_circRNA_26095	84.5	54	44.5	53	80	70	72	82	5.8449	6.46621	6.10542	5.71618	5.89728	6.16946	5.86979	5.96236	P	P	P	P	P	P	P	P	sense overlapping	uc007pnu.1	AK045681
mmu_circRNA_014114	355	47	36	110	316	78	160.5	165	7.73455	6.05478	5.15893	6.95756	7.73603	6.34942	7.05503	7.01167	P	P	P	P	P	P	P	P	exonic	NM_172937	Shprh
mmu_circRNA_38822	40	27.5	32	36	37	62.5	42.5	42	5.04064	4.78995	4.59852	5.18395	4.96471	6.06424	5.06239	5.19137	P	A	A	P	P	P	P	P	exonic	NM_027270	Exoc1
mmu_circRNA_24697	35	32	35	32	39	36	41.5	41	4.80937	5.40435	5.3479	5.03789	4.91476	5.26591	5.13347	5.09177	P	A	A	P	P	P	M	P	exonic	NM_177331	Gen1
mmu_circRNA_23885	774	320	381	807	881	1204.5	1316	720	8.83459	9.24802	10.4992	9.9366	9.24669	10.2692	10.102	9.08939	P	P	P	P	P	P	P	P	sense overlapping	NM_027427	Taf15
mmu_circRNA_32787	396	268.5	89.5	195.5	387	381.5	270	302	7.87503	8.99976	8.83765	7.86675	8.03054	8.69046	7.81323	7.84142	P	P	P	P	P	P	P	P	exonic	NM_178688	Ablim1
mmu_circRNA_45761	78.5	36	38	42	79	55	56	81	5.71188	5.77582	5.2231	5.45456	5.78566	5.74252	5.43385	6.01629	P	P	P	P	P	P	P	P	exonic	uc009uld.1	Mid2
mmu_circRNA_38369	112	34	33	46	64	39	66	56.5	6.10804	5.2231	4.92963	5.45456	5.4991	5.26591	5.74252	5.49511	P	P	A	P	P	P	P	P	exonic	NM_133907	Ube3c
mmu_circRNA_39701	1053.5	188.5	33.5	426	885	513.5	731	714.5	9.31439	8.49314	4.72835	8.97417	9.24282	9.10789	9.24148	9.07926	P	P	A	P	P	P	P	P	exonic	NM_011908	Ubl3
mmu_circRNA_35581	81	46	41	43	81.5	45	70.5	62	5.76674	6.10804	6.23557	5.45456	5.92277	5.51299	5.86206	5.65665	P	P	P	P	P	P	P	P	exonic	NM_133787	Nmd3
mmu_circRNA_43833	92	156	99	111	178.5	144	214.5	212.5	5.92871	8.26007	9.01465	6.99055	6.93046	7.29268	7.47402	7.32903	P	P	P	P	P	P	P	P	antisense	NM_178577	Tmem205
mmu_circRNA_38488	37	30	34	28	34.5	32	35	37	4.90877	4.94728	4.77026	4.59852	4.78995	4.73344	4.70261	4.74694	P	A	A	A	A	A	A	P	exonic	NM_030208	Trmt44
mmu_circRNA_29377	594.5	170	43	263	322.5	181	515	409	8.45549	8.37426	6.44204	8.31221	7.76575	7.64954	8.75658	8.29121	P	P	P	P	P	P	P	P	exonic	NM_033609	Med15
mmu_circRNA_33096	62	37	41.5	43	47	38	46	48	5.41917	5.67353	6.37246	5.5287	5.15387	5.13603	5.28916	5.28916	P	P	P	P	P	P	P	P	exonic	NM_029895	Etl4
mmu_circRNA_22225	754.5	104	39	247	543	324.5	356	317	8.79617	7.63827	5.3479	8.22253	8.52077	8.4601	8.20583	7.9105	P	P	P	P	P	P	P	P	exonic	NM_153406	Specc1l
mmu_circRNA_44000	340	133.5	34	149	560.5	258	544	528	7.64864	8.05922	4.628	7.41924	8.5732	8.13527	8.8129	8.69536	P	P	A	P	P	P	P	P	exonic	NM_175189	Hepacam
mmu_circRNA_016981	50	43	38	43	65	42	63	58	5.20854	5.99524	5.48105	5.26825	5.59549	5.45867	5.67706	5.59549	P	P	P	P	P	P	P	P	exonic	NM_010470	Hp1bp3
mmu_circRNA_24992	76	35	36	48.5	86	72	81	80	5.64679	5.40435	5.09968	5.58989	5.99099	6.21629	5.97675	5.89879	P	P	P	P	P	P	P	P	exonic	NM_172803	Dock4
mmu_circRNA_43353	63.5	33	38	38	46.5	40	46	44	5.38073	4.94728	5.2231	5.08647	5.05155	4.97621	5.11797	5.09177	P	P	P	P	P	P	P	P	exonic	NM_008187	Cfap20
mmu_circRNA_27242	542	968	651.5	514	744	881.5	879	850	8.33501	10.6513	11.0016	9.29586	8.9856	9.83818	9.5008	9.38696	P	P	P	P	P	P	P	P	exonic	NM_032008	Slmap
mmu_circRNA_34116	399	98	51	158	295	175	385	360	7.89202	7.56683	7.33909	7.52681	7.63373	7.59695	8.31448	8.10349	P	P	P	P	P	P	P	P	exonic	NM_001077514	Slc1a2
mmu_circRNA_27254	43	31	38	38	39	28.5	37	49.5	4.98762	5.16397	5.28569	5.26825	4.94728	4.57602	4.84745	5.36112	P	A	P	P	P	A	A	P	exonic	NM_145969	Dennd6a
mmu_circRNA_19577	451	75	31	148.5	250	105	174.5	231	8.06647	7.08123	4.51423	7.45565	7.38889	6.75249	7.17094	7.47098	P	P	A	P	P	P	P	P	exonic	NM_133826	Atp6v1h
mmu_circRNA_35029	180.5	33	32	73	85	51	90.5	109	6.78105	5.16397	4.67464	6.25695	5.87901	5.53065	6.22174	6.40155	P	A	A	P	P	P	P	P	exonic	NM_024436	Rab22a
mmu_circRNA_37592	40	44	43	35	42.5	32	34	41	4.90877	5.99524	6.17008	4.92073	5.02411	4.79645	4.73344	4.9502	P	P	P	P	P	P	A	P	sense overlapping	NM_025544	Mrps15
mmu_circRNA_22164	38	30	87	31	31	32	31	31	4.98762	4.73683	8.82488	4.73344	4.76363	4.89065	4.60224	4.628	P	A	P	A	A	A	A	A	sense overlapping	TCONS_00002188	XLOC_001752
mmu_circRNA_23053	1225	917	318	996.5	1762.5	695	1538	1412	9.51189	10.5864	10.2904	10.2715	10.3215	9.4988	10.3354	10.1049	P	P	P	P	P	P	P	P	exonic	NM_009044	Rel
mmu_circRNA_33122	111.5	35	26	48	75	44	53	59	6.13779	5.26591	4.20366	5.67882	5.73238	5.42548	5.37423	5.5287	P	P	A	P	P	P	P	P	exonic	NM_028793	Acbd5
mmu_circRNA_22156	37	29	38	39	38.5	32	58	38.5	4.74694	4.57602	5.2231	5.15893	4.82536	4.47827	5.43385	4.81258	P	A	P	P	P	A	P	P	exonic	NM_207221	Jmjd1c
mmu_circRNA_43934	72	31	44	43	58	40	61	53.5	5.62868	4.73683	5.75259	5.28916	5.36112	4.92073	5.4648	5.27526	P	A	P	P	P	P	P	P	exonic	NM_001080817	Prdm10
mmu_circRNA_21527	28	29.5	41	38	27	27	29	30.5	4.3427	4.84745	6.03635	5.13347	4.34714	4.14408	4.27967	4.5221	A	A	P	P	A	A	A	A	exonic	NM_001081363	Cenpf
mmu_circRNA_39362	177.5	38.5	36	75	162	61.5	118.5	102	6.79857	5.70499	5.2231	6.39941	6.79979	6.02116	6.58367	6.35824	P	P	P	P	P	P	P	P	exonic	NM_027494	Zcchc8
mmu_circRNA_24260	38	32	56	29	40	28	37.5	34	4.88761	4.94728	7.58666	4.66045	5.00738	4.85993	4.73344	4.54545	P	A	P	A	P	A	A	P	exonic	NM_001112705	Tlk2
mmu_circRNA_37847	40	34	51	37	42	37	40	44	4.87229	5.05427	7.14538	5.18395	4.94728	4.92073	5.00458	5.12832	P	P	P	P	P	P	P	P	exonic	NM_146157	Emc1
mmu_circRNA_22569	35	28	39	29	30	29	32	34	4.80937	4.57602	5.75259	4.66045	4.63527	4.47827	4.48634	4.60224	P	A	P	A	A	A	A	A	exonic	NM_198636	Acss3
mmu_circRNA_43903	53	39	42.5	32.5	50	42	44	43	5.1386	5.67353	6.23557	4.69914	5.16522	5.31204	5.09441	4.98478	P	P	P	P	P	P	P	P	exonic	NM_178113	Ncapd3
mmu_circRNA_19427	182	65	62	98	222	176	161.5	189	6.83141	6.73735	7.50711	6.71221	7.21348	7.57442	7.03041	7.16718	P	P	M	P	P	P	P	P	sense overlapping	NM_028385	Setd5
mmu_circRNA_36380	286	47	42	74	201	88	99.5	136.5	7.42712	6.10804	5.89728	6.32713	7.08423	6.53102	6.31473	6.73735	P	P	P	P	P	P	P	P	exonic	NM_001081358	Lrrc7
mmu_circRNA_38048	57	36.5	46	33	45	37	43.5	43	5.36112	5.56248	5.89728	4.92073	4.99046	4.92073	4.98478	5.09177	P	P	P	A	P	P	P	P	exonic	NM_020010	Cyp51
mmu_circRNA_37156	82.5	32	35	36.5	44	35.5	43	43	5.72217	4.73683	5.04064	4.9502	4.94728	4.89065	4.9502	4.89369	P	A	A	P	P	P	P	P	exonic	NM_172695	Plaa
mmu_circRNA_21172	418	287	175	247	408	418	353	431.5	7.95805	9.11612	9.71104	8.2275	8.11687	8.84992	8.20201	8.39677	P	P	P	P	P	P	P	P	exonic	NM_001081290	Prrc2c
mmu_circRNA_20536	77.5	41	34	54	75	53	72.5	59.5	5.61218	5.74252	4.72835	5.63957	5.73238	5.70844	5.86206	5.5189	P	P	A	P	P	P	P	P	exonic	NM_023343	Ilkap
mmu_circRNA_27759	507.5	68	32.5	184	319	116	196	206	8.2275	6.93967	4.72835	7.76968	7.75306	6.94517	7.35404	7.31494	P	P	A	P	P	P	P	P	exonic	NM_008915	Ppp3cc
mmu_circRNA_008622	1484	131.5	34	773	1025.5	477	857.5	872	9.86473	8.02847	4.87229	9.8926	9.48917	9.00134	9.4629	9.43354	P	P	A	P	P	P	P	P	exonic	NM_178246	Smg5
mmu_circRNA_44557	887	443	224	426	666	500	631	673	9.07642	9.68974	9.91556	8.98791	8.82657	9.06905	9.01822	9.00231	P	P	P	P	P	P	P	P	exonic	NM_029784	Fam81a
mmu_circRNA_19261	2700	464	41	1083.5	2031	929.5	1385	1496	10.7319	9.75881	5.75259	10.4027	10.5401	9.90742	10.1896	10.1913	P	P	P	P	P	P	P	P	sense overlapping	NM_175225	Tasp1
mmu_circRNA_39004	1337	146	36	500.5	1044.5	477	974.5	1067	9.66907	8.13238	4.59852	9.23431	9.50589	8.99367	9.64607	9.71034	P	P	A	P	P	P	P	P	intronic	AK139952
mmu_circRNA_33130	107	34	45	34	68.5	32	50	49	6.09886	4.94728	6.03635	4.85214	5.58614	4.60224	5.25415	5.11277	P	A	P	P	P	A	P	P	exonic	NM_029773	Spopl
mmu_circRNA_21649	48	42	47.5	41.5	48	46	45	55	5.1386	5.77582	6.63402	5.24941	5.07314	5.4991	5.07849	5.43176	P	P	P	P	P	P	P	P	exonic	NM_016976	Grm1
mmu_circRNA_36624	250	143	71	137	242.5	382	184	234.5	7.25481	8.11882	8.37548	7.31437	7.30926	8.68664	7.2334	7.51699	P	P	P	P	P	P	P	P	sense overlapping	NM_007726	Cnr1
mmu_circRNA_36987	223	57	38	97.5	112	54	95	95	7.14824	6.73735	6.03635	6.83812	6.32713	5.86825	6.33162	6.28266	P	M	M	P	P	P	P	P	exonic	NM_011211	Ptprd
mmu_circRNA_014199	129.5	218	197	367	176.5	145	149	179.5	6.29763	8.69927	9.79041	8.80436	6.89226	7.29268	6.90849	7.14442	P	P	P	P	P	P	P	P	sense overlapping	NM_001081199	Mamdc4
mmu_circRNA_37376	60	62	51.5	57	62	70	71.5	86	5.39366	6.7079	7.03866	5.93166	5.53065	6.10149	5.83862	6.06559	P	P	P	P	P	P	P	P	exonic	NM_175472	Zcchc11
mmu_circRNA_002489	481	113.5	36.5	207	347	213.5	324	366	8.14358	7.79548	5.04064	7.95297	7.86094	7.83807	8.07753	8.14709	P	P	P	P	P	P	P	P	exonic	NM_010587	Itsn1
mmu_circRNA_011820	146	52	46	82.5	300.5	167	194.5	241	6.47637	6.2867	6.44204	6.46416	7.64976	7.52681	7.29814	7.529	P	P	P	P	P	P	P	P	exonic	NM_016984	Trpc4
mmu_circRNA_45363	45	28	49	36	41	31	36	48	5.15134	5.05427	7.42423	5.26825	5.07314	4.97621	4.96759	5.28916	P	A	M	P	P	A	A	P	exonic	NM_009806	Cask
mmu_circRNA_22196	84	37	40	47	71	56	67	65	5.83862	5.56248	5.89728	5.63957	5.76093	5.86825	5.76425	5.60479	P	P	P	P	P	P	P	P	exonic	NM_024244	Fam13c
mmu_circRNA_008797	2730.5	573	52	910	1572	994	1237	1352.5	10.7497	9.99556	7.08987	10.1398	10.114	9.98385	9.97662	10.0429	P	P	P	P	P	P	P	P	exonic	uc008zom.2	Rsrc2
mmu_circRNA_34157	85	46	38	44	71.5	37	59.5	58	5.78075	6.05478	5.41706	5.26825	5.66467	4.92073	5.59363	5.40647	P	P	P	P	P	P	P	P	exonic	NM_001123327	Qser1
mmu_circRNA_37330	52	36	44	36	52	41	43	38.5	5.11667	5.52283	6.23557	5.08647	5.26357	5.03789	5.04064	4.9502	P	P	P	P	P	P	P	P	exonic	NM_028209	Ttc4
mmu_circRNA_42517	60	46	67	55	75	68	70	71	5.35453	6.10804	8.20201	5.77746	5.74421	6.05206	5.86979	5.83072	P	P	P	P	P	P	P	P	exonic	NM_133962	Arhgef18
mmu_circRNA_28629	37	30	42	31	38.5	34	36	37.5	4.71296	4.73683	5.75259	4.92073	4.71296	4.79645	4.79645	4.89369	P	A	P	A	P	P	A	P	exonic	NM_009270	Sqle
mmu_circRNA_012843	77.5	33	44	52	81	49	61	58.5	5.74084	4.94728	6.03635	5.67882	5.8323	5.51299	5.57767	5.41917	P	A	P	P	P	P	P	P	exonic	NM_011204	Ptpn13
mmu_circRNA_19996	42.5	32	52	34	42	39.5	40	43	5.07849	5.2231	7.14538	5.08647	5.04064	5.24704	4.98478	5.15893	P	A	P	P	P	P	P	P	exonic	NR_027826	Pantr1
mmu_circRNA_32073	314.5	284	69	182	264	329	219.5	247.5	7.57347	9.09055	8.14613	7.77772	7.48136	8.48044	7.51157	7.57513	P	P	P	P	P	P	P	P	exonic	NM_177832	Zfp236
mmu_circRNA_41708	37	27	47	32	32.5	29	33	29	4.74694	4.06662	6.03635	4.92073	4.59852	4.44554	4.48634	4.43724	P	A	P	P	A	A	A	A	sense overlapping	NM_153579	Sv2b
mmu_circRNA_22714	115	82	76	123	197	162.5	145	173	6.10411	7.2334	8.5456	7.13643	7.03557	7.43704	6.89832	7.0311	P	P	P	P	P	P	P	P	exonic	NM_028736	Grip1
mmu_circRNA_38033	28	30	37.5	36	31	41	36	34	4.20132	4.73683	5.55003	5.00458	4.41205	5.13603	4.70261	4.7932	A	A	P	P	A	P	A	P	exonic	NM_194462	Akap9
mmu_circRNA_37644	42	31	65.5	31	34.5	33	36	34	5.08912	4.94728	8.01598	4.47827	4.92667	4.97621	4.79645	4.70261	P	A	P	A	A	P	A	P	exonic	NM_023603	Sfpq
mmu_circRNA_36532	32	28	36	29	32.5	32	36	36.5	4.40357	4.42889	5.48105	4.73344	4.63527	4.73344	4.84745	4.92963	A	A	P	A	A	A	A	P	exonic	NM_025669	Pnisr
mmu_circRNA_31194	68	32	40	41	60	47	45	49	5.53649	5.26591	5.48105	5.40647	5.53065	5.53065	5.16899	5.21341	P	A	P	P	P	P	P	P	exonic	NM_178722	Zfp438
mmu_circRNA_40750	68	30	50	35	47.5	31	40	30	5.51101	5.26591	6.82148	4.85214	5.19137	4.47827	4.9502	4.1772	P	A	P	P	P	A	P	A	exonic	NM_021385	Rad18
mmu_circRNA_40529	250	46	33	86.5	140.5	66	108	127	7.24533	6.16569	4.67464	6.57802	6.57235	6.03429	6.42902	6.62079	P	P	P	P	P	P	P	P	exonic	NM_011818	Gmcl1
mmu_circRNA_36776	191	32.5	34	63	128	77.5	82	93	6.86312	4.89065	4.67464	5.99241	6.45186	6.22957	6.00088	6.13779	P	A	A	P	P	P	P	P	exonic	NM_001033351	Grin3a
mmu_circRNA_39531	65	35	46.5	45	83	87	53	87	5.55003	5.48105	6.44204	5.40647	5.91083	6.47028	5.49711	6.06559	P	P	P	P	P	P	P	P	exonic	NM_008898	Por
mmu_circRNA_38564	46	30	68	34	33.5	32	35	32	5.11667	4.628	8.20201	4.97907	4.80293	4.92073	4.67464	4.54545	P	A	P	P	P	A	A	A	exonic	NM_021416	Fam184b
mmu_circRNA_27526	48	34	44	32.5	38	32	38	34	5.04883	4.84745	5.75259	5.00458	4.84745	4.79645	4.79645	4.7932	P	P	P	P	P	P	A	A	exonic	NM_008477	Ktn1
mmu_circRNA_33287	67	49	90.5	53	66	75	66	72	5.49711	6.2867	8.90174	5.66289	5.62868	6.23796	5.67706	5.74252	P	P	P	P	P	P	P	P	exonic	NM_028412	Ciz1
mmu_circRNA_33075	479	59	36	146	485.5	135	334	265.5	8.14215	6.62628	5.48105	7.42397	8.36567	7.21955	8.1133	7.65581	P	P	P	P	P	P	P	P	exonic	NM_007869	Dnajc1
mmu_circRNA_44719	35	32	89	31	31	31	35.5	32	4.65688	4.42889	8.84894	4.59852	4.34714	4.67464	4.51423	4.57602	P	A	P	A	A	A	A	A	exonic	NM_001039546	Myo6
mmu_circRNA_20292	33	33	39	34	31.5	29	35	35	4.59852	4.94728	5.55003	4.97907	4.49836	4.51028	4.60224	4.84118	A	P	P	P	A	A	A	P	antisense	NM_177645	Kansl1l
mmu_circRNA_012419	222.5	63	111	166.5	320	179	243	478	7.08854	6.68179	9.19054	7.57961	7.74152	7.58244	7.64954	8.52249	P	P	P	P	P	P	P	P	exonic	NM_001081022	D430042O09Rik
mmu_circRNA_20616	33	31	34	31	38	37.5	38	36	4.63527	5.05427	4.59852	4.69914	4.91476	5.08647	4.82536	4.87229	A	A	A	A	P	P	P	P	exonic	NM_013784	Pign
mmu_circRNA_25473	37	27	38	32	32	28	31	38	4.71296	4.47422	5.09968	4.92073	4.57602	4.30268	4.75029	4.98478	P	A	P	A	A	A	A	P	exonic	NM_027349	Rbm25
mmu_circRNA_35742	122.5	34	35	73	99	65	85	74.5	6.29763	5.31657	4.87229	6.30278	6.17446	6.13009	6.13138	5.89879	P	P	P	P	P	P	P	P	exonic	NM_028814	2810403A07Rik
mmu_circRNA_27842	110	47	44	57	80	54	58.5	88	6.09886	6.05478	6.44204	5.95946	5.73238	5.6753	5.48105	6.10804	P	P	P	P	P	P	P	P	exonic	NM_001164503	Akap11
mmu_circRNA_44397	108	50	61.5	63	120.5	76	111	101	6.09886	6.21508	7.93152	6.10476	6.40048	6.23796	6.45392	6.30791	P	P	P	P	P	P	P	P	exonic	NM_019663	Pias1
mmu_circRNA_32629	26	27	53	95	28	29	31.5	27	4.2334	4.57602	7.29957	6.67298	4.462	4.37565	4.24765	4.25238	A	A	P	P	A	A	A	A	sense overlapping	NM_001081257	Hpse2
mmu_circRNA_27127	82	44	55	47	38	42	36	49	5.79706	5.93609	7.42423	5.46888	4.92667	5.18395	4.6533	5.24704	P	P	P	P	P	P	A	P	sense overlapping	NM_001113417	Thrb
mmu_circRNA_26222	32	28.5	34	33.5	34	31	37	37	4.76363	4.89065	4.43724	4.73344	4.84745	4.85993	4.86612	4.84118	A	A	A	P	A	A	P	P	exonic	NM_019423	Elovl2
mmu_circRNA_20499	48	30.5	48	39	39.5	38	41	44	5.01855	4.27502	6.88006	5.22792	4.82536	5.06508	5.07849	5.15893	P	A	P	P	P	P	P	P	exonic	NM_010566	Inpp5d
mmu_circRNA_40446	33	29	38	30	38	33	39	33.5	4.74694	4.628	5.61402	4.85214	4.84745	4.85993	4.92667	4.67817	A	A	P	A	P	A	P	A	sense overlapping	NM_026490	Mrpl19
mmu_circRNA_35682	96	40	43	42	106	58	63	77	6.0072	5.9638	6.17008	5.36332	6.22957	5.95583	5.66289	5.89879	P	P	P	P	P	P	P	P	exonic	NM_001082414	Sh3d19
mmu_circRNA_42898	55.5	32	30.5	40.5	47	42	47	47	5.3479	5.35783	4.27967	5.20366	5.28916	5.42548	5.25415	5.15893	P	P	A	P	P	P	P	P	exonic	NM_028220	Wdr17
mmu_circRNA_26466	85	31	42	62	78	55	92	51.5	5.76674	4.5221	5.89728	5.95946	5.80997	5.72388	6.22174	5.21341	P	A	P	P	P	P	P	P	exonic	NM_153538	Zcchc6
mmu_circRNA_28109	62	31.5	34	59	59	34	59	71	5.39366	4.67817	4.92963	5.87133	5.42967	4.79645	5.5287	5.78729	P	A	A	P	P	P	P	P	exonic	NR_045143	AA536875
mmu_circRNA_29293	77	46	50	54	67	58.5	54	61	5.58614	6.16569	7.14538	5.87133	5.51101	5.89122	5.41917	5.55195	P	P	P	P	P	P	P	P	exonic	NM_008576	Abcc1
mmu_circRNA_30773	57.5	34	44	46	54	47	62	45	5.32334	5.35783	5.96525	5.45456	5.36112	5.44631	5.60479	5.02411	P	A	P	P	P	P	P	P	exonic	NM_133685	Rab31
mmu_circRNA_41415	138	44.5	34	75	77	54	86	74.5	6.40048	6.08165	4.98478	6.39941	5.80997	5.81639	6.13138	5.89879	P	P	A	P	P	P	P	P	exonic	NM_001037906	Nell1
mmu_circRNA_002236	2380	405	43	862	1421	528.5	1105	1247.5	10.5436	9.58363	6.17008	10.0627	9.98243	9.12697	9.81495	9.91556	P	P	P	P	P	P	P	P	exonic	NM_011375	St3gal5
mmu_circRNA_37705	186.5	88	45	93	172.5	143	155	170.5	6.82943	7.34575	6.3045	6.60235	6.86931	7.25008	6.97486	7.01481	P	P	P	P	P	P	P	P	exonic	NM_153160	Zcchc17
mmu_circRNA_32624	242	28.5	32.5	74	178	69	99	111	7.23459	5.00458	5.15893	6.39941	6.9275	6.21629	6.37572	6.46977	P	A	A	P	P	P	P	P	exonic	NM_177464	R3hcc1l
mmu_circRNA_43267	40.5	30	32.5	32.5	44	38	38	40	5.02964	5.00458	4.82536	4.62434	5.07314	5.18395	4.79645	4.91775	P	A	A	P	P	P	P	P	exonic	NM_030563	N4bp1
mmu_circRNA_26548	47	31	54.5	33	32	34	33	36	5.00458	4.628	7.38674	4.7932	4.60595	4.73344	4.48634	4.84118	P	A	P	A	A	P	A	P	sense overlapping	NM_138953	Ell2
mmu_circRNA_26144	205	65	37	126	152.5	103	116	140	7.01167	6.80544	5.09968	7.16969	6.7276	6.79492	6.52516	6.76581	P	P	P	P	P	P	P	P	exonic	NM_026825	Lrrc16a
mmu_circRNA_39992	90	36	36	53	62	72.5	58.5	67	5.90933	5.26591	5.75259	5.76591	5.51101	6.26166	5.51101	5.78729	P	P	M	P	P	P	P	P	exonic	NM_177204	Strip2
mmu_circRNA_45822	37	26	32	30	36	31	38	35	4.9502	4.36475	4.67464	4.73344	4.87537	4.73344	4.96759	4.65688	P	A	A	A	P	A	A	P	exonic	NM_177201	Phf8
mmu_circRNA_37248	32	28	41	29	34	29.5	37	37	4.74694	4.84745	6.03635	4.51423	4.84745	4.73344	4.73344	4.7932	A	A	P	A	P	A	P	P	exonic	NM_146145	Jak1
mmu_circRNA_018846	369	68.5	40	133	194	62	123	153	7.76596	6.84794	5.61402	7.27881	7.00677	5.89122	6.60003	6.88389	P	P	P	P	P	P	P	P	exonic	uc007gjn.1	Mif1
mmu_circRNA_36102	40.5	38	40	37	42	37	38.5	39.5	4.97334	5.74252	5.3479	5.22792	4.97621	4.85993	4.86612	4.91775	P	P	P	P	P	P	P	P	exonic	NM_133857	Usp53
mmu_circRNA_015411	43	37	55	38	41	42.5	47	41	5.01855	5.26591	7.29957	5.00458	4.84745	5.24704	5.11797	4.92963	P	P	P	P	P	P	P	P	sense overlapping	NM_033561	Eif4h
mmu_circRNA_19550	36.5	27.5	36	30	34.5	34.5	33	35	4.69218	4.47422	4.98478	4.66045	4.60595	4.64971	4.60224	4.54545	P	A	P	A	P	P	A	P	sense overlapping	NM_001163085	Map3k15
mmu_circRNA_37621	2779	4257	3206	2319	3851	4170	5471	5113	10.7937	12.3706	12.658	11.6777	11.5786	11.9895	12.2518	11.9821	P	P	P	P	P	P	P	P	exonic	NM_001114399	Zmym4
mmu_circRNA_016530	298.5	57	49	161	244.5	167.5	290	255	7.46231	6.55806	6.69316	7.56849	7.33686	7.50513	7.92912	7.6127	P	P	P	P	P	P	P	P	exonic	NM_172661	Prrc2b
mmu_circRNA_41233	187	389.5	228	230	291	416.5	406	498	6.83141	9.5513	9.9508	8.1133	7.61638	8.8213	8.37507	8.5905	P	P	P	P	P	P	M	P	exonic	NM_181593	Itpkc
mmu_circRNA_37422	4176	2264	577	2319	4655	3140	3622	3293	11.4278	11.5806	10.9015	11.6737	11.9129	11.6919	11.6114	11.3961	P	P	P	P	P	P	P	P	exonic	NM_007943	Eps15
mmu_circRNA_001192	39	30	52	35.5	43	41	43	41.5	4.92963	5.16397	7.50711	5.24941	5.07314	5.38073	5.2231	5.07849	P	A	P	P	P	P	P	P	exonic	NM_001081221	Ercc6
mmu_circRNA_005212	33	27	40	29	27.5	28	33	36	4.71296	4.73683	5.3479	4.47827	4.43307	4.57602	4.54545	4.76363	P	A	P	A	A	A	A	P	exonic	NM_198606	Dcaf13
mmu_circRNA_25421	181	36.5	36	79	243.5	100.5	173	197.5	6.84676	5.52283	5.15893	6.41429	7.34076	6.68792	7.13162	7.25658	P	P	P	P	P	P	P	P	exonic	NM_022316	Smoc1
mmu_circRNA_25749	51	33	39.5	56	59	40	68	57	5.1386	5.26591	5.04064	5.83862	5.39366	5.06508	5.76425	5.37423	P	P	P	P	P	P	P	P	exonic	NM_025666	Ubr7
mmu_circRNA_005200	127	46	38	74	75.5	77	83	89.5	6.32713	6.10804	5.55003	6.4074	5.80514	6.32151	6.10411	6.1782	P	P	P	P	P	P	P	P	exonic	NM_023625	Plbd2
mmu_circRNA_21810	48	29	35	34	30	33	29	54	5.08912	4.73683	5.48105	5.00458	4.51423	4.60224	4.1772	5.48105	P	A	A	P	A	A	A	P	sense overlapping	NM_172495	Ncoa7
mmu_circRNA_36702	86	36	44	63	107.5	56	116	71	5.80997	5.44217	6.17008	6.02046	6.20656	5.91083	6.53394	5.78729	P	P	P	P	P	P	P	P	exonic	NM_015828	Gne
mmu_circRNA_40370	60.5	39	38	55	47	39	47	42	5.3479	5.67353	5.3479	5.74924	5.19137	5.08647	5.15134	4.9502	P	P	P	P	P	P	P	P	exonic	uc009cfe.1	E230016M11Rik
mmu_circRNA_34834	98	45	46	58	111	129	95	86.5	5.92871	5.93609	6.3045	5.82596	6.26166	7.06886	6.23437	6.03978	P	P	P	P	P	P	P	P	exonic	NM_008383	Cep250
mmu_circRNA_23246	114	56	51	68	96.5	78	78	89	6.16129	6.40155	7.08987	6.25695	6.11586	6.34942	5.97675	6.13779	P	P	P	P	P	P	P	P	sense overlapping	NM_008070	Gabrb2
mmu_circRNA_44381	63.5	51	65	46.5	65	57	61.5	72	5.42967	6.44566	7.84534	5.51101	5.59549	5.74252	5.59363	5.83072	P	P	M	P	P	P	P	P	exonic	NM_145616	Lrrc49
mmu_circRNA_41212	68	51.5	63	61.5	79.5	88	88	85.5	5.5287	6.33162	8.05685	6.07765	5.87901	6.50445	6.16569	6.09886	P	P	P	P	P	P	P	P	exonic	NM_172279	Mark4
mmu_circRNA_004670	1395	358	135.5	734	1222	685	1261	781	9.77454	9.4636	9.42825	9.8155	9.7667	9.48137	10.0161	9.22876	P	P	P	P	P	P	P	P	exonic	NM_001114347	Clasp2
mmu_circRNA_41662	385	66	47	173.5	366	248	228.5	222	7.82918	6.83378	6.5676	7.68371	7.95315	8.03123	7.56206	7.38943	P	P	P	P	P	P	P	P	exonic	NM_001081345	Chd2
mmu_circRNA_42502	311	250.5	153	208	396	350	308	353	7.51256	8.90607	9.58057	7.94439	8.05363	8.55162	7.99104	8.07234	P	P	P	P	P	P	P	P	exonic	NM_001033319	Ppfia1
mmu_circRNA_25332	39	48	45	41	40	37	39	45	4.87229	6.26283	6.10542	5.13347	4.92667	4.92073	4.75029	5.02411	P	P	P	P	P	P	P	P	sense overlapping	NM_178392	Snapc1
mmu_circRNA_29146	96	64	57.5	80	99	69.5	89	93	5.91233	6.83378	7.70136	6.48445	6.12493	6.19307	6.17944	6.18813	P	P	P	P	P	P	P	P	exonic	NM_028301	Anks3
mmu_circRNA_38762	29	27.5	36	30	35	28	35	32.5	4.59852	4.78995	5.2231	4.59852	4.91476	4.76363	4.75029	4.65688	A	A	P	A	P	A	A	A	exonic	NM_016869	Corin
mmu_circRNA_38037	40.5	36	59	52	38	40	37	39	5.02964	5.16397	7.66295	5.71618	4.78995	4.97621	4.75029	4.98478	P	P	P	P	P	P	P	P	exonic	NM_194462	Akap9
mmu_circRNA_38824	46	36	48	49	37	37	38	36	5.04064	5.52283	6.5676	5.56915	4.89369	5.03789	4.70261	4.70261	P	P	P	P	P	P	P	P	exonic	NM_027270	Exoc1
mmu_circRNA_41202	31	28.5	41	31	31	31	33	38	4.50631	4.67817	5.75259	4.59852	4.57602	4.60224	4.48634	4.91775	A	A	P	A	A	A	A	P	exonic	NM_178900	Prkd2
mmu_circRNA_35058	48.5	32.5	41	30	34.5	31	48	34	5.08912	5.00458	5.68234	4.66045	4.74694	4.79645	5.20366	4.60224	P	P	P	A	P	A	P	A	exonic	NM_144500	Osbpl2
mmu_circRNA_38565	111	58	67	83.5	106	82	92	119	6.10804	6.51829	8.11882	6.54073	6.17446	6.38006	6.21508	6.56903	P	P	P	P	P	P	P	P	exonic	NM_021416	Fam184b
mmu_circRNA_31560	43	37	46	41	45	47	56	57	4.96471	5.44217	6.63402	5.24941	5.09441	5.48105	5.43385	5.40647	P	P	P	P	P	P	P	P	sense overlapping	NM_080637	Nme5
mmu_circRNA_26221	860	1708.5	932	827	1452	1921	2208	2167	9.041	11.2173	11.2633	9.97268	10.0052	10.9329	10.8459	10.7033	P	P	P	P	P	P	P	P	exonic	NM_026550	Pak1ip1
mmu_circRNA_29612	115	38	43	79.5	152.5	82	129.5	116.5	6.15435	5.70499	5.89728	6.43944	6.65698	6.38977	6.67121	6.53831	P	P	P	P	P	P	P	P	exonic	NM_177357	Kalrn
mmu_circRNA_33498	263	99	59.5	122	249	341.5	212	265	7.3172	7.52338	7.87676	7.12097	7.3862	8.51511	7.46231	7.6605	P	P	P	P	P	P	P	P	exonic	NM_015753	Zeb2
mmu_circRNA_23899	81	37	52	44	44	43	45	52.5	5.68409	5.35783	7.03866	5.40647	5.04064	5.22792	5.07849	5.24704	P	P	P	P	P	P	P	P	exonic	NM_172562	Tada2a
mmu_circRNA_21913	41	31	53	34	46	36	51	39	4.98762	5.26591	7.58666	5.13347	5.20854	5.22792	5.4648	4.98478	P	A	M	P	P	P	P	P	sense overlapping	NM_027772	Pdss2
mmu_circRNA_39049	85	49.5	71	47	57	54	61	50	5.79706	6.2867	8.32323	5.58989	5.36112	5.56915	5.49711	5.28916	P	P	P	P	P	P	P	P	intronic	ENSMUST00000174103	Wdfy3
mmu_circRNA_43954	43	36.5	53	43	46	44.5	47	53	5.01855	5.2231	7.14538	5.28916	5.04064	5.45867	5.04064	5.26122	P	P	P	P	P	P	P	P	exonic	NM_011808	Ets1
mmu_circRNA_28047	572	95	39	200	491	244	327	343	8.40531	7.52338	5.61402	7.89884	8.37426	8.04529	8.08136	8.04119	P	P	P	P	P	P	P	P	exonic	NM_175341	Mbnl2
mmu_circRNA_35138	738	313	33	282	1069	235	798	460	8.73632	9.21274	4.51423	8.41009	9.55046	7.98286	9.34743	8.48019	P	P	A	P	P	P	P	P	exonic	NM_009210	Hltf
mmu_circRNA_38319	4678.5	4649	2698.5	2962	6403	4988.5	6009	5760	11.5644	12.4559	12.4742	12.0676	12.3815	12.2701	12.3815	12.1144	P	P	P	P	P	P	P	P	exonic	NM_018878	Paxip1
mmu_circRNA_22903	153.5	67	44.5	92	119	93	104.5	118	6.55806	6.93967	6.10542	6.69011	6.35714	6.51435	6.39621	6.51336	P	P	P	P	P	P	P	P	exonic	NM_009578	Ikzf1
mmu_circRNA_19001	116	53	48	60	91	71	83	93	6.19799	6.44566	7.14538	6.02046	6.00791	6.19307	6.05884	6.24154	P	P	P	P	P	P	P	P	sense overlapping	NM_009578	Ikzf1
mmu_circRNA_22352	40.5	48.5	60	37	34	47	45	45	4.9502	6.16569	7.90299	5.15893	4.84745	5.56915	5.15134	5.15893	P	P	P	P	P	P	P	P	sense overlapping	NM_027878	Dram1
mmu_circRNA_24496	138.5	87	61	89	132	125	120	127	6.35384	7.32284	7.66295	6.62445	6.48344	7.04209	6.60003	6.66589	P	P	P	P	P	P	P	P	exonic	NM_027874	Csnk1d
mmu_circRNA_004899	58	30	39	27	51	30	41	45	5.35453	4.32496	5.55003	4.51423	5.28916	4.73344	4.96759	4.98478	P	A	P	A	P	A	P	P	sense overlapping	NM_001199136	Macf1
mmu_circRNA_19515	122	54	50	76	134	100	107.5	115	6.19799	6.30791	6.44204	6.28844	6.50445	6.68091	6.41957	6.46977	P	P	P	P	P	P	P	P	sense overlapping	NM_008775	Pafah1b2
mmu_circRNA_34261	360	79	41.5	137	151	98	122.5	96	7.72265	7.2334	5.96525	7.27881	6.69925	6.6381	6.60003	6.22957	P	P	P	P	P	P	P	P	exonic	NM_033524	Spred1
mmu_circRNA_36726	205.5	255	146	258	321.5	165	417	359	6.97844	8.94089	9.51479	8.30596	7.76015	7.52681	8.43401	8.12465	P	P	P	P	P	P	P	P	exonic	NM_146142	Tdrd7
mmu_circRNA_30995	44	38	50	42	52	48	46	49	5.04064	5.59922	6.93046	5.31657	5.33902	5.70844	5.28916	5.30749	P	P	P	P	P	P	P	P	sense overlapping	NM_194269	Morn2
mmu_circRNA_30997	48	36	51	45	53	53	52	53	5.01855	5.59922	7.14538	5.49311	5.28916	5.60479	5.31883	5.45661	P	P	P	P	P	P	P	P	exonic	NM_001145452	Arhgef33
mmu_circRNA_42290	163	49.5	64	56	120	53	88	87	6.70617	6.33162	7.93152	5.83862	6.4164	5.86825	6.19799	5.98957	P	P	P	P	P	P	P	P	intronic	ENSMUST00000106437	Hs3st4
mmu_circRNA_26835	40	31	34.5	33	44	35	41	37	5.01855	5.11277	5.04064	4.7932	5.02411	4.92073	4.96759	4.74694	P	A	A	P	P	P	P	P	exonic	NM_001081061	Bdp1
mmu_circRNA_003022	138	77.5	73	88	160	110	129	144	6.44566	7.11285	8.37548	6.5475	6.80987	6.89643	6.68179	6.79045	P	P	P	P	P	P	P	P	exonic	NM_053099	Setbp1
mmu_circRNA_40255	70	38	45	42	74	39	55	55	5.5287	5.87133	6.5676	5.49311	5.76093	5.08647	5.49711	5.45661	P	P	P	P	P	P	P	P	exonic	NM_019939	Mpp6
mmu_circRNA_013251	86	35.5	43	44	70.5	47	49.5	60	5.83862	5.59922	6.3045	5.31657	5.70671	5.4991	5.28916	5.55195	P	P	P	P	P	P	P	P	exonic	NM_153509	AF529169
mmu_circRNA_19269	89.5	108	87	110	127	104	115	119	5.88665	7.71709	8.79617	6.98558	6.47738	6.75249	6.53394	6.53199	P	P	P	P	P	P	P	P	sense overlapping	NM_019642	Rpn2
mmu_circRNA_29475	74	43	44	49	57	51	49	48	5.67353	5.99524	6.3045	5.51101	5.46888	5.70844	5.30749	5.31883	P	P	P	P	P	P	P	P	exonic	NM_175650	Atp13a5
mmu_circRNA_24454	84	81.5	60	50	95	93	101	119	5.75092	7.24652	7.73074	5.67882	6.02324	6.55806	6.35714	6.56903	P	P	P	P	P	P	P	P	exonic	NM_133757	Pgs1
mmu_circRNA_40385	264	129	74	157	233	235	177	222	7.32341	7.94823	8.39918	7.51724	7.28692	7.97374	7.17999	7.41976	P	P	P	P	P	P	P	P	exonic	NM_173001	Kdm3a
mmu_circRNA_016437	51	38	40	38	45	42	43	47	5.24941	5.67353	5.61402	5.03789	5.19137	5.53065	5.15134	5.15893	P	P	P	P	P	P	P	P	antisense	NM_021433	Stx6
mmu_circRNA_43681	41	34	45	33	35	38	37	38	5.01855	5.35783	6.69316	4.92073	4.84745	5.08647	4.82536	4.87229	P	P	P	P	P	P	P	P	exonic	NM_027545	Cwf19l2
mmu_circRNA_28233	38.5	30	35	35	36	39	36	42.5	4.80937	4.628	5.09968	4.9502	4.80293	4.97621	4.75029	4.89369	P	A	A	P	P	P	A	P	exonic	NM_030046	Dnajc21
mmu_circRNA_19486	982.5	179.5	32.5	398	711	319	484	542.5	9.2253	8.40491	4.72835	8.89494	8.91282	8.43127	8.65857	8.73569	P	P	A	P	P	P	P	P	sense overlapping	NM_177240	Trappc11
mmu_circRNA_34841	60	31	37	39.5	69	34.5	47	39.5	5.31657	4.89065	5.09968	5.06239	5.58614	4.89065	5.11797	4.67817	P	A	A	P	P	P	P	P	exonic	NM_010911	Nfs1
mmu_circRNA_31345	40.5	36	40	34.5	48	43	41	46.5	4.98762	5.44217	5.48105	4.9502	5.20854	5.31204	4.98478	5.14625	P	P	P	P	P	P	P	P	exonic	NM_001163609	Psma8
mmu_circRNA_23982	44.5	32	34	31	43	35	44	34	5.02964	5.16397	4.77026	4.73344	5.09441	4.85993	5.07849	4.60224	P	A	A	A	P	P	P	P	exonic	NM_001114334	Rps6kb1
mmu_circRNA_37855	101	44	37	52	70	53	54	49	6.0072	6.05478	5.15893	5.62685	5.70671	5.6753	5.41917	5.14625	P	P	P	P	P	P	P	P	exonic	NM_172415	Arhgef10l
mmu_circRNA_20892	41	32	50	37	38.5	43.5	42	45	4.80937	4.84745	6.82148	4.92073	4.92667	5.28916	4.92667	5.06239	P	A	P	P	P	P	P	P	exonic	NM_152895	Kdm5b
mmu_circRNA_30039	46	31	34	43.5	69	49	58	68	5.08912	4.94728	4.77026	5.34347	5.69806	5.63595	5.5287	5.72217	P	A	P	P	P	P	P	P	exonic	NM_026994	Cryzl1
mmu_circRNA_30040	40	30	38	36	52	37	48	48.5	4.85993	4.94728	5.48105	5.13347	5.2231	4.79645	5.2231	5.27526	P	A	P	P	P	P	P	P	exonic	NM_133679	Cryzl1
mmu_circRNA_31479	36	30	33.5	36	36	33	38	38	4.79645	4.94728	5.04064	5.13347	4.94728	4.89065	4.8815	5.02411	P	A	A	P	P	P	A	P	intergenic
mmu_circRNA_45705	98.5	138	101	72	125	139	163	144	5.98957	8.09511	9.0667	6.30278	6.45186	7.18526	7.05096	6.79574	P	P	P	P	P	P	P	P	exonic	NM_001080549	Hdx
mmu_circRNA_36606	53	31	36.5	39	44	38	47	39	5.26825	4.94728	5.04064	5.18395	5.12574	5.13603	5.16899	4.87229	P	A	P	P	P	P	P	P	exonic	NM_019586	Ube2j1
mmu_circRNA_31042	150.5	33	41	76	113.5	86.5	100	131	6.54557	5.35783	5.75259	6.35053	6.31132	6.4467	6.34942	6.67121	P	A	P	P	P	P	P	P	exonic	NM_054082	Mta3
mmu_circRNA_43426	82	30	32	58.5	74.5	50	57	54	5.69979	4.84745	4.67464	5.85273	5.70671	5.44631	5.43385	5.28916	P	A	A	P	P	P	P	P	exonic	NM_011574	Cirh1a
mmu_circRNA_37780	38	35	49	36	39	32	39	45	4.92963	5.26591	6.93046	5.00458	5.07314	4.92073	4.79645	4.98478	P	P	P	P	P	A	P	P	exonic	NM_026780	Syf2
mmu_circRNA_25822	38	28	45	31	33	34	36	36	4.96471	4.5221	6.3045	4.59852	4.80293	5.00458	4.92667	4.70261	P	A	P	A	A	P	A	P	exonic	NM_011710	Wars
mmu_circRNA_20079	36	37	53	40	38	41	43.5	44	4.90877	5.44217	7.33909	5.36332	5.00738	5.13603	4.9502	5.14625	P	P	P	P	P	P	P	P	sense overlapping	NM_001252070	Dnah7a
mmu_circRNA_32825	339	127.5	80	203	269	205	189.5	239	7.66783	8.00268	8.65589	7.93944	7.48136	7.79345	7.28229	7.53412	P	P	P	P	P	P	P	P	exonic	NM_175199	Hspa12a
mmu_circRNA_013555	46.5	36	38.5	35.5	53	40	50.5	45	5.06508	5.59922	5.41706	4.92073	5.32334	5.15893	5.23512	4.98478	P	P	P	P	P	P	P	P	antisense	NM_177077	Exoc6b
mmu_circRNA_19553	34	25.5	38	30	32	29	34	34	4.71296	4.32496	5.3479	4.66045	4.69218	4.79645	4.70261	4.84118	P	A	P	A	A	A	A	P	sense overlapping	NM_177429	Ofd1
mmu_circRNA_23870	74	30	30	33	56.5	31	37.5	41	5.6177	4.628	4.43724	4.7932	5.3479	4.79645	4.8815	4.87229	P	A	A	P	P	A	P	P	intronic	ENSMUST00000066197	Asic2
mmu_circRNA_21650	97	44	54.5	60	49	57	60	75	6.0128	6.21508	7.58666	6.02046	5.33902	5.85273	5.59363	5.8897	P	P	P	P	P	P	P	P	intronic	ENSMUST00000044306	Grm1
mmu_circRNA_44165	137.5	54	54	68	104.5	81	78.5	90	6.46007	6.55806	7.42423	6.17944	6.21508	6.41957	6.00931	6.17321	P	P	P	P	P	P	P	P	exonic	NM_029936	Ddx10
mmu_circRNA_35622	264	69	43	133	297.5	157	295	316	7.32847	6.96407	5.75259	7.27095	7.64414	7.39961	7.93687	7.90299	P	P	P	P	P	P	P	P	sense overlapping	uc008pnn.1	Rapgef2
mmu_circRNA_016017	125.5	50	70	67	142.5	92.5	104	80	6.29189	6.35384	8.24871	6.23077	6.61068	6.54653	6.36373	6.01629	P	P	P	P	P	P	P	P	sense overlapping	NM_024212	Rpl4
mmu_circRNA_39244	1663.5	341	48	610	1122.5	715	1090	1149	10.0698	9.34688	6.44204	9.5513	9.60948	9.52975	9.80127	9.78684	P	M	P	P	P	P	P	P	exonic	NM_172424	Med13l
mmu_circRNA_007217	212	86	61	55	132	105	81.5	87.5	7.02903	7.32284	7.73074	5.71618	6.53491	6.75249	5.99383	6.07765	P	P	P	P	P	P	P	P	sense overlapping	NM_015786	Hist1h1c
mmu_circRNA_41361	52	27	37	57	113	64.5	105	97.5	5.1386	4.5221	5.3479	5.90483	6.30107	5.9405	6.38869	6.21447	P	A	P	P	P	P	P	P	sense overlapping	NM_023649	Ush1c
mmu_circRNA_009340	49	39	56	36	48.5	52	41	45	5.1386	5.70499	7.73074	5.18395	5.26357	5.6753	4.92667	5.26122	P	P	P	P	P	P	P	P	sense overlapping	NM_015786	Hist1h1c
mmu_circRNA_31433	76	40	47	41	59	39	53	58	5.6177	5.74252	6.69316	5.26825	5.40647	5.13603	5.28916	5.43176	P	P	P	P	P	P	P	P	exonic	NM_144861	Rprd1a
mmu_circRNA_27895	824.5	1201	873	777.5	1108.5	1291	1297.5	1238	8.98489	10.8512	11.2201	9.90436	9.59655	10.3815	10.0876	9.90643	P	P	P	P	P	P	P	P	intergenic
mmu_circRNA_21928	83	34	46.5	44	66	35	46	51	5.76674	5.16397	6.37246	5.31657	5.53065	4.67464	5.11797	5.26122	P	A	P	P	P	P	P	P	exonic	NM_172473	Hace1
mmu_circRNA_22058	32740	1612	88.5	6036.5	17299	11223	6519	15927.5	14.4724	11.1704	8.82488	13.0378	13.7141	13.6575	12.5441	13.7718	P	P	P	P	P	P	P	P	exonic	NM_001162956	Ccdc138
mmu_circRNA_21570	392	72	34	157.5	283	196	221	269	7.86133	6.90209	5.09968	7.5496	7.57678	7.75765	7.54575	7.69984	P	P	A	P	P	P	P	P	exonic	NM_144814	Rcor3
mmu_circRNA_23949	53	31	39	34	44	41	46	42	5.26825	4.89065	5.48105	5.03789	5.09441	5.22792	5.16899	5.09177	P	A	P	P	P	P	P	P	exonic	NM_138681	Bcas3
mmu_circRNA_31307	972	1326	1237	870	899	1207	1148	1399	9.20459	10.9329	11.5644	10.0785	9.2679	10.2724	9.86473	10.0818	P	P	P	P	P	P	P	P	exonic	NM_001146287	Cables1
mmu_circRNA_19383	445.5	90	35	188	343.5	124	351.5	372.5	8.03433	7.40308	5.09968	7.80398	7.85433	7.02211	8.15944	8.15802	P	P	P	P	P	P	P	P	sense overlapping	NM_009722	Atp2a2
mmu_circRNA_20709	487	88.5	41	169	229	170.5	180	229	8.17184	7.37701	5.89728	7.66495	7.24771	7.53607	7.18929	7.45847	P	P	P	P	P	P	P	P	exonic	NM_019933	Ptpn4
mmu_circRNA_29545	74	35	37	48	60	46	52	48	5.58614	5.52283	4.98478	5.5287	5.38073	5.35232	5.31883	5.22792	P	P	P	P	P	P	P	P	exonic	NM_011638	Tfrc
mmu_circRNA_23201	61.5	36	38	41	92	83	79.5	76	5.42967	5.16397	5.48105	5.22792	6.07765	6.45494	6.05884	5.86979	P	P	P	P	P	P	P	P	exonic	NM_011412	Slit3
mmu_circRNA_26547	32	31	42	31.5	31	28	31	35	4.54545	5.05427	5.48105	4.85214	4.60595	4.37565	4.60224	4.74694	A	A	P	A	A	A	A	P	intergenic
mmu_circRNA_42241	60	37	37	48	47	52.5	58	52	5.37423	5.59922	5.3479	5.40647	5.18395	5.61586	5.53843	5.33902	P	P	P	P	P	P	P	P	exonic	NM_025899	Uqcrc2
mmu_circRNA_33521	108	32	36	44	101	48	64	73	6.05613	5.05427	5.48105	5.31657	6.13907	5.45867	5.65397	5.76425	P	A	P	P	P	P	P	P	exonic	NM_029924	Mbd5
mmu_circRNA_31563	43	35	37	40	46	64	47.5	50	5.1386	5.26591	5.09968	5.13347	5.19137	6.07498	5.30749	5.28916	P	P	P	P	P	P	P	P	exonic	NM_178347	Cdc23
mmu_circRNA_21531	862.5	2133	1103	922	1166	2163	2243	2013	9.05793	11.4801	11.4316	10.1761	9.68733	11.0952	10.8703	10.6112	P	P	P	P	P	P	P	P	sense overlapping	uc007ebd.1	AK142161
mmu_circRNA_35989	37	26	30.5	27	29.5	29	31	33	4.90877	4.73683	5.04064	4.73344	4.71296	4.85993	4.75029	4.7932	P	A	A	A	A	A	A	P	exonic	NM_020505	Vav3
mmu_circRNA_35953	65	35	37	1799	56.5	44	57	73	5.51101	5.44217	4.87229	11.2633	5.3479	5.28916	5.55387	5.76425	P	P	P	P	P	P	P	P	exonic	NM_030249	Cttnbp2nl
mmu_circRNA_36108	66	32	29.5	38	65.5	37	45	45	5.45661	5.05427	4.47827	5.26825	5.4991	5.08647	5.00458	5.18147	P	A	A	P	P	P	P	P	exonic	NM_031186	Ndst3
mmu_circRNA_25247	94	40	48.5	43	96	61	82	62	5.93166	5.67353	6.76083	5.42967	6.06962	5.92871	6.03909	5.59549	P	P	P	P	P	P	P	P	exonic	NM_025441	Nemf
mmu_circRNA_21436	60	34	39	40	56	36	54.5	52	5.40647	5.31657	5.09968	5.15893	5.40647	4.85993	5.45456	5.39152	P	A	P	P	P	P	P	P	exonic	NM_001033285	Cdc42bpa
mmu_circRNA_35900	1023	146	62	366	274.5	218.5	245	255	9.28202	8.16573	8.01598	8.77821	7.53801	7.89373	7.68677	7.60484	P	P	P	P	P	P	P	P	exonic	NM_144900	Atp1a1
mmu_circRNA_006797	482	40	34	130.5	311.5	90	209	246	8.16275	5.74252	4.98478	7.27881	7.69202	6.58461	7.43469	7.58102	P	P	A	P	P	P	P	P	exonic	NM_009784	Cacna2d1
mmu_circRNA_34111	114	38.5	43	66	89.5	51.5	81.5	75	6.13266	5.56248	5.89728	6.13266	5.95511	5.61586	5.99383	5.92722	P	P	P	P	P	P	P	P	exonic	NM_020267	Trim44
mmu_circRNA_30123	32	31.5	73	30	36	33.5	36	32	4.63527	5.00458	8.35662	4.54931	4.91476	4.9502	4.79645	4.65688	P	A	P	A	P	P	A	A	exonic	NM_145125	Brwd1
mmu_circRNA_30315	69	35.5	48	49	66	38	52	59.5	5.4891	5.2231	6.69316	5.58989	5.61402	5.13603	5.30749	5.55195	P	P	P	P	P	P	P	P	sense overlapping	NM_010023	Eci1
mmu_circRNA_41747	31.5	30.5	43	30	35	30	32.5	34	4.65688	4.67817	6.3045	4.62434	4.76363	4.60224	4.44554	4.65688	A	A	P	A	P	A	A	A	exonic	NM_029835	Ticrr
mmu_circRNA_23478	2097	421	41	697	1331	570	924	1165	10.3785	9.63034	5.68234	9.73679	9.88203	9.23222	9.5775	9.81114	P	P	P	P	P	P	P	P	exonic	NM_028360	Ttc19
mmu_circRNA_34734	53	40	47	42	64	38	60	60	5.28916	5.77582	6.82148	5.22792	5.53065	5.13603	5.59363	5.46888	P	P	P	P	P	P	P	P	exonic	NM_001033348	Ralgapa2
mmu_circRNA_001121	545.5	68.5	68	236	549	167	398	348	8.32464	7.01411	8.20201	8.16007	8.52861	7.44119	8.36074	8.06327	P	P	P	P	P	P	P	P	exonic	NM_022332	St7
mmu_circRNA_26184	270	62	39	117	183	108	152	172	7.34631	6.80544	5.2231	7.05469	6.9448	6.80746	6.9448	7.06584	P	P	P	P	P	P	P	P	exonic	NM_146041	Gmds
mmu_circRNA_36284	52	30	33.5	36	46	31	40	40	5.33679	4.84745	4.82536	5.03789	5.15387	5.00458	4.8815	4.7932	P	A	A	P	P	A	P	P	exonic	NM_001302957	Ttll7
mmu_circRNA_26607	75	34	52	48	56.5	47	57	58	5.6177	4.94728	7.03866	5.55003	5.39366	5.35232	5.40647	5.55195	P	P	P	P	P	P	P	P	exonic	NM_138312	Fam172a
mmu_circRNA_38457	43	35	43.5	40	40	37	38	48	4.87229	5.05427	5.68234	5.18395	4.91476	4.67464	4.78341	5.19137	P	P	P	P	P	P	P	P	exonic	NM_001243123	Fam193a
mmu_circRNA_39215	55	39	46	43	42	48	42	44	5.31657	5.59922	6.50445	5.26825	5.04064	5.53065	5.11797	5.02411	P	P	P	P	P	P	P	P	exonic	NM_001080808	Ccdc64
mmu_circRNA_20220	48	28	37	34	36	29	38	43	5.11667	4.84745	5.61402	5.06239	4.84745	4.67464	4.8815	5.12832	P	A	P	P	P	A	P	P	exonic	NM_001198570	Abi2
mmu_circRNA_21733	58	41	44	36	50	49	46	55	5.33679	5.87133	6.03635	5.13347	5.18395	5.53065	5.20366	5.43176	P	P	P	P	P	P	P	P	exonic	NM_008635	Map7
mmu_circRNA_002776	1895	358	37	913	1166	666	934.5	1060	10.2306	9.4636	5.41706	10.1574	9.68733	9.44173	9.59731	9.70861	P	P	P	P	P	P	P	P	exonic	NM_175642	Adgrb3
mmu_circRNA_27268	195.5	49.5	35	62	150	62	131.5	121.5	6.92602	6.33162	5.09968	6.13266	6.71135	5.98815	6.71135	6.60976	P	P	P	P	P	P	P	P	exonic	NM_145221	Appl1
mmu_circRNA_30392	33.5	29	46	28	30	36	35.5	31	4.60595	4.628	6.50445	4.66045	4.57602	5.15893	4.82536	4.65688	P	A	P	A	A	P	A	A	exonic	NM_181413	Anks1
mmu_circRNA_006613	431	73	52.5	176	298	142.5	208	194.5	8.00198	6.98558	7.38674	7.71	7.65402	7.29842	7.42134	7.2304	P	P	P	P	P	P	P	P	exonic	NM_030263	Psd3
mmu_circRNA_30567	98.5	43	51	55	50.5	47	58	63	5.97675	5.83862	7.08987	5.71618	5.2231	5.44631	5.4648	5.59549	P	P	P	P	P	P	P	P	exonic	NM_172622	Trerf1
mmu_circRNA_30789	125	38	39	50	76	35	55	49	6.25695	5.59922	5.3479	5.56915	5.77746	5.06508	5.30749	5.26122	P	P	P	P	P	P	P	P	exonic	NM_001025572	Ankrd12
mmu_circRNA_013630	87	36	37	57	70.5	47.5	42	60.5	5.86825	5.44217	4.87229	5.82596	5.74084	5.58614	5.07849	5.56344	P	P	P	P	P	P	P	P	exonic	NM_183021	Thada
mmu_circRNA_28594	42	34	42	38	49	39	49	46	4.88761	5.35783	5.82596	5.03789	5.16522	4.92073	5.15134	5.12832	P	P	P	P	P	P	P	P	exonic	NM_032000	Trps1
mmu_circRNA_19703	242	38	48	95	159	77	109.5	113	7.21955	5.44217	7.03866	6.69011	6.74284	6.29534	6.41957	6.43215	P	P	P	P	P	P	P	P	exonic	NM_025303	Stau2
mmu_circRNA_41353	39	32	68	33	40.5	40	41.5	42	4.74694	5.00458	8.14613	4.85214	4.78995	5.00458	4.9502	4.84118	P	A	P	P	P	P	P	P	exonic	NM_029741	Ppfia3
mmu_circRNA_004592	205.5	55	38.5	91	201	114	120	165	6.97056	6.53977	5.61402	6.64036	7.06348	6.86312	6.59304	6.99656	P	P	P	P	P	P	P	P	exonic	NM_198105	Fam120c
mmu_circRNA_23399	86	48	47	64.5	141	106.5	118.5	130	5.77582	6.16569	6.5676	6.00791	6.57991	6.71607	6.51039	6.62628	P	P	P	P	P	P	P	P	exonic	NM_008165	Gria1
mmu_circRNA_34457	39.5	31.5	41	45	47	36	41	41	4.92073	5.05427	5.89728	5.40647	5.15387	4.85993	4.96759	4.91775	P	A	P	P	P	P	P	P	exonic	NM_177608	Secisbp2l
mmu_circRNA_40512	34	28	42	35	52	31	44	31	4.71296	4.628	5.75259	4.85214	5.25178	4.67464	5.00458	4.3821	A	A	P	P	P	A	P	A	exonic	NM_028099	Dusp11
mmu_circRNA_45283	76	32.5	38	45	55	69	55	60.5	5.67353	4.67817	5.09968	5.5287	5.31657	6.148	5.37423	5.57483	P	P	P	P	P	P	P	P	exonic	uc009sdd.1	Trak1
mmu_circRNA_31866	198	141.5	81	114	186	171	216	194	6.94517	8.14709	8.68806	7.08123	6.97773	7.54888	7.50587	7.23459	P	P	P	P	P	P	P	P	exonic	uc008fff.2	Zfp532
mmu_circRNA_39016	35	27	46	35	37	42	47	37	4.74694	4.42889	6.5676	4.85214	4.89369	5.31204	5.15134	4.91775	P	A	P	P	P	P	P	P	exonic	NM_133738	Antxr2
mmu_circRNA_40537	40	31	41.5	32	34	36	35	43	5.06508	4.94728	5.68234	4.82536	4.84745	4.97621	4.79645	5.02411	P	A	P	P	P	P	A	P	exonic	NM_054041	Antxr1
mmu_circRNA_32456	605.5	316.5	176	259	497.5	421.5	430	414	8.48775	9.23775	9.70408	8.29308	8.39543	8.87299	8.48925	8.3041	P	P	P	P	P	P	P	P	exonic	NM_008960	Pten
mmu_circRNA_32455	626	278	130	262	521	393	394	382	8.52053	9.05216	9.38554	8.3214	8.45587	8.74118	8.3489	8.21056	P	P	P	P	P	P	P	P	exonic	NM_008960	Pten
mmu_circRNA_34257	95	39.5	49	55.5	82	43	51	71	5.90483	5.70499	6.93046	5.73238	5.80514	5.22792	5.20366	5.65665	P	P	P	P	P	P	P	P	exonic	NM_025675	Dph6
mmu_circRNA_41439	44	30.5	41	29.5	35	29	36	38	5.04064	4.89065	5.09968	4.59852	4.80293	4.64971	4.70261	4.74694	P	A	P	A	P	A	A	P	exonic	NM_146190	Tubgcp5
mmu_circRNA_36268	116	49	48	78.5	79	55	58	59	6.18875	6.33162	6.93046	6.48445	5.77746	5.6753	5.4648	5.55195	P	P	P	P	P	P	P	P	exonic	NM_026993	Ddah1
mmu_circRNA_37064	46	45	39	38	53.5	46	56.5	59.5	4.98762	5.99524	5.3479	5.00458	5.27526	5.38073	5.41917	5.41917	P	P	P	P	P	P	P	P	exonic	NM_173400	Haus6
mmu_circRNA_20224	55	34	38	36	42	40.5	41	39	5.31657	5.16397	5.2231	5.06239	5.09441	5.24704	5.04064	4.98478	P	P	P	P	P	P	P	P	exonic	NM_198127	Abi2
mmu_circRNA_005985	108	137	142.5	86	116	113.5	136	136	6.07765	8.07769	9.48754	6.5475	6.30621	6.9275	6.77118	6.69273	P	P	P	P	P	P	P	P	antisense	NM_007597	Canx
mmu_circRNA_007371	661	113	33	239	610	187	443	409	8.59634	7.76243	4.87229	8.17294	8.69536	7.64369	8.52629	8.28269	P	P	A	P	P	P	P	P	exonic	NM_009282	Stag1
mmu_circRNA_33233	55	28	48	36	56	37.5	61	47	5.20854	4.5221	6.5676	4.97907	5.33902	4.89065	5.55387	5.15893	P	A	P	P	P	P	P	P	exonic	NM_013615	Odf2
mmu_circRNA_001327	57	32	47	39	69	34	54	47	5.28916	4.84745	6.44204	5.08647	5.61402	4.79645	5.35232	5.15893	P	A	P	P	P	P	P	P	exonic	NM_019400	Rabep1
mmu_circRNA_42478	430	65	45	160	398.5	183	210	245	8.00198	6.7079	6.17008	7.53752	8.08236	7.69528	7.42397	7.5496	P	P	P	P	P	P	P	P	intergenic
mmu_circRNA_41718	463	810	469.5	530	741	968.5	995.5	1192	8.0984	10.4816	10.6845	9.32995	8.97202	9.9698	9.67039	9.8482	P	P	P	P	P	P	P	P	exonic	NM_001199224	Agbl1
mmu_circRNA_25212	70	36	46	45	53.5	38	51	43.5	5.56915	5.59922	6.3045	5.42967	5.30521	4.79645	5.39366	5.07849	P	P	P	P	P	P	P	P	exonic	NM_013902	Fkbp3
mmu_circRNA_016732	1047	118	186	441	953	474.5	631	986	9.31084	7.83037	9.74543	9.04944	9.37023	9.00011	9.0217	9.61121	P	P	P	P	P	P	P	P	exonic	NM_198296	9130011E15Rik
mmu_circRNA_017722	95	39	44	47	81.5	63	52	90	5.98389	5.52283	6.03635	5.49311	5.80514	6.07498	5.41917	6.08697	P	P	P	P	P	P	P	P	exonic	NM_134014	Xpo1
mmu_circRNA_29113	62.5	41	57	51	60	52	68	55	5.46888	5.80997	7.58666	5.56915	5.45456	5.53065	5.69979	5.37423	P	P	P	P	P	P	P	P	exonic	NM_001174073	Pcbp2
mmu_circRNA_19196	4803	424	47	1777	2503.5	1160	1617.5	1837	11.5902	9.63148	6.50445	11.2406	10.9329	10.228	10.4027	10.4984	P	P	P	P	P	P	P	P	sense overlapping	ENSMUST00000050706	Gm5815
mmu_circRNA_25336	129	39	36	66	91	47.5	63	79	6.35824	5.80997	4.98478	6.20656	6.03703	5.58614	5.63595	5.97101	P	P	P	P	P	P	P	P	intronic	ENSMUST00000110451	Syt16
mmu_circRNA_28073	115	50	38	77	164.5	101	151	136	6.17695	6.30791	5.2231	6.41429	6.80705	6.68091	6.91784	6.75207	P	P	P	P	P	P	P	P	exonic	NM_134074	Dock9
mmu_circRNA_015638	443	111.5	50	183	274	171	202	213	8.03433	7.67314	7.08987	7.74636	7.51798	7.56683	7.36885	7.32341	P	P	P	P	P	P	P	P	intronic	ENSMUST00000178353	Gm21992
mmu_circRNA_30235	89	38	62.5	136.5	236	127.5	167	209	5.85273	5.67353	7.84534	7.29498	7.29842	7.07523	7.08854	7.31494	P	P	P	P	P	P	P	P	exonic	NM_011948	Map3k4
mmu_circRNA_21497	151	41.5	37	66	103	50.5	100	99	6.52123	5.63595	5.09968	6.10476	6.11586	5.55003	6.264	6.25222	P	P	P	P	P	P	P	P	exonic	NM_001163754	Rab3gap2
mmu_circRNA_25020	121	53	44	76	124	75	104.5	106	6.21508	6.44566	6.03635	6.31303	6.441	6.18069	6.38006	6.33162	P	P	P	P	P	P	P	P	exonic	NM_176930	Nrcam
mmu_circRNA_21397	99	41	45	39	148	43.5	68.5	99	5.96236	5.87133	6.44204	5.22792	6.67121	5.32671	5.77746	6.28266	P	P	P	P	P	P	P	P	exonic	NM_026626	Efcab2
mmu_circRNA_31367	61	30.5	31	34	43	41	37	36	5.39366	4.57602	4.59852	4.85214	4.94728	5.08647	4.6533	4.70261	P	A	A	P	P	P	P	P	exonic	NM_029491	Trappc8
mmu_circRNA_21107	154	42	38	74	104	60	91	98	6.55806	5.87133	5.2231	6.30278	6.18813	5.91083	6.16569	6.24154	P	P	P	P	P	P	P	P	exonic	NM_007495	Astn1
mmu_circRNA_27523	12938	2964	502	4780	17934.5	5892	11328	9562	13.1625	11.936	10.7825	12.7192	13.7718	12.4808	13.4019	12.8979	P	P	P	P	P	P	P	P	exonic	uc007tih.2	Fbxo34
mmu_circRNA_24358	38	27	31	31	45	33	41	40	4.80937	4.5221	4.82536	4.92073	5.09441	4.92073	4.96759	4.89369	P	A	A	A	P	P	P	P	sense overlapping	NM_198298	Helz
mmu_circRNA_26970	40	30	33	28	40	28	33	33	4.87229	4.73683	4.628	4.43724	4.91476	4.54545	4.67464	4.70261	P	A	A	A	P	A	A	A	exonic	NM_010029	Ddx4
mmu_circRNA_39352	59.5	32	37	44	57.5	53.5	54	52	5.3479	4.78995	4.77026	5.40647	5.41917	5.72388	5.45456	5.40647	P	A	P	P	P	P	P	P	exonic	NM_019765	Clip1
mmu_circRNA_37547	44	29.5	37	30.5	45	34	57	53	4.90877	4.89065	5.15893	4.62434	5.04064	4.73344	5.43385	5.26122	P	A	P	A	P	P	P	P	exonic	NM_008917	Ppt1
mmu_circRNA_42041	48	35	36	34.5	47	35	53	41	5.08912	5.16397	4.98478	4.9502	5.2231	5.06508	5.37423	4.87229	P	P	P	P	P	P	P	P	sense overlapping	NM_009287	Stim1
mmu_circRNA_009381	250	40	43	135	190	105	115	110	7.24146	5.59922	6.03635	7.31437	6.97773	6.74578	6.5173	6.40155	P	P	P	P	P	P	P	P	exonic	NM_001013367	Prkaa1
mmu_circRNA_21601	77	45	76	63	68	70	62	63	5.74084	6.05478	8.45266	6.02046	5.66467	6.13009	5.55387	5.55195	P	P	P	P	P	P	P	P	exonic	NM_172784	Lrp11
mmu_circRNA_33527	64	36.5	36	41	63	35.5	47	48.5	5.40647	5.31657	4.92963	5.36332	5.48105	4.70261	5.28916	5.33902	P	P	P	P	P	P	P	P	exonic	NM_008449	Kif5c
mmu_circRNA_21453	84	36.5	40	43	59.5	61	56.5	59	5.76674	5.26591	5.48105	5.36332	5.41917	5.8323	5.5287	5.56344	P	P	P	P	P	P	P	P	exonic	NM_133225	Acbd3
mmu_circRNA_24538	199	87	86	109	224	123	156.5	163.5	6.95973	7.36721	8.77347	6.96407	7.22799	7.00747	7.00677	6.95538	P	P	P	P	P	P	P	P	exonic	NM_172421	Asxl2
mmu_circRNA_30384	58	37.5	45	45	53	46	48.5	65.5	5.37423	5.56248	6.3045	5.40647	5.28916	5.45867	5.23512	5.65038	P	P	P	P	P	P	P	P	exonic	NM_001013385	Grm4
mmu_circRNA_003801	682	56.5	44	213	530	177	230	247	8.64422	6.53977	6.44204	7.98018	8.49276	7.61201	7.58244	7.57063	P	P	P	P	P	P	P	P	exonic	NM_010087	Dtna
mmu_circRNA_40180	105	41	74.5	45.5	78.5	55	48	62	6.09028	5.74252	8.47361	5.56915	5.80997	5.74252	5.25415	5.57483	P	P	P	P	P	P	P	P	sense overlapping	NM_138680	Luc7l2
mmu_circRNA_31439	140	52.5	36	80	55	53	61	71	6.47028	6.35384	4.87229	6.42797	5.40647	5.74252	5.61586	5.80997	P	P	P	P	P	P	P	P	exonic	NM_175276	Fhod3
mmu_circRNA_37769	1426	3187	2177	1702	1904	2853	2959.5	3061	9.80127	12.0359	12.222	11.1668	10.4356	11.529	11.3611	11.2944	P	P	P	P	P	P	P	P	exonic	NM_144527	Cep85
mmu_circRNA_35231	93	121	78	94	96.5	136	131	124.5	5.88665	7.89695	8.60886	6.74368	6.06962	7.14315	6.70574	6.5977	P	P	P	P	P	P	P	P	exonic	NM_001013024	Usp13
mmu_circRNA_19536	98	41	45	51	73	41	60.5	68	5.92277	5.67353	5.89728	5.63957	5.67706	5.18395	5.61586	5.75092	P	P	P	P	P	P	P	P	intronic	ENSMUST00000170400	Slc22a14
mmu_circRNA_25425	353	108	46	151	272	109.5	189	207	7.72478	7.68721	6.69316	7.44275	7.51798	6.85224	7.27474	7.29441	P	P	P	P	P	P	P	P	exonic	uc007oca.1	Synj2bp
mmu_circRNA_29200	99	36	48	49	103	54	74	81	6.01768	5.52283	6.82148	5.63957	6.22114	5.89122	5.94782	5.96236	P	P	P	P	P	P	P	P	exonic	NM_008170	Grin2a
mmu_circRNA_25361	80	61	53	50	65	56	76	79	5.76674	6.77118	7.42423	5.58989	5.59549	5.86825	5.96525	5.8897	P	P	P	P	P	P	P	P	exonic	NM_016893	Fut8
mmu_circRNA_014678	861	118	42	314.5	744.5	244	490	505	9.04655	7.81943	6.03635	8.55306	8.98025	8.03982	8.67808	8.6405	P	P	P	P	P	P	P	P	exonic	NM_173038	Tbcel
mmu_circRNA_34967	43	30.5	42	34.5	35	33	43	36	5.08912	5.11277	6.44204	5.11277	4.91476	5.03789	5.18643	4.87229	P	A	P	P	P	A	P	P	exonic	NM_177782	Prex1
mmu_circRNA_44688	80.5	1016	33	53.5	47	54	50	54.5	5.69979	10.7133	4.67464	5.73238	5.07314	5.70844	5.25415	5.36112	P	P	A	P	P	P	P	P	exonic	NM_172773	Slc17a5
mmu_circRNA_42008	70	38	41	50.5	55	46.5	50.5	49	5.53649	5.67353	5.75259	5.69979	5.31657	5.51299	5.31883	5.26122	P	P	P	P	P	P	P	P	exonic	NM_019990	Stard10
mmu_circRNA_016901	78	79	55	59	93	87	109	119	5.74084	7.14506	7.50711	5.91905	6.08962	6.49448	6.45392	6.54653	P	P	P	P	P	P	P	P	exonic	NM_134117	Pkdcc
mmu_circRNA_45304	45.5	34	53	41	38	43	39.5	45	5.07849	5.35783	7.50711	5.31657	4.94728	5.31204	4.96759	5.19137	P	P	P	P	P	P	P	P	exonic	NM_001081188	Exosc7
mmu_circRNA_45646	76	34.5	38	57	73.5	43	56	80	5.63595	5.40435	5.28569	5.83862	5.70671	5.26591	5.40647	5.86979	P	P	P	P	P	P	P	P	exonic	NM_027382	Hdac8
mmu_circRNA_42790	281	38	34.5	104.5	152	58.5	76	98.5	7.38701	5.52283	4.54931	6.86776	6.73651	5.78729	5.91008	6.27394	P	P	P	P	P	P	P	P	exonic	TCONS_00032238	XLOC_023637
mmu_circRNA_19789	227	62	42	125.5	167	85	110	116	7.14251	6.80544	5.89728	7.16969	6.8666	6.5232	6.49448	6.49448	P	P	P	P	P	P	P	P	exonic	NM_007733	Col19a1
mmu_circRNA_43961	45.5	34	40.5	36	38	37.5	39	40	5.15134	5.52283	6.23557	5.13347	5.04064	5.32671	5.07849	5.02411	P	P	P	P	P	P	M	P	exonic	ENSMUST00000154691	Foxred1
mmu_circRNA_31729	49.5	32	36	33	42.5	37	38	43	5.04883	4.84745	5.09968	4.51423	5.07314	4.89065	4.70261	5.02411	P	A	P	A	P	P	P	P	exonic	NM_001081371	Dmxl1
mmu_circRNA_35857	31	31.5	40	28	29	31	32	31.5	4.74694	4.84745	5.55003	4.43724	4.74694	4.92073	4.75029	4.462	A	P	P	A	A	A	A	A	exonic	NM_010232	Fmo5
mmu_circRNA_41755	409	135.5	48	142	305	213.5	248	280	7.94073	8.05431	6.69316	7.38404	7.67049	7.87676	7.69202	7.7354	P	P	P	P	P	P	P	P	exonic	NM_172903	Man2a2
mmu_circRNA_40916	66	70	45	66	109	52	134	118	5.55003	6.98558	6.5676	6.15561	6.29534	5.70844	6.76041	6.51336	P	P	P	P	P	P	P	P	exonic	NM_145130	Lpcat3
mmu_circRNA_32755	41	35	38	42	65	50	50	59	5.01855	5.44217	5.61402	5.31657	5.61402	5.6753	5.28916	5.50507	P	P	P	P	P	P	P	P	exonic	NM_007790	Smc3
mmu_circRNA_008996	108	33	34	48	54.5	46	81	75	6.0723	5.05427	4.87229	5.55003	5.3479	5.31204	6.01838	5.83072	P	A	A	P	P	P	P	P	exonic	NM_001190401	Usp34
mmu_circRNA_39846	32	29	34	36	37	30	34	38	4.67464	4.628	4.77026	5.03789	4.76363	4.70261	4.78341	4.7932	A	A	A	P	P	A	A	P	exonic	NM_001164805	Thsd7a
mmu_circRNA_37074	42	29	38	30	33	28	34	34	4.90877	4.5221	5.48105	4.66045	4.65688	4.18197	4.54545	4.54545	P	A	P	A	A	A	A	A	exonic	NM_184088	Dennd4c
mmu_circRNA_22818	236.5	238	232	267	322	365	329	373	7.2144	8.82608	9.95888	8.32464	7.76015	8.61324	8.07469	8.1607	P	P	P	P	P	P	P	P	sense overlapping	NM_152818	Osbp2
mmu_circRNA_004259	73	45.5	47	47	73	58	61.5	71	5.65397	5.99524	6.44204	5.55003	5.73238	5.91083	5.61586	5.80997	P	P	P	P	P	P	P	P	exonic	NM_013720	Mga
mmu_circRNA_32565	982	1762	1003	823.5	1341	1939	2124	1940	9.23296	11.2448	11.371	9.96881	9.90159	10.9521	10.7917	10.5641	P	P	P	P	P	P	P	P	exonic	NM_145952	Tbc1d12
mmu_circRNA_21105	202	49	36	85	191	70	151	122	6.98415	6.16569	5.15893	6.53102	7.00677	6.21629	6.96263	6.59304	P	P	P	P	P	P	P	P	exonic	NM_007495	Astn1
mmu_circRNA_001194	2990	604	30	1116	2009.5	1211	1698	1742	10.9248	10.0797	4.59852	10.4442	10.5216	10.2929	10.4557	10.3957	P	P	A	P	P	P	P	P	exonic	NM_013699	Ubp1
mmu_circRNA_19496	40.5	31.5	35	36	46	38	46	48	4.97334	4.84745	5.09968	5.18395	5.12574	5.06508	5.15134	5.22792	P	A	P	P	P	P	P	P	intronic	ENSMUST00000069718	Fto
mmu_circRNA_010432	2156.5	521	49.5	804	1381.5	999	1178	1361.5	10.4093	9.90328	6.98415	9.9366	9.94715	10.0114	9.90545	10.0543	P	P	P	P	P	P	P	P	exonic	NM_001081557	Camta1
mmu_circRNA_34648	752.5	160	39	295	319.5	414	235	340	8.77347	8.26007	5.41706	8.47361	7.73603	8.80597	7.59718	8.02016	P	P	P	P	P	P	P	P	exonic	NM_175225	Tasp1
mmu_circRNA_30848	67	35	40.5	43	49	50.5	50	52	5.47903	5.16397	5.68234	5.26825	5.15387	5.45867	5.26825	5.31883	P	P	P	P	P	P	P	P	exonic	NM_145158	Emilin2
mmu_circRNA_43839	62	42	42	42	60	44	58	58	5.33679	5.99524	6.03635	5.34347	5.42967	5.26591	5.49711	5.37423	P	P	P	P	P	P	P	P	exonic	NM_008925	Prkcsh
mmu_circRNA_36534	80.5	36	32.5	49.5	76	64	72.5	60	5.74421	5.44217	4.628	5.73238	5.77746	5.98815	5.80997	5.5287	P	P	A	P	P	P	P	P	exonic	NM_172687	Coq3
mmu_circRNA_013932	443	121.5	40	188	348	365	277.5	330	8.04273	7.83037	5.61402	7.81523	7.90336	8.6183	7.83925	7.98784	P	P	P	P	P	P	P	P	exonic	NM_013651	Sf3a2
mmu_circRNA_22447	292	52.5	38	138.5	273	127	154	235.5	7.43469	6.4243	5.28569	7.32115	7.48941	7.02972	6.93857	7.49066	P	P	P	P	P	P	P	P	exonic	ENSMUST00000182033	Rmst
mmu_circRNA_011276	312.5	47	40.5	113.5	167	77	129	133	7.56683	6.35384	6.10542	7.08854	6.8452	6.34942	6.75207	6.72163	P	P	P	P	P	P	P	P	exonic	NM_011394	Slc20a2
mmu_circRNA_38119	174.5	44	43	66	146	84	83	110.5	6.7462	5.80997	5.75259	6.0507	6.67121	6.41957	6.01838	6.40155	P	P	P	P	P	P	P	P	exonic	NM_011995	Pclo
mmu_circRNA_26807	35	32	46	32	49	49	49	41	4.71296	5.31657	6.5676	4.59852	5.28916	5.4991	5.18643	4.9502	P	A	P	P	P	P	P	P	exonic	NM_012026	Arhgef28
mmu_circRNA_43224	38	33	37	34	33	31	32.5	38	4.80937	5.11277	4.98478	4.82536	4.67464	4.34714	4.44554	4.74694	P	A	A	P	A	A	A	P	exonic	NM_028007	Itfg1
mmu_circRNA_19431	491.5	48	39	189	285	139	192	205	8.18832	6.16569	5.2231	7.81763	7.59532	7.28055	7.32284	7.28692	P	P	P	P	P	P	P	P	sense overlapping	NM_177412	Tmcc1
mmu_circRNA_31967	63.5	52	59	57.5	82	82	77	89	5.53649	6.4243	7.73074	5.82596	5.92277	6.45494	5.94782	6.12234	P	P	P	P	P	P	P	P	exonic	NM_028948	Cfap53
mmu_circRNA_34295	47	29	40	34	38	37	38	48	5.01855	4.57602	5.61402	4.85214	4.80293	4.92073	4.84745	5.21341	P	A	P	P	P	P	P	P	exonic	NM_026574	Ino80
mmu_circRNA_42639	49.5	30	35	38	42	38	50	51	5.2231	4.73683	5.2231	5.31657	5.05155	5.18395	5.23512	5.40647	P	A	P	P	P	P	P	P	exonic	NM_001081149	Kat6a
mmu_circRNA_011148	84	31	30	55.5	101	72	72	69	5.78075	4.94728	4.72835	5.85273	6.1594	6.16946	5.87901	5.78729	P	A	A	P	P	P	P	P	sense overlapping	NM_133748	Insig2
mmu_circRNA_35082	39	31	31	28	37	35	35	38	4.80937	4.94728	4.47827	4.43724	4.76363	4.9502	4.54545	4.91775	P	A	A	A	P	P	A	P	exonic	NM_133701	Prpf6
mmu_circRNA_24572	61.5	35	53.5	43	55.5	32	51	52	5.38073	5.35783	7.20465	5.31657	5.42967	4.79645	5.37423	5.40647	P	P	P	P	P	A	P	P	exonic	NM_134046	Cenpo
mmu_circRNA_42158	392	59	41	122.5	442	101.5	198.5	279	7.83925	6.64352	5.96525	7.10271	8.21663	6.68792	7.35073	7.72776	P	P	P	P	P	P	P	P	exonic	NM_011445	Sox6
mmu_circRNA_33598	1053	562	328.5	694	1349	1114	887	830	9.31849	9.98314	10.3276	9.72207	9.90742	10.181	9.52327	9.33282	P	P	P	P	P	P	P	P	intronic	ENSMUST00000071543	Upp2
mmu_circRNA_30037	32.5	28	40	32	35	35	38	37	4.69218	4.73683	5.89728	4.85214	4.80293	5.11277	4.84745	4.87229	A	A	P	A	P	P	P	P	exonic	NM_178880	Son
mmu_circRNA_21813	180	106	82	84	142	127	121.5	117	6.86312	7.68721	8.67654	6.53102	6.63583	7.12064	6.62079	6.52418	P	P	P	P	P	P	P	P	exonic	NM_172495	Ncoa7
mmu_circRNA_34215	27	29	44	29	29	36	33	32	4.27502	4.5221	6.17008	4.51423	4.41205	4.9502	4.6533	4.32496	A	A	P	A	A	P	A	A	sense overlapping	ENSMUST00000136950	Gm13942
mmu_circRNA_37589	99	38	33	91	58	51.5	57	57	5.96669	5.52283	4.82536	6.59398	5.44009	5.55003	5.49711	5.45661	P	P	A	P	P	P	P	P	exonic	NM_001081097	Grik3
mmu_circRNA_43618	236	271	186	181	275	352	305.5	316.5	7.20465	9.02109	9.7491	7.7616	7.54647	8.57758	7.98837	7.89202	P	P	P	P	P	P	P	P	exonic	NM_001081337	Sipa1l2
mmu_circRNA_19541	46.5	47	41	43	51	50	54	60	5.12832	6.13779	6.03635	5.40647	5.28916	5.53065	5.5287	5.55195	P	P	P	P	P	P	P	P	intronic	ENSMUST00000088217	Tbl1x
mmu_circRNA_015287	64	33	33	32	56.5	33	42	42	5.39366	5.05427	4.87229	4.7932	5.3479	4.76363	4.9502	4.91775	P	A	A	A	P	P	P	P	exonic	NM_029851	Dync2h1
mmu_circRNA_44042	77	31	45.5	70	156	86	138	122	5.75092	4.94728	6.88006	6.23077	6.78023	6.5232	6.83339	6.53199	P	A	P	P	P	P	P	P	exonic	NM_021424	Pvrl1
mmu_circRNA_36451	187	191	330	438	302	682.5	844	423	6.84676	8.49876	10.331	9.02585	7.64166	9.46603	9.43673	8.34627	P	P	P	P	P	P	P	P	exonic	NM_009830	Ccne2
mmu_circRNA_36884	46	37	52	49	40	31	43.5	37	5.1386	5.80997	7.42423	5.67882	5.07314	4.79645	5.20366	4.87229	P	P	P	P	P	A	P	P	exonic	NM_172468	Snx30
mmu_circRNA_35046	151	43	37	90	150.5	88	102.5	95	6.55806	5.87133	5.28569	6.65698	6.66589	6.47839	6.33832	6.22114	P	P	P	P	P	P	P	P	exonic	NM_001081092	Taf4a
mmu_circRNA_19548	212	50.5	33	79.5	134.5	87.5	97	98	7.00817	6.2867	4.77026	6.38762	6.5173	6.43944	6.28034	6.25222	P	P	A	P	P	P	P	P	sense overlapping	NM_177592	Tmem164
mmu_circRNA_25309	182	69.5	43	89.5	105	117	108.5	136	6.84676	7.04857	6.3045	6.68091	6.23557	6.97844	6.48545	6.74284	P	P	P	P	P	P	P	P	exonic	NM_153457	Rtn1
mmu_circRNA_19122	68.5	34	49	40	61	55.5	52	57	5.4891	5.05427	7.03866	5.11277	5.53065	5.72388	5.39366	5.40647	P	P	P	P	P	P	P	P	sense overlapping	NM_025832	Naa16
mmu_circRNA_37267	174.5	207.5	105	212	269.5	115	345	305	6.731	8.63563	9.08325	7.95297	7.48514	6.89643	8.14438	7.85082	P	P	P	P	P	P	P	P	exonic	NM_146254	Wdr78
mmu_circRNA_35960	30.5	29	36.5	30	31	35	33	35	4.73005	5.05427	5.68234	4.85214	4.80293	5.22792	4.84745	4.84118	A	A	P	A	A	A	A	P	sense overlapping	uc008qwo.1	AK038087
mmu_circRNA_33836	110.5	34	32	61	82.5	38	57	64	6.13779	5.16397	4.77026	6.03429	5.91083	5.11277	5.5287	5.65665	P	P	A	P	P	P	P	P	exonic	NM_001165980	Dcaf17
mmu_circRNA_45476	38	33.5	30	31	37	33	37	40.5	4.74694	5.31657	4.27967	4.51423	4.80293	4.54545	4.60224	4.76363	P	P	A	A	P	P	P	P	exonic	NM_028242	Htatsf1
mmu_circRNA_22182	215.5	57	33	93.5	131	126.5	132	151	7.07054	6.65698	4.98478	6.69968	6.55806	7.10239	6.78351	6.89907	P	P	A	P	P	P	P	P	exonic	ENSMUST00000182269	Ank3
mmu_circRNA_004102	163	34	33.5	100.5	96	59.5	86	113	6.62628	5.05427	4.628	6.78515	6.06424	5.81639	6.07765	6.45494	P	P	A	P	P	P	P	P	exonic	NM_007404	Adam9
mmu_circRNA_33111	188.5	100	53	91.5	141	103.5	172	149	6.88998	7.56683	7.33909	6.68091	6.63583	6.78515	7.14315	6.82863	P	P	P	P	P	P	P	P	exonic	NM_001004761	Gpr158
mmu_circRNA_40375	33	31	60	34	35.5	35	38	39	4.59852	5.05427	7.66295	4.73344	4.78995	4.79645	4.75029	4.81258	A	A	P	P	P	P	A	P	exonic	NM_025814	Serbp1
mmu_circRNA_40573	142	44	42.5	62	61.5	64	55	59	6.47637	5.93609	5.82596	6.0507	5.48105	6.01071	5.37423	5.50507	P	P	P	P	P	P	P	P	exonic	NR_104594	Magi1
mmu_circRNA_31425	32	28	47	31	31.5	33	36	34	4.50631	4.32496	6.3045	4.73344	4.49836	4.47827	4.75029	4.49836	A	A	P	A	A	A	A	P	sense overlapping	NM_011755	Zfp35
mmu_circRNA_42644	54.5	41	47	43	57	52	62	61	5.2231	5.74252	6.44204	5.31657	5.39366	5.6753	5.57767	5.57483	P	P	P	P	P	P	P	P	sense overlapping	NM_024240	Gins4
mmu_circRNA_32431	36	32	34	32	35	31	39	38	4.78668	4.84745	4.77026	4.92073	4.59852	4.41205	4.9502	4.98478	P	P	A	A	P	A	P	P	intronic	ENSMUST00000065067	Prkg1
mmu_circRNA_25880	54.5	36	44	39	60.5	40	80	74.5	5.32334	5.67353	6.17008	5.20366	5.48105	5.35232	6.05884	5.81799	P	P	P	P	P	P	P	P	exonic	NM_183016	Cdc42bpb
mmu_circRNA_32701	139.5	53	56	82	93.5	112	79.5	101	6.47028	6.48445	7.50711	6.49448	6.06962	6.9312	6.00931	6.29189	P	P	P	P	P	P	P	P	exonic	NM_015752	Sufu
mmu_circRNA_20287	49	31	36.5	39.5	44	32	46.5	37.5	5.01855	4.84745	5.15893	5.11277	5.00738	4.67464	5.09441	4.92963	P	A	P	P	P	A	P	P	sense overlapping	NM_025683	Rpe
mmu_circRNA_014173	296.5	56.5	58	143.5	199.5	145.5	159.5	179	7.44689	6.53977	7.5496	7.38404	7.03557	7.26832	7.00677	7.13162	P	P	P	P	P	P	P	P	exonic	NM_177005	Glt1d1
mmu_circRNA_41629	123	36.5	81.5	100	248	127.5	199	320	6.25695	5.35783	8.64174	6.79574	7.36885	7.08788	7.36885	7.91312	P	P	P	P	P	P	P	P	exonic	NM_001033713	Mef2a
mmu_circRNA_31815	138.5	36	45	70	100	61.5	69	88.5	6.40368	5.11277	5.96525	6.17944	6.13907	5.81639	5.78729	6.05613	P	P	P	P	P	P	P	P	exonic	NM_134136	Fbxo38
mmu_circRNA_34079	535	92	37.5	235	606	233.5	412	405.5	8.29624	7.45256	5.41706	8.16949	8.68302	7.97876	8.42852	8.27485	P	P	P	P	P	P	P	P	exonic	NM_138755	Phf21a
mmu_circRNA_33387	90.5	35	29	54	81.5	47	56	70	5.89728	5.35783	4.43724	5.66289	5.95511	5.70844	5.49711	5.76425	P	P	A	P	P	P	P	P	exonic	NM_146122	Dennd1a
mmu_circRNA_33863	163	108	62	100	166	165.5	134	151	6.67959	7.66495	7.84534	6.77695	6.82943	7.49066	6.77695	6.88006	P	P	P	P	P	P	P	P	intronic	AK008450
mmu_circRNA_008718	81	45	36.5	63	82	70	71	78	5.80997	6.21508	5.28569	6.0507	5.91083	6.10149	5.76425	5.86979	P	P	P	P	P	P	P	P	exonic	NM_001301737	Dnm1
mmu_circRNA_015140	50	35	33	40	43.5	40	41	45	5.15893	5.31657	4.59852	5.18395	5.12574	5.38073	5.11797	5.02411	P	P	A	P	P	P	P	P	exonic	NM_013648	Rtn2
mmu_circRNA_37876	217	59	47	79	128	83	85	98	7.04959	6.60698	6.17008	6.46416	6.48344	6.40155	6.10934	6.26752	P	P	P	P	P	P	P	P	intronic	AK135872
mmu_circRNA_34154	33	30.5	36	28.5	39.5	35	48	39	4.78668	5.00458	5.2231	4.47827	4.96471	5.22792	5.15134	4.92963	A	A	P	A	P	P	P	P	exonic	NM_144804	Depdc7
mmu_circRNA_28368	96	125	88.5	90	110.5	130	150.5	171.5	5.98389	7.93613	8.86856	6.64036	6.28844	7.13033	6.91784	7.04277	P	P	P	P	P	P	P	P	sense overlapping	NM_018755	Cpq
mmu_circRNA_19338	370	67	45	199	374	117	299	262	7.75765	6.91784	6.3045	7.87752	7.96565	6.89643	7.95351	7.63441	P	P	P	P	P	P	P	P	sense overlapping	NM_030722	Pum1
mmu_circRNA_012427	36.5	39	35	29	40	33	33	32.5	4.85993	5.59922	5.15893	4.43724	4.87537	4.76363	4.60224	4.462	P	P	P	A	P	P	A	A	exonic	NM_001160403	Il1rapl1
mmu_circRNA_33126	66	32	37	47	66	51	47	55	5.5287	4.78995	5.2231	5.5287	5.67706	5.70844	5.2231	5.40647	P	A	P	P	P	P	P	P	exonic	NM_013771	Yme1l1
mmu_circRNA_42854	325	66	55	175	237	214	235	272	7.62508	6.83378	7.58666	7.68371	7.32228	7.88365	7.61959	7.70892	P	P	P	P	P	P	P	P	exonic	NM_207213	Snx25
mmu_circRNA_27506	49	31	38	32	43	35.5	52	40	5.20854	4.94728	5.2231	4.85214	5.12574	5.11277	5.37423	4.9502	P	A	P	A	P	P	P	P	exonic	NM_025959	Psmc6
mmu_circRNA_27705	374.5	93.5	55	164	461	220	330	276	7.77833	7.44223	7.42423	7.5496	8.27703	7.88365	8.09197	7.71366	P	P	P	P	P	P	P	P	exonic	NM_026322	Msra
mmu_circRNA_006940	141	46.5	40	73.5	109.5	78	114	81	6.44566	5.9638	5.61402	6.27685	6.22957	6.34942	6.48041	5.98389	P	P	P	P	P	P	P	P	exonic	NM_198296	9130011E15Rik
mmu_circRNA_22388	56.5	29.5	31	36	35	32.5	49	59.5	5.26122	4.73683	4.59852	4.85214	4.80293	4.64971	5.16899	5.53843	P	A	A	P	P	A	P	P	exonic	NM_029166	Uhrf1bp1l
mmu_circRNA_21613	79	45	50	50.5	72	58	72	73	5.79706	6.21508	7.29957	5.69979	5.79381	5.92871	5.82754	5.80997	P	P	P	P	P	P	P	P	exonic	NM_026141	Ppil4
mmu_circRNA_33770	73	135	99.5	95.5	96.5	116	114	143	5.60479	8.05922	8.98897	6.71221	6.1028	6.85224	6.49947	6.81508	P	P	P	P	P	P	P	P	exonic	NM_029280	Mettl5
mmu_circRNA_016773	11428.5	11753.5	7881	9661.5	13799.5	13488	14711.5	15148.5	12.9848	13.8228	13.8228	13.6975	13.4445	13.9034	13.7718	13.7141	P	P	P	P	P	P	P	P	antisense	NM_011655	Tubb5
mmu_circRNA_36121	152	56	45.5	74	113	80.5	91.5	86	6.54557	6.55806	6.37246	6.30278	6.29534	6.30564	6.20656	6.09886	P	P	P	P	P	P	P	P	exonic	NM_011674	Ugt8a
mmu_circRNA_22355	57	41	31	46	55	47	71	72	5.31657	5.9638	4.77026	5.34347	5.3479	5.60479	5.78729	5.74252	P	P	A	P	P	P	P	P	intronic	ENSMUST00000151273	Gnptab
mmu_circRNA_44082	50	34	62	31	48	35	48	46	5.17524	5.31657	7.84534	4.54931	5.18395	4.92073	5.2231	5.14625	P	A	P	P	P	P	P	P	exonic	NM_178709	Rnf214
mmu_circRNA_40236	65	32	40	41	57	50	49	61	5.39366	4.42889	5.48105	5.22792	5.33902	5.60479	5.11797	5.57483	P	A	P	P	P	P	P	P	exonic	NM_007971	Ezh2
mmu_circRNA_23792	108	48	36	70	79.5	71	89	108	6.10804	6.21508	5.09968	6.23077	5.85895	6.18069	6.07765	6.39513	P	P	P	P	P	P	P	P	exonic	NM_201406	Pigs
mmu_circRNA_28617	34.5	28	28	26.5	31	23	32	36	4.69218	4.42889	4.43724	4.43724	4.51423	4.27502	4.41628	4.65688	P	A	A	A	A	A	A	P	exonic	NM_009572	Zhx1
mmu_circRNA_36880	56	41	38	34	43	56	44	39.5	5.18643	5.70499	5.3479	4.82536	4.96471	5.68935	5.04064	4.67817	P	P	P	P	P	P	P	P	exonic	NM_001301367	Hsdl2
mmu_circRNA_23055	36	29.5	34	32	34	29	40	33	4.85993	4.94728	5.2231	4.88456	4.73344	4.70261	5.04064	4.70261	P	A	A	P	A	A	P	P	exonic	NM_172555	Papolg
mmu_circRNA_31634	578.5	245.5	61	243	473.5	358.5	345	378	8.41881	8.88639	7.78734	8.20277	8.3259	8.60099	8.14438	8.17793	P	P	P	P	P	P	P	P	exonic	NM_022996	Ndfip1
mmu_circRNA_007560	562	62	36	301	431.5	271	256.5	327	8.37548	6.73735	5.28569	8.50968	8.19986	8.19556	7.75703	7.98018	P	P	P	P	P	P	P	P	exonic	NM_029337	Ep400
mmu_circRNA_42734	81.5	32	33	42	47	35	52.5	45	5.82754	5.16397	4.98478	5.31657	5.23272	5.11277	5.31883	5.12832	P	A	A	P	P	P	P	P	exonic	NM_153135	Unc5d
mmu_circRNA_29740	224	53.5	43	106.5	253	115	139	152	7.11382	6.40155	6.17008	6.93783	7.43704	6.93894	6.82903	6.88006	P	P	P	P	P	P	P	P	exonic	NM_029128	Qtrtd1
mmu_circRNA_43573	40.5	32	35	32	37	31	38	37	4.92073	5.26591	5.09968	4.92073	4.87537	4.85993	4.8815	4.9502	P	A	P	A	P	A	P	P	exonic	NM_016812	Banp
mmu_circRNA_29033	239.5	163.5	107	245.5	311	261	269	280	7.20251	8.33417	9.17985	8.21512	7.70741	8.14135	7.80902	7.75703	P	P	P	P	P	P	P	P	exonic	NM_175344	Ano6
mmu_circRNA_42777	36	28	36	25.5	32	27	28	31.5	4.84745	4.42889	5.04064	4.59852	4.65688	4.60224	4.03389	4.462	P	A	P	A	A	A	A	A	exonic	NM_026584	Gtf2e2
mmu_circRNA_20855	80	35	29	46	78	39	78	77	5.75092	5.52283	4.34714	5.45456	5.80997	5.22792	5.93019	5.86979	P	P	A	P	P	P	P	P	exonic	NM_008825	Pfkfb2
mmu_circRNA_26511	62	34	29	38	63	55	55	57.5	5.35453	5.05427	4.43724	4.9502	5.49311	5.76922	5.43385	5.44631	P	P	A	P	P	P	P	P	exonic	NM_008959	Ptdss1
mmu_circRNA_19518	128	45	36	104	131.5	74	137	99	6.35824	5.99524	4.98478	6.86002	6.5475	6.32994	6.82148	6.29649	P	P	P	P	P	P	P	P	sense overlapping	NM_019793	Tspan3
mmu_circRNA_23420	52	28.5	30	32	36	31	38	44	5.31657	4.628	4.51423	5.03789	4.84745	4.92073	4.96759	5.09177	P	A	A	A	P	A	P	P	sense overlapping	NR_015585	4933439C10Rik
mmu_circRNA_21747	108.5	41	41	59	130.5	53	82	60	6.11195	5.93609	5.75259	5.91905	6.5099	5.63595	6.03909	5.48105	P	P	P	P	P	P	P	P	exonic	NM_019702	Hbs1l
mmu_circRNA_38583	55.5	30	39.5	40	57	30.5	43	42.5	5.28454	4.67817	5.55003	5.31657	5.40647	4.76363	5.09441	5.06239	P	A	P	P	P	A	P	P	sense overlapping	NM_030265	Kcnip4
mmu_circRNA_22801	113	50	43	55	103	111	83	113	6.13266	6.33162	6.17008	5.83862	6.21508	6.82585	6.07765	6.49448	P	P	P	P	P	P	P	P	exonic	NM_028873	Dnajc14
mmu_circRNA_38324	33	30	35	34	29	31	36	37	4.50631	4.5221	5.2231	4.97907	4.462	4.64971	4.75029	4.84118	P	A	A	P	A	A	A	P	intergenic
mmu_circRNA_38649	94	30	58	50	43.5	35.5	38	45	5.98389	4.73683	7.62828	5.63957	5.14115	5.11277	4.8815	5.02411	P	A	P	P	P	P	P	P	exonic	NM_177006	Nwd2
mmu_circRNA_42806	152	45	33	84	114	60.5	73	100.5	6.54557	5.99524	4.87229	6.5676	6.31812	5.91083	5.84804	6.33832	P	P	A	P	P	P	P	P	sense overlapping	NM_030254	Tusc3
mmu_circRNA_33007	56	31.5	35	32	34	32	41.5	40	5.37423	5.2231	4.72835	4.59852	4.76363	4.92073	5.07849	4.98478	P	A	P	P	P	A	P	P	exonic	NM_026162	Plxdc2
mmu_circRNA_41193	49	35.5	47	69	59.5	58	59	70.5	5.06508	5.48105	6.69316	6.13266	5.41917	5.76922	5.59363	5.76425	P	P	P	P	P	P	P	P	exonic	NM_198631	Zc3h4
mmu_circRNA_002658	2862.5	369	41.5	1064.5	2446	1070	1872	1744.5	10.8425	9.48917	6.23557	10.3686	10.8893	10.1011	10.6213	10.4054	P	P	P	P	P	P	P	P	exonic	NM_013886	Hdgfrp3
mmu_circRNA_27747	66	33	54	63.5	166	85	138	190	5.46888	4.84745	7.33909	6.06559	6.82546	6.45494	6.77118	7.19422	P	P	P	P	P	P	P	P	intergenic
mmu_circRNA_45751	56	49	53	41	54.5	49	63	53	5.18643	6.26283	7.2554	5.20366	5.27526	5.45867	5.61586	5.26122	P	P	P	P	P	P	P	P	exonic	NM_001081499	Tbc1d8b
mmu_circRNA_26067	128	31	49	46	42	47.5	53	53	6.34942	4.73683	6.82148	5.45456	4.94728	5.51299	5.35232	5.31883	P	A	P	P	P	P	P	P	exonic	NM_001081348	Hecw1
mmu_circRNA_002696	198	51	25	71	130.5	68	125	106	6.97844	6.40155	4.20366	6.27685	6.54073	6.148	6.67121	6.37137	P	P	A	P	P	P	P	P	exonic	NM_001033389	Fubp3
mmu_circRNA_31954	1458	278	123	577	1208	773	805	883	9.83661	9.05877	9.32216	9.46711	9.7491	9.66196	9.37702	9.44322	P	P	P	P	P	P	P	P	exonic	NM_008540	Smad4
mmu_circRNA_40306	30	29	62	27	33.5	33	34	36	4.71296	5.05427	8.01598	4.59852	4.82536	4.9502	4.54545	4.7932	A	A	P	A	P	A	A	P	exonic	NM_011054	Pde1c
mmu_circRNA_42981	52	27	34	35	47.5	47	42	39	5.28916	4.628	5.09968	5.03789	5.16522	5.53065	5.07849	4.9502	P	A	P	P	P	P	P	P	exonic	NM_001163564	Naf1
mmu_circRNA_40378	43	29	33	30	34	32	36	35	4.90877	4.73683	4.77026	4.69914	4.57602	4.54545	4.75029	4.74694	P	A	A	A	P	A	P	A	exonic	uc009cgt.2	Rmnd5a
mmu_circRNA_25122	345	49	33	140.5	216	123.5	146.5	125.5	7.67711	6.26283	4.87229	7.39507	7.15363	7.05367	6.84989	6.5977	P	P	A	P	P	P	P	P	intronic	AK158858
mmu_circRNA_011137	365	42	32	141	346	93	178	159	7.75765	5.83862	4.67464	7.36885	7.87944	6.47028	7.15395	6.92935	P	P	A	P	P	P	P	P	exonic	NM_177464	R3hcc1l
mmu_circRNA_30008	70	37	35	43	57	50	60.5	57	5.56915	5.40435	4.67464	5.36332	5.40647	5.53065	5.56915	5.44631	P	P	P	P	P	P	P	P	exonic	NM_178923	Scaf4
mmu_circRNA_32206	141	49.5	54	82.5	104	76	90	70.5	6.48445	6.37572	7.50711	6.5232	6.22114	6.30564	6.21508	5.73238	P	P	P	P	P	P	P	P	exonic	NM_020253	Nrxn2
mmu_circRNA_018162	4274	1000	37	1580.5	3646	1644	3427	3284.5	11.4687	10.6915	5.15893	11.0926	11.4801	10.7215	11.5456	11.3924	P	P	P	P	P	P	P	P	exonic	NM_001290345	Map4k3
mmu_circRNA_35768	607	119	46	216.5	471	258	346	382	8.48019	7.8555	6.17008	8.02484	8.30766	8.11118	8.14438	8.19172	P	P	P	P	P	P	P	P	exonic	NM_138679	Ash1l
mmu_circRNA_26672	145	70	61	112	137	105	109	118.5	6.47028	6.88808	7.84534	6.9788	6.55806	6.73947	6.41588	6.51336	P	P	P	P	P	P	P	P	exonic	NM_024186	Ssbp2
mmu_circRNA_29731	33	29	39	28	74	43	59	59	4.80937	4.628	5.61402	4.28431	5.80997	5.45867	5.60479	5.50507	A	A	P	A	P	P	P	P	intronic	ENSMUST00000132881	Zbtb20
mmu_circRNA_004998	930	137	67	371.5	659	391	422	473	9.13388	8.07769	8.11882	8.8107	8.80506	8.73103	8.4601	8.52629	P	P	P	P	P	P	P	P	exonic	NM_027394	Ube2cbp
mmu_circRNA_41181	359	96	56	195	356.5	158	301	292	7.72073	7.43548	7.58666	7.83294	7.906	7.41131	7.94494	7.78305	P	P	P	P	P	P	M	P	exonic	NR_045119	Nlrp5-ps
mmu_circRNA_41491	490	63	43	160	391.5	158	227	209	8.18305	6.78515	6.03635	7.56254	8.04153	7.44119	7.54188	7.31494	P	P	P	P	P	P	P	P	sense overlapping	ENSMUST00000104427	Gm25499
mmu_circRNA_40886	181	57	31	82	102	78	95	125	6.84676	6.68179	4.59852	6.47333	6.18813	6.38006	6.28034	6.60976	P	P	A	P	P	P	P	P	exonic	NM_198703	Wnk1
mmu_circRNA_32469	80.5	40	45	69	101	57	79	79	5.67706	5.83862	6.88006	6.26752	6.16569	5.80514	6.00088	6.01629	P	P	P	P	P	P	P	P	exonic	NM_172637	Hectd2
mmu_circRNA_21520	43	40	44	41	49	51	51	54	4.90877	5.59922	5.89728	5.18395	5.11277	5.6753	5.31883	5.43176	P	P	P	P	P	P	P	P	exonic	NM_021408	Ush2a
mmu_circRNA_33784	33.5	29	44	29	32	30.5	30	35	4.42889	4.5221	6.17008	4.73344	4.57602	4.30268	4.62434	4.87229	A	A	P	A	A	A	A	P	exonic	NM_177783	Ubr3
mmu_circRNA_23050	36	30	34	30	43	30.5	38	27	4.74694	4.57602	4.82536	4.62434	4.94728	4.57602	4.90877	4.1772	P	A	A	A	P	A	P	A	sense overlapping	NM_023651	Pex13
mmu_circRNA_45331	36.5	30	36	31	36.5	30	33	35	4.73005	4.78995	4.98478	4.73344	4.78995	4.34714	4.48634	4.74694	P	A	P	A	P	A	A	P	exonic	NM_011285	Rpgr
mmu_circRNA_43540	55	35	69.5	41	44	34	40	37	5.15893	5.67353	8.17481	5.31657	5.14115	4.85993	4.8815	4.70261	P	P	P	P	P	P	P	P	exonic	NM_029441	Cdyl2
mmu_circRNA_31698	216	58	64	110	340	117.5	207	180	7.03592	6.65698	7.95515	6.99055	7.83116	6.97271	7.42397	7.14187	P	P	P	P	P	P	P	P	exonic	NM_009468	Dpysl3
mmu_circRNA_36156	5858.5	6828	4329	4518	6703	6671	7791.5	8838.5	11.8789	12.9232	12.9647	12.6324	12.4286	12.6984	12.7675	12.7749	P	P	P	P	P	P	P	P	exonic	NM_001163455	Tbck
mmu_circRNA_26208	31	30	36	34.5	36	33	34	45	4.54545	5.11277	5.09968	4.92073	4.76363	4.73344	4.70261	5.06239	A	A	P	A	P	P	A	P	sense overlapping	NM_026830	Rreb1
mmu_circRNA_35784	118.5	54	65	65	146.5	93	108	107	6.23557	6.48445	8.09692	6.06559	6.7079	6.61068	6.48041	6.39513	P	P	P	P	P	P	P	P	exonic	NM_010559	Il6ra
mmu_circRNA_33751	569.5	94.5	43	216	512.5	303	430	358	8.38414	7.40308	6.03635	7.98018	8.4422	8.37507	8.49176	8.10087	P	P	P	M	P	P	P	P	exonic	NM_172856	Cers6
mmu_circRNA_34936	39	30	36	33	36	44	47	43.5	4.78668	4.67817	4.87229	4.66045	4.78995	5.28916	5.15134	5.00458	P	A	P	P	P	P	P	P	exonic	NM_025996	Tomm34
mmu_circRNA_45298	252	41.5	29	101.5	176	92	114.5	129	7.28229	6.08165	4.87229	6.93783	6.91858	6.63038	6.58367	6.68091	P	M	A	M	P	P	M	P	exonic	NM_173364	Zfp445
mmu_circRNA_000270	562.5	107	42	223	507	252	447	348	8.37426	7.66495	5.75259	8.08136	8.41459	8.0663	8.54957	8.07936	P	P	P	P	P	P	P	P	exonic	NM_024185	Fam188a
mmu_circRNA_23252	2661	4402	3366	2249	3689	3987	5404	4803.5	10.7172	12.4215	12.6877	11.6351	11.518	11.9606	12.2348	11.8578	P	P	P	P	P	P	P	P	exonic	NM_028862	Rnf145
mmu_circRNA_44678	27	28.5	42	27	39	28.5	32	31	4.20132	4.57602	6.17008	4.66045	4.92667	4.47827	4.51423	4.65688	A	A	P	A	P	A	A	A	exonic	NM_001191044	Ddx43
mmu_circRNA_005856	212	50	31	136	208	112	206	215	7.02903	6.26283	4.628	7.31437	7.13419	6.85224	7.45462	7.37456	P	P	A	P	P	P	M	P	exonic	NM_008680	Enah
mmu_circRNA_23262	592	110	42	175	320	294.5	295	281	8.43544	7.73455	6.17008	7.70374	7.7516	8.32225	7.93429	7.76782	P	P	P	P	P	P	P	P	exonic	NM_133769	Cyfip2
mmu_circRNA_38753	96	129	87.5	96	154.5	149.5	186	176	5.98389	8.0097	8.8118	6.70704	6.7079	7.35073	7.25952	7.06584	P	P	P	P	P	P	P	P	intronic	ENSMUST00000031122	Gabrb1
mmu_circRNA_41259	103	78	48	70	111	111.5	119	120.5	6.07765	7.16969	6.82148	6.24154	6.29534	6.87162	6.5676	6.55135	P	P	P	P	P	P	P	P	exonic	NM_026545	Psmd8
mmu_circRNA_009375	303	120	38	160.5	217	179	135	157	7.4801	7.87445	5.09968	7.5496	7.13419	7.59695	6.74578	6.92935	P	P	P	P	P	P	P	P	exonic	NR_040257	2210408F21Rik
mmu_circRNA_25044	69	35.5	31	42	57	34	43	45	5.5287	5.2231	4.59852	5.20366	5.36112	4.70261	4.96759	5.15893	P	P	A	P	P	P	P	P	exonic	NM_052973	Strn3
mmu_circRNA_31809	142	85	70	139	96	85	104	125	6.51039	7.34575	8.24871	7.34852	6.11586	6.47028	6.41957	6.58367	P	P	P	P	P	P	P	P	intergenic
mmu_circRNA_21717	44	51	55	47	51	53	57	60	4.96471	6.40155	7.2554	5.56915	5.27526	5.6753	5.49711	5.59549	P	P	P	P	P	P	P	P	exonic	NR_038035	4930444F02Rik
mmu_circRNA_44904	43	31	33	31	33	35	41	33	5.01855	5.00458	4.72835	4.73344	4.69218	4.79645	5.00458	4.5221	P	A	A	A	A	P	P	P	exonic	NM_023873	Cep70
mmu_circRNA_015487	69	51	55	54	61	57	63	78	5.59922	6.2867	7.50711	5.80997	5.51101	5.86825	5.69979	5.86979	P	P	P	P	P	P	P	P	exonic	NM_011565	Tead2
mmu_circRNA_30515	126	40	38.5	48	117.5	54.5	116	84	6.31473	5.63595	5.55003	5.62685	6.40899	5.81639	6.5173	6.06559	P	P	P	P	P	P	P	P	exonic	NM_178652	Supt3
mmu_circRNA_26542	40	33	40	35	37	38	39	39	4.90877	5.35783	6.10542	4.85214	4.91476	5.22792	4.8815	4.91775	P	A	P	P	P	P	P	P	exonic	NM_177333	Exoc3
mmu_circRNA_011852	11992.5	1185	40	4672	6768	4090	4476	4996	13.0635	10.8425	5.48105	12.6753	12.4502	11.9762	11.9538	11.9036	P	P	P	P	P	P	P	P	exonic	NM_001195632	Arhgap32
mmu_circRNA_29766	31	37	40	26	30	30	33	30	4.63527	5.52283	5.82596	4.36037	4.63527	4.64971	4.57602	4.54545	A	P	P	A	A	A	A	A	exonic	NM_026402	Atg3
mmu_circRNA_37505	33	27	40	38	35.5	28	36	35	4.54545	4.628	5.61402	5.13347	4.80293	4.18197	4.60224	4.74694	A	A	P	P	P	A	A	P	exonic	NM_028506	Ccdc30
mmu_circRNA_000040	12189.5	1144	38	4159.5	8012.5	4741	6322.5	7495	13.0904	10.8181	5.89728	12.4808	12.6877	12.2107	12.464	12.5441	P	P	P	P	P	P	P	P	exonic	NM_025303	Stau2
mmu_circRNA_34254	50	32	33.5	48	49	35.5	41	41.5	5.24941	4.94728	4.72835	5.56915	5.28916	5.08647	5.15134	5.07849	P	A	P	P	P	P	M	P	exonic	NM_009702	Aqr
mmu_circRNA_28236	97	51.5	45	56	72.5	64.5	73	91.5	5.90933	6.4243	6.23557	5.93166	5.71188	5.95583	5.80997	6.1782	P	P	P	P	P	P	P	P	exonic	NM_030690	Rai14
mmu_circRNA_34711	238	51	31	85.5	123	55	71	93	7.17344	6.26283	4.51423	6.49448	6.4164	5.70844	5.79868	6.15561	P	P	A	P	P	P	P	P	exonic	NM_172859	Dzank1
mmu_circRNA_45674	56	52.5	56	49	79	52	71	62.5	5.28916	6.35384	7.2554	5.60479	5.79381	5.6753	5.82754	5.60479	P	P	P	P	P	P	P	P	exonic	NM_009530	Atrx
mmu_circRNA_014628	32	45	54	39	37	57	54	46	4.63527	5.87133	7.42423	5.06239	4.89369	5.72388	5.31883	5.15893	A	P	P	P	P	P	P	P	sense overlapping	NM_021788	Sap30
mmu_circRNA_19832	46.5	32	40	36	44	38	40	39.5	5.02964	4.73683	5.3479	4.92073	5.12574	5.08647	4.70261	4.97047	P	A	P	P	P	P	P	P	exonic	NM_175642	Adgrb3
mmu_circRNA_004900	3524	1229	478	1619	2950	1617	2320	2400	11.1833	10.8703	10.7172	11.1123	11.1365	10.6898	10.9194	10.8373	P	P	P	P	P	P	M	P	exonic	NM_175225	Tasp1
mmu_circRNA_21878	138.5	49	29.5	54	119	52	140	85	6.47028	6.48445	4.72835	5.83862	6.4164	5.76922	6.83812	6.06559	P	M	A	P	P	P	P	P	exonic	NM_016898	Cd164
mmu_circRNA_24411	44	27	28.5	34.5	39	28	37.5	38	5.06508	4.27502	4.24291	4.85214	5.07314	4.60224	4.92667	4.87229	P	A	A	P	P	A	P	P	exonic	NM_147219	Abca5
mmu_circRNA_45847	39	36	41	37	43	40	45	48.5	4.87229	5.44217	5.75259	5.18395	5.04064	5.13603	5.07849	5.24704	P	P	P	P	P	P	P	P	exonic	NM_172441	Shroom2
mmu_circRNA_30975	129	32	32	71	105	43	84	83	6.27918	4.78995	4.51423	6.20656	6.13907	5.22792	6.05884	5.9405	P	A	A	P	P	P	P	P	exonic	NM_201361	Rmdn2
mmu_circRNA_007168	150.5	69.5	65	78	103	106	117	113	6.5977	6.93046	7.9866	6.4074	6.22114	6.85224	6.5676	6.45494	P	P	P	P	P	P	P	P	exonic	NM_153160	Zcchc17
mmu_circRNA_37469	65	40	43	51	67	67.5	65	73	5.51101	5.80997	6.44204	5.67882	5.65397	6.20656	5.72217	5.8496	P	P	P	P	P	P	P	P	exonic	NM_008641	Mast2
mmu_circRNA_24796	121	41	31	61	76	48.5	67	64	6.26166	5.74252	4.67464	6.02046	5.78566	5.4991	5.76425	5.59549	P	P	A	P	P	P	P	P	exonic	NM_009615	Adam17
mmu_circRNA_29048	92.5	31	37	64	189.5	83	139	153.5	5.93166	5.16397	5.28569	6.11586	6.98806	6.53102	6.81428	6.88389	P	A	P	P	P	P	P	P	exonic	NM_009833	Ccnt1
mmu_circRNA_20231	46	37	33	30	40	28.5	42	43	5.08912	5.35783	4.87229	4.59852	4.94728	4.44554	5.06239	5.06239	P	P	A	A	P	A	P	P	exonic	NM_001081050	Pard3b
mmu_circRNA_32414	38	29	39	51	31.5	33	34	32	4.78668	4.32496	5.96525	5.63957	4.59852	4.73344	4.54545	4.60224	P	A	P	P	A	A	A	A	exonic	NM_172836	9930021J03Rik
mmu_circRNA_39865	392	73	28	197	407.5	192	297.5	324	7.86133	7.01411	4.20366	7.85433	8.10709	7.71709	7.94201	7.95279	P	P	A	P	P	P	P	P	exonic	NM_022332	St7
mmu_circRNA_28833	70	40	42.5	40.5	49	43	55	49	5.53649	5.87133	5.68234	5.15893	5.27526	5.13603	5.4648	5.19137	P	P	P	P	P	P	P	P	exonic	NM_001082536	Mkl1
mmu_circRNA_34372	149.5	42	32	81	128.5	68	123	127.5	6.54557	5.93609	4.87229	6.44876	6.46723	6.10149	6.58743	6.58743	P	P	A	P	P	P	P	P	exonic	NM_080788	Ttbk2
mmu_circRNA_007041	282	90.5	33	159	182	125	162.5	121	7.4129	7.46231	4.67464	7.52068	6.95756	7.06886	7.04823	6.52662	P	P	A	P	P	P	P	P	exonic	NM_172600	Tmem260
mmu_circRNA_35541	165	73	42	91	157	123	115	127	6.70272	7.05842	5.89728	6.65698	6.77036	7.03592	6.55806	6.60235	P	P	P	P	P	P	P	P	sense overlapping	NM_138591	Gfm1
mmu_circRNA_29768	36	36	32	36	39	40.5	47	45.5	4.67464	5.26591	4.51423	4.92073	4.94728	5.11277	5.07849	5.07849	P	P	A	P	P	P	P	P	exonic	NM_198106	Slc9c1
mmu_circRNA_41992	34.5	30	40	29	39	34	37.5	35	4.73005	4.84745	5.89728	4.66045	4.91476	4.85993	4.82536	4.65688	P	A	P	A	P	P	A	P	exonic	NM_001017985	C2cd3
mmu_circRNA_41205	54.5	79	73.5	65	84	94	94.5	100	5.26122	7.09251	8.37548	6.07765	5.89728	6.61068	6.19799	6.27394	P	P	P	P	P	P	P	P	exonic	NM_007676	Psg16
mmu_circRNA_45125	70	30	48	41	50	40	45.5	61	5.5287	4.628	6.69316	5.26825	5.14115	5.03789	5.02411	5.59549	P	A	P	P	P	P	P	P	exonic	NM_009211	Smarcc1
mmu_circRNA_009295	111.5	56	42.5	68	92.5	61.5	91	97	6.13779	6.57329	6.03635	6.10476	6.04525	5.91083	6.21508	6.25222	P	P	P	P	P	P	P	P	exonic	NM_027430	Mpc2
mmu_circRNA_44547	132	119.5	98	135.5	165	141	160	173	6.41957	7.8473	9.00231	7.32987	6.82943	7.24057	7.01864	7.0819	P	P	P	P	P	P	P	P	intronic	ENSMUST00000034766	Rora
mmu_circRNA_005129	104	43	37	57	60	73	76	76.5	6.0507	6.16569	5.3479	5.95946	5.45867	6.16946	5.93019	5.93166	P	P	P	P	P	P	P	P	exonic	NM_027117	Klhdc2
mmu_circRNA_42759	37	29	31	35	35	36	36	34	4.79645	4.78995	4.43724	4.9502	4.60595	5.03789	4.6533	4.54545	P	A	A	P	A	P	A	P	exonic	NM_011721	Wrn
mmu_circRNA_41462	123	37	29	51	180	115	143	145.5	6.29763	5.40435	4.43724	5.80997	6.94224	6.94517	6.84989	6.85924	P	P	A	P	P	P	P	P	exonic	NM_176942	Gabra5
mmu_circRNA_23323	119.5	138	123.5	119	144	152	153	174	6.3045	8.10448	9.32216	7.08854	6.64982	7.39131	6.99055	7.03866	P	P	P	P	P	P	P	P	exonic	NM_153785	Cdkl3
mmu_circRNA_41362	848	1453	930	964	1179	1428	1490	1788	9.01953	11.0239	11.2605	10.2407	9.70062	10.5201	10.2984	10.4442	P	P	P	P	P	P	P	P	exonic	NM_001112739	Kcnc1
mmu_circRNA_35440	130	56.5	39	73.5	137.5	80.5	106	104	6.34942	6.46621	5.75259	6.31303	6.54073	6.33943	6.38006	6.32151	P	P	P	P	P	P	P	P	exonic	NM_011883	Rnf13
mmu_circRNA_27622	304	49	30	119	263	58	204	186.5	7.50612	6.30791	4.54931	7.13643	7.47174	5.8323	7.40813	7.19699	P	P	A	P	P	P	P	P	exonic	NM_029492	Zdhhc20
mmu_circRNA_31348	40	26	35	33	49	31	39	37	4.98762	4.628	5.3479	5.00458	5.18395	4.92073	5.04064	4.74694	P	A	P	P	P	A	P	P	exonic	NM_001100449	Taf4b
mmu_circRNA_30625	487.5	57	33.5	203	250.5	72	135	172	8.1801	6.55806	5.15893	7.95297	7.40521	6.27336	6.77118	7.0819	P	P	A	P	P	P	P	P	exonic	NM_009122	Satb1
mmu_circRNA_29400	38	30	36	29	35	35	34	39	5.00458	4.78995	5.3479	4.43724	4.86303	5.08647	4.6533	4.87229	P	A	P	A	P	P	A	P	exonic	NM_029436	Klhl24
mmu_circRNA_26770	52	33.5	33	38	93.5	65.5	55	63	5.32334	5.11277	4.67464	5.26825	6.10804	6.11456	5.4648	5.69979	P	A	A	P	P	P	P	P	exonic	NM_027711	Iqgap2
mmu_circRNA_23137	73	34	33	41	87	36	54.5	56.5	5.65397	5.2231	4.59852	5.18395	5.96669	5.00458	5.39366	5.33902	P	P	A	P	P	P	P	P	exonic	NM_146016	Eml6
mmu_circRNA_27205	931.5	126	46.5	455	546	302	495	530.5	9.14651	7.96204	6.50445	9.1101	8.53312	8.36321	8.68423	8.70404	P	P	P	P	P	P	P	P	exonic	NM_010610	Kcnma1
mmu_circRNA_24045	30	32.5	50	45	31	31	32	27.5	4.67464	5.48105	7.33909	5.5287	4.76363	4.85993	4.75029	4.41205	A	A	P	P	A	A	A	A	exonic	NM_031386	Tex14
mmu_circRNA_19939	48	31	52	33	37	33	41	36	5.18643	4.628	7.33909	4.82536	5.00738	5.03789	4.96759	4.7932	P	A	P	P	P	P	P	P	exonic	NM_173870	Mgat4a
mmu_circRNA_36636	58	48	37	47	58	62	60	58	5.24941	6.10804	5.28569	5.45456	5.40647	5.9405	5.48105	5.36112	P	P	P	P	P	P	P	P	sense overlapping	NM_027041	1700003M02Rik
mmu_circRNA_27077	39	32	37	32	41	33	45	40	4.78668	5.05427	5.3479	4.82536	4.91476	4.60224	5.09441	4.7932	P	A	P	A	P	P	P	P	exonic	NM_025435	Thoc7
mmu_circRNA_30864	43	30.5	72.5	27.5	31	28	32	33	5.04064	4.78995	8.49101	4.62434	4.59852	4.64971	4.6533	4.74694	P	A	P	A	A	A	A	A	exonic	NM_175639	Wdr43
mmu_circRNA_001877	48	30	44	39	49	43	47	39	5.11667	4.73683	6.23557	5.34347	5.18395	5.32671	5.23512	4.98478	P	A	P	P	P	P	P	P	sense overlapping	NM_153406	Specc1l
mmu_circRNA_22673	33.5	33	62.5	32	31	34	31.5	33	4.60595	4.73683	7.93152	4.62434	4.57602	4.60224	4.1772	4.60224	A	A	P	A	A	P	A	A	exonic	NM_001033333	Myrfl
mmu_circRNA_36299	33	32	47	29.5	31.5	30	34	35	4.63527	5.05427	6.37246	4.88456	4.43307	4.60224	4.48634	4.84118	A	P	P	A	A	A	A	A	exonic	NM_057172	Fubp1
mmu_circRNA_42320	58	31	46.5	37	53	49	36	44	5.41917	4.94728	6.69316	5.03789	5.36112	5.6753	4.90877	4.9502	P	A	P	P	P	P	P	P	exonic	NM_145589	Prr14
mmu_circRNA_22343	35	32	42	34	38	35	31.5	34	4.67464	4.94728	6.17008	4.66045	4.87537	4.92073	4.51423	4.65688	P	A	P	P	P	P	A	P	exonic	NM_011631	Hsp90b1
mmu_circRNA_22757	102	31	37	55	87.5	38	54.5	73	6.04525	4.84745	5.3479	5.83862	5.99665	5.08647	5.39366	5.83072	P	A	P	P	P	P	P	P	exonic	NM_027604	Usp15
mmu_circRNA_000380	476.5	83	41	164.5	283	160.5	255	285	8.14023	7.17968	5.75259	7.59695	7.55321	7.45514	7.71687	7.77895	P	P	P	P	P	P	P	P	exonic	NM_025662	Pigk
mmu_circRNA_26536	72	195	120.5	98	111	205.5	204	207	5.55003	8.52323	9.29744	6.79574	6.27685	7.79345	7.39908	7.32341	P	P	P	P	P	P	P	P	exonic	NM_144837	Ice1
mmu_circRNA_32271	36	26	48	28	32	29	34.5	34	4.87229	4.21567	7.03866	4.51423	4.69218	4.64971	4.67464	4.84118	P	A	P	A	A	A	A	A	exonic	NM_173028	Vps13a
mmu_circRNA_20037	125	46	35	52	75	42	86	112	6.25695	6.05478	4.87229	5.63957	5.73238	5.26591	6.13138	6.46977	P	P	P	P	P	P	P	P	exonic	NM_019790	Tmeff2
mmu_circRNA_43369	86	32	34	53	119	63	115	75	5.90483	4.94728	5.04064	5.60479	6.4164	6.10149	6.58367	5.86206	P	A	A	P	P	P	P	P	exonic	NM_007667	Cdh8
mmu_circRNA_35337	474	89	60.5	284	488.5	198.5	477.5	490	8.12465	7.42292	7.81323	8.41009	8.358	7.76181	8.64231	8.55426	P	P	P	P	P	P	P	P	exonic	NM_011990	Slc7a11
mmu_circRNA_31695	74	40	40.5	49	56	45	51	53	5.56915	5.52283	5.61402	5.63957	5.33902	5.31204	5.35232	5.35232	P	P	P	P	P	P	P	P	exonic	NM_028392	Ppp2r2b
mmu_circRNA_32097	41	28	32	35	32	31.5	32	31.5	4.84745	4.42889	4.59852	4.92073	4.51423	4.60224	4.41628	4.462	P	A	A	P	A	A	A	A	exonic	NM_144946	Neto1
mmu_circRNA_20045	79	29	31	31	39	31.5	37	32	5.69979	4.628	4.77026	4.73344	4.97621	5.00458	4.70261	4.65688	P	A	A	A	P	A	A	A	exonic	NM_010863	Myo1b
mmu_circRNA_36658	264.5	119	53	165	222	89	197	219	7.30926	7.83906	7.03866	7.58526	7.16844	6.47839	7.32903	7.38107	P	P	P	P	P	P	P	P	intronic	ENSMUST00000108122	Lingo2
mmu_circRNA_24927	170	37	33	58.5	121	63	92	87.5	6.76041	5.52283	4.77026	5.85273	6.4467	6.05206	6.20656	6.09886	P	P	A	P	P	P	P	P	exonic	NM_001014973	Snx13
mmu_circRNA_003849	31	31.5	70	32	33	34.5	34.5	36	4.44554	5.05427	8.09692	4.73344	4.63527	4.85993	4.51423	4.87229	A	A	P	A	A	P	A	P	intronic	ENSMUST00000004622	Gab2
mmu_circRNA_009970	166	170	134	154	138	148.5	170	195	6.68705	8.36622	9.4351	7.50364	6.56475	7.32987	7.09976	7.21834	P	P	P	P	P	P	P	P	exonic	NM_207232	Ptpdc1
mmu_circRNA_24571	37	34	42.5	34	51	50	54	60	4.65688	5.35783	5.75259	4.62434	5.23272	5.53065	5.43385	5.5287	P	P	P	P	P	P	P	P	sense overlapping	NM_134046	Cenpo
mmu_circRNA_19340	30.5	28.5	41	29	39	27.5	31	29	4.52602	4.47422	5.61402	4.51423	4.84745	4.14408	4.41628	4.3821	A	A	P	A	P	A	A	A	antisense	NM_146154	Ppp1r8
mmu_circRNA_44541	39	33	42	38	53	43	49	50	4.87229	4.73683	5.75259	5.18395	5.31657	5.45867	5.23512	5.35232	P	P	P	P	P	P	P	P	exonic	NM_177184	Vps13c
mmu_circRNA_41529	56	29	31.5	39	52	38	46	41.5	5.31657	4.84745	4.72835	5.24941	5.28916	5.24704	5.11797	5.04064	P	A	A	P	P	P	P	P	intronic	TCONS_00029425	XLOC_022800
mmu_circRNA_38800	305.5	74.5	44.5	153	246	131	169	181	7.51896	7.12291	6.10542	7.49517	7.35073	7.06886	7.0779	7.1148	P	P	P	P	P	P	P	P	exonic	NM_024183	Fip1l1
mmu_circRNA_36354	55	46	40	34	53	50	52	58	5.36112	6.23676	5.82596	5.03789	5.38073	5.51299	5.40647	5.43176	P	P	P	P	P	P	P	P	exonic	NM_001013806	Ankrd13c
mmu_circRNA_23349	74	54	61	57	88.5	110.5	69	75.5	5.60479	6.55806	7.84534	5.93166	5.96669	6.83418	5.74252	5.86206	P	P	P	P	P	P	P	P	exonic	NM_033565	Aff4
mmu_circRNA_45530	176	136	85	99	144.5	138	114	129	6.76041	8.08866	8.75147	6.77695	6.62171	7.21044	6.50445	6.68091	P	P	P	P	P	P	P	P	exonic	NM_001030307	Dkc1
mmu_circRNA_31784	48	30	36	33	36	29	34	39	5.04883	4.628	4.98478	4.76363	4.60595	4.07447	4.54545	4.97047	P	A	P	A	P	A	A	P	exonic	NM_009194	Slc12a2
mmu_circRNA_43663	39.5	32	59	33	42.5	32	43	33	4.88761	5.26591	7.90299	5.03789	5.02411	4.92073	5.18643	4.74694	P	A	P	P	P	A	P	A	intronic	AK157361
mmu_circRNA_35838	69	67	59	72	76	96.5	83	74.5	5.49711	6.86235	7.5496	6.25695	5.72217	6.62263	6.00931	5.83072	P	P	P	P	P	P	P	P	exonic	NM_001081293	Rprd2
mmu_circRNA_20755	85	36	35	50.5	48.5	38	43	50	5.82754	5.40435	4.87229	5.66289	5.2231	5.18395	5.07849	5.28916	P	P	P	P	P	P	P	P	exonic	NM_199021	Dpp10
mmu_circRNA_44455	39	36.5	50	44	48	49	51	51	4.90877	5.52283	6.98415	5.5287	5.20854	5.6753	5.40647	5.37423	P	P	P	P	P	P	P	P	exonic	NM_001162917	Dennd4a
mmu_circRNA_34699	65	35	49	39	61	35	68	61	5.55003	5.05427	6.93046	5.18395	5.53065	5.03789	5.74252	5.50507	P	P	P	P	P	P	P	P	exonic	NM_001081133	Kif16b
mmu_circRNA_22812	92.5	31	55	58	56	61	63	57	5.89728	4.94728	7.2554	5.80997	5.32334	5.89122	5.51101	5.40647	P	A	P	P	P	P	P	P	exonic	NM_023743	Eif4enif1
mmu_circRNA_29641	43	30	47	30	29	31	31.5	44.5	4.92963	4.5221	6.44204	4.43724	4.51423	4.67464	4.3821	5.04064	P	A	P	A	A	A	A	P	exonic	NM_177128	Iqcb1
mmu_circRNA_28311	31	31	40	66.5	41	50.5	45	38	4.67464	5.2231	5.75259	6.11586	4.97621	5.51299	5.07849	4.84118	A	A	P	P	P	P	P	P	sense overlapping	NM_176959	Fbxl7
mmu_circRNA_34552	58.5	31	33.5	43	69	49	61.5	69	5.33679	4.94728	4.82536	5.22792	5.59549	5.31204	5.61586	5.72217	P	A	A	P	P	P	P	P	exonic	NM_008980	Ptpra
mmu_circRNA_44811	63	35.5	32.5	30	55.5	37	51	56	5.47903	5.2231	4.67464	4.43724	5.30521	4.92073	5.35232	5.39152	P	P	A	A	P	P	P	P	exonic	NM_001033210	Pls1
mmu_circRNA_29734	30	31	34	30	33	31.5	35	35	4.71296	4.84745	4.87229	4.66045	4.84745	4.92073	4.70261	4.74694	A	A	P	A	A	A	A	P	intronic	ENSMUST00000079441	Zbtb20
mmu_circRNA_015535	222	50	64	119	209	107.5	115	128.5	7.09449	6.2867	8.09692	7.08123	7.10271	6.78515	6.54653	6.63175	P	P	P	P	P	P	P	P	exonic	NM_008514	Lrp6
mmu_circRNA_24087	49.5	30	32	32	58	38	41	41	5.07849	4.628	4.67464	4.59852	5.38073	4.92073	4.96759	4.98478	P	A	A	A	P	P	P	P	exonic	NM_134012	Mbtd1
mmu_circRNA_19492	3064.5	499	35	1470.5	2467	1463	1933	2141	10.9466	9.8626	5.09968	11.005	10.9092	10.5745	10.6776	10.6845	P	P	P	P	P	P	P	P	sense overlapping	NM_010906	Nfix
mmu_circRNA_41977	175	45	41	59	141	61	108	87	6.77118	6.02877	5.3479	5.90483	6.60837	5.87901	6.41588	6.0507	P	P	P	P	P	P	P	P	exonic	NM_178635	Uvrag
mmu_circRNA_25157	46	29	32	31	36	28	41	41	5.15893	4.94728	5.2231	4.92073	4.97621	4.73344	5.15134	5.06239	P	A	A	A	P	A	P	P	exonic	NM_001164370	Mipol1
mmu_circRNA_36116	35	32	33	34	57	47	66	56	4.71296	5.16397	4.87229	4.92073	5.39366	5.53065	5.73238	5.45661	P	A	A	P	P	P	P	P	exonic	NM_022565	Ndst4
mmu_circRNA_44096	60	36	45	41	58	58	56	70.5	5.41917	5.44217	6.3045	5.26825	5.42967	5.89122	5.4648	5.79868	P	P	P	P	P	P	P	P	antisense	ENSMUST00000082739	Gm22805
mmu_circRNA_26862	33.5	29.5	35	28	48.5	37.5	35	36	4.73005	4.57602	4.77026	4.59852	5.19137	5.15893	4.62434	4.65688	A	A	P	A	P	P	A	P	sense overlapping	NM_172592	Srek1
mmu_circRNA_27796	82.5	34	44	51	63	35	53	47	5.74421	5.2231	6.03635	5.67882	5.53065	4.60224	5.25415	5.14625	P	P	P	P	P	P	P	P	exonic	NM_011506	Sucla2
mmu_circRNA_43899	148	42.5	55	40	78	107	46	60.5	6.50445	5.77582	7.50711	5.26825	5.82596	6.80746	5.13347	5.46888	P	P	P	P	P	P	P	P	exonic	NM_009859	Sept7
mmu_circRNA_19495	348	43.5	30	135	320	94	184	166	7.71366	6.10804	4.67464	7.28807	7.75515	6.64622	7.2334	7.00044	P	P	A	P	P	P	P	P	sense overlapping	NM_199446	Phkb
mmu_circRNA_017518	48	30	33	29	39.5	29	38.5	34	5.06508	4.73683	4.77026	4.73344	4.84745	4.67464	4.86612	4.81258	P	A	A	A	P	A	P	A	intronic	ENSMUST00000129342	Khdrbs1
mmu_circRNA_27498	115	35	37	75	50.5	38	52	43	6.14291	5.05427	4.77026	6.35053	5.16522	5.03789	5.40647	5.02411	P	P	M	P	P	P	P	P	sense overlapping	NM_177816	Sh2d4b
mmu_circRNA_41732	309	58	40	132	293.5	179	196	199.5	7.50289	6.62628	5.41706	7.22589	7.62097	7.59088	7.34686	7.25658	P	P	P	P	P	P	P	P	intronic	uc029wmd.1	Ntrk3
mmu_circRNA_009629	570	121	36	225	445.5	151	352	338	8.39864	7.93613	5.48105	8.08833	8.25433	7.39961	8.20583	8.0172	P	P	P	P	P	P	P	P	exonic	NM_199195	Bckdhb
mmu_circRNA_24408	43	26	34	32	30	34	31	60	4.98762	4.42889	4.92963	4.97907	4.462	5.03789	4.41628	5.5189	P	A	A	P	A	P	A	P	exonic	NM_013851	Abca8b
mmu_circRNA_30497	40.5	36	43.5	38	45	41	47.5	43	4.88761	5.52283	6.10542	5.26825	5.16522	5.32671	5.18643	5.19137	P	P	P	P	P	P	P	P	intergenic
mmu_circRNA_42072	52	31	38	35	44	31	38.5	40	5.15893	4.89065	5.3479	4.92073	4.97621	4.64971	4.82536	4.70261	P	A	P	P	P	A	P	P	exonic	NM_181517	Ipo7
mmu_circRNA_44624	46	39	36	37	48	36	46	43	5.1386	5.67353	5.3479	5.08647	5.26357	5.08647	5.2231	5.04064	P	P	P	P	P	P	P	P	exonic	NM_026314	Dyx1c1
mmu_circRNA_32258	149	190	106	114	194	208	296	337	6.5676	8.50572	9.13597	6.99903	7.04891	7.83432	7.95351	8.00268	P	P	P	P	P	P	P	P	sense overlapping	NM_008139	Gnaq
mmu_circRNA_21896	135	53	43	93.5	199.5	101.5	191	259	6.42954	6.35384	6.17008	6.71221	7.0819	6.731	7.31381	7.64414	P	P	P	P	P	P	P	P	exonic	NM_153055	Sec63
mmu_circRNA_22477	53	33	41	46	64.5	42	58	59	5.12832	4.5221	6.03635	5.40647	5.45867	5.06508	5.40647	5.43176	P	A	P	P	P	P	P	P	exonic	NM_172538	Vezt
mmu_circRNA_33802	68.5	87	61.5	60	105.5	94	116	114.5	5.51101	7.31324	7.95515	6.02046	6.21508	6.63038	6.55806	6.50445	P	P	P	P	P	P	P	P	exonic	NM_177376	Myo3b
mmu_circRNA_25241	81	53	42	52	96	72	79	79	5.72217	6.30791	5.61402	5.77746	6.0507	6.19307	6.05884	5.93166	P	P	P	P	P	P	P	P	exonic	NM_178253	Klhdc1
mmu_circRNA_28663	39	28	43	30.5	43	33	32.5	42	4.88761	5.05427	6.03635	4.9502	4.97621	4.73344	4.57602	5.09177	P	A	P	A	P	P	A	P	intronic	ENSMUST00000070256	Kcnq3
mmu_circRNA_36645	174	42	50.5	53.5	75	58	66	67	6.78515	5.67353	6.88006	5.73238	5.80997	5.89122	5.75092	5.65665	P	P	P	P	P	P	P	P	exonic	NM_001165999	Lingo2
mmu_circRNA_41026	126	44	49	64	187	137	186	133.5	6.3045	5.80997	6.44204	5.99241	6.97092	7.16969	7.22498	6.66055	P	P	P	P	P	P	P	P	exonic	NM_023042	Recql
mmu_circRNA_43830	50	43.5	43	54	68	71	67	74	5.11667	6.02877	6.3045	5.90483	5.58614	6.07498	5.74252	5.8496	P	P	P	P	P	P	P	P	exonic	NM_011417	Smarca4
mmu_circRNA_002457	181.5	39	35	80	172	65	121	108	6.80585	5.74252	4.67464	6.44876	6.8666	5.98815	6.59304	6.40155	P	P	P	P	P	P	P	P	exonic	NM_016786	Ube2k
mmu_circRNA_38686	186	37.5	33.5	84	181	76	136.5	120	6.86312	5.63595	4.82536	6.5475	6.96407	6.32994	6.77695	6.53199	P	P	P	P	P	P	P	P	exonic	NM_016786	Ube2k
mmu_circRNA_43694	61.5	38	47	42	51	51	46	47	5.40647	5.59922	6.3045	5.40647	5.18395	5.70844	5.11797	5.28916	P	P	P	P	P	P	P	P	exonic	NM_019691	Gria4
mmu_circRNA_33504	37	35	32	32	48	33	33	45	4.67464	4.94728	4.628	4.66045	5.15387	4.67464	4.48634	5.12832	P	P	A	A	P	P	A	P	exonic	NM_011958	Orc4
mmu_circRNA_35591	159	40	37	44.5	144	56	104	109	6.60837	5.59922	5.3479	5.34347	6.62628	5.70844	6.39621	6.40155	P	P	P	P	P	P	P	P	intronic	AK044425
mmu_circRNA_016411	100	39	50	43	89	42	59	48	6.0128	5.93609	6.98415	5.31657	5.99665	5.22792	5.4648	5.12832	P	P	P	P	P	P	P	P	exonic	NM_027434	Rprd1b
mmu_circRNA_39341	58	30	38	31	28	30.5	35	33	5.33679	4.21567	5.48105	4.73344	4.41205	4.51028	4.57602	4.67817	P	A	P	A	A	A	A	A	sense overlapping	NM_133917	Mlxip
mmu_circRNA_39147	33	29	40	28	31	31	32	33	4.63527	4.628	4.98478	4.51423	4.51423	4.54545	4.48634	4.7932	P	A	P	A	A	A	A	A	exonic	NM_027922	Ankle2
mmu_circRNA_26258	62	32	49.5	40	53	39	49	43	5.36112	4.89065	6.88006	5.00458	5.28916	5.13603	5.2231	4.87229	P	A	P	P	P	P	P	P	exonic	NM_025772	Dtnbp1
mmu_circRNA_31833	1211	240	49	549	882.5	630.5	719	699	9.49506	8.82329	6.93046	9.37838	9.2449	9.3881	9.21578	9.04766	P	P	P	P	P	P	P	P	exonic	NM_001014981	Wdr7
mmu_circRNA_31491	548	1091.5	508.5	699	763.5	1323	1152	1509	8.3378	10.7806	10.7917	9.73139	9.03774	10.4151	9.87235	10.1986	P	P	P	P	P	P	P	P	exonic	NM_026165	Slc25a46
mmu_circRNA_22415	134.5	34.5	33	72	116	54	95.5	98.5	6.40899	5.11277	4.98478	6.30278	6.38006	5.7576	6.28844	6.27394	P	P	A	P	P	P	P	P	exonic	NM_001128086	Anks1b
mmu_circRNA_27652	141.5	31	30.5	62	159.5	62	93	80	6.48041	4.73683	4.54931	6.02046	6.79979	6.07498	6.25104	5.98389	P	A	A	P	P	P	P	P	exonic	NM_170591	Nupl1
mmu_circRNA_39721	83	29.5	49	39	88	41	75	67	5.80997	4.78995	7.14538	5.36332	5.96669	5.31204	5.91008	5.78729	P	A	P	P	P	P	P	P	exonic	NM_172887	Fry
mmu_circRNA_34645	2457	329	33	1027.5	1853.5	603	1297.5	1299	10.5913	9.29536	4.87229	10.3087	10.3892	9.32004	10.0717	9.98625	P	P	A	P	P	P	P	P	exonic	NM_175225	Tasp1
mmu_circRNA_36505	52	43	45	46	49	48	50.5	58	5.20854	5.93609	6.37246	5.40647	5.20854	5.56915	5.26825	5.48105	P	P	P	P	P	P	P	P	exonic	NM_013752	Nbn
mmu_circRNA_29532	81	39	52	50.5	108.5	42	89	72	5.73238	5.67353	7.14538	5.58989	6.22957	5.22792	6.16569	5.80997	P	P	P	P	P	P	P	P	exonic	NM_177326	Pak2
mmu_circRNA_001332	170	49	36	113.5	97	80	74.5	110	6.73778	6.23676	4.87229	7.00536	6.10804	6.41957	5.95801	6.43944	P	P	P	P	P	P	P	P	exonic	NM_145425	Wdpcp
mmu_circRNA_32093	469.5	458.5	308	351	477	430	516	483	8.12884	9.74543	10.2448	8.71952	8.34378	8.87989	8.75439	8.54246	P	P	P	P	P	P	P	P	sense overlapping	NM_025797	Cyb5a
mmu_circRNA_20485	55	27	44	32	39	33.5	38	35	5.35453	4.57602	6.37246	4.73344	4.94728	4.76363	4.86612	4.60224	P	A	P	A	P	P	P	P	exonic	NM_146112	Gigyf2
mmu_circRNA_22102	47	35	80.5	35.5	36	37	38.5	46	5.15893	5.44217	8.64174	4.9502	4.84745	5.13603	4.90877	5.19137	P	P	P	P	P	P	P	P	exonic	NM_026201	Ccar1
mmu_circRNA_30637	49	35	44	42	46.5	46	52	58	5.11667	5.35783	6.03635	5.26825	5.15387	5.36987	5.28916	5.43176	P	P	P	P	P	P	P	P	exonic	NM_020005	Kat2b
mmu_circRNA_21208	113.5	36	45	46	75.5	47	62	85	6.17695	5.26591	5.89728	5.38073	5.74084	5.42548	5.59363	6.02324	P	P	P	P	P	P	P	P	exonic	NM_028759	Dcaf6
mmu_circRNA_013661	886	84	74.5	245.5	674	295	423.5	486.5	9.08325	7.28113	8.53153	8.21086	8.8546	8.33557	8.47551	8.57131	P	P	P	P	P	P	P	P	exonic	NM_027326	Mllt3
mmu_circRNA_29586	1023.5	137	42	296.5	571	289	414	426	9.26849	8.02154	5.89728	8.49925	8.59307	8.28066	8.43401	8.35855	P	M	P	P	P	P	P	P	exonic	NM_011749	Zfp148
mmu_circRNA_015862	639	143	39	277	406	375	303.5	438	8.56929	8.15944	5.89728	8.37887	8.11232	8.6657	7.97141	8.40557	P	P	P	P	P	P	P	P	exonic	NM_011840	Map2k5
mmu_circRNA_38449	140	36	33	68.5	124	67	89	82	6.44566	5.52283	4.72835	6.21872	6.42797	6.01071	6.09622	6.01629	P	P	A	P	P	P	P	P	exonic	NM_001243123	Fam193a
mmu_circRNA_31591	71	30	53	41	50	36	47	50.5	5.51101	5.16397	7.2554	5.18395	5.09441	4.79645	5.07849	5.24704	P	A	P	P	P	P	P	P	exonic	NM_029669	Dnajc18
mmu_circRNA_20282	208	76.5	55	93	156	119	106	134	7.00677	7.11285	7.50711	6.68091	6.76124	6.9312	6.38869	6.70358	P	P	P	P	P	P	P	P	exonic	NM_175510	Unc80
mmu_circRNA_28767	38	39	44	38.5	48	44	43	45.5	4.78668	5.52283	6.10542	5.13347	5.09441	5.26591	4.8815	4.97047	P	P	P	P	P	P	P	P	exonic	NM_001081066	Dennd3
mmu_circRNA_41457	43	28	43	38.5	38	36	37	42	5.04064	4.84745	6.03635	5.00458	4.71296	4.92073	4.70261	5.02411	P	A	P	P	P	P	P	P	exonic	NM_010418	Herc2
mmu_circRNA_017370	149	41	38	46	155	46	141	110	6.49448	5.67353	5.09968	5.40647	6.71135	5.31204	6.80181	6.35824	P	P	P	P	P	P	P	P	exonic	NM_001045529	Morc3
mmu_circRNA_20080	33	41	41	37	40	37	43	38	4.67464	5.9638	5.89728	5.13347	4.97621	5.13603	5.04064	4.87229	P	P	P	P	P	P	P	P	exonic	NM_133810	Stk17b
mmu_circRNA_32800	85	36	39	47	52	49	45	50	5.80997	5.63595	5.75259	5.49311	5.31657	5.53065	5.04064	5.22792	P	P	P	P	P	P	P	P	exonic	NM_181415	Atrnl1
mmu_circRNA_31524	34	27	47	29	35	28	32	31	4.84745	4.47422	6.69316	4.36037	4.84745	4.67464	4.41628	4.49836	A	A	P	A	P	A	A	A	exonic	NM_013512	Epb4.1l4a
mmu_circRNA_43815	41.5	44	47.5	44	45	48	46	44	5.01855	5.80997	6.82148	5.31657	5.2231	5.60479	5.13347	5.09177	P	P	P	P	P	P	P	P	exonic	NM_172919	Zfp846
mmu_circRNA_33133	37.5	34	45	39	47	48	44.5	50	4.87229	5.16397	6.17008	5.15893	5.19137	5.63595	5.06239	5.28916	P	A	P	P	P	P	P	P	intergenic
mmu_circRNA_42554	43.5	31	38	53	36	32	44	45	4.96471	4.94728	5.3479	5.56915	4.69218	4.60224	5.04064	5.06239	P	A	P	P	P	A	P	P	exonic	NM_017402	Arhgef7
mmu_circRNA_44900	41	32	39.5	34	39.5	26	44	41	4.87229	4.94728	5.48105	4.59852	4.96471	4.27502	5.15134	4.98478	P	A	P	M	P	A	P	P	exonic	NM_015827	Copb2
mmu_circRNA_19327	328	95	55.5	159	274	136.5	287	211	7.60762	7.5165	7.42423	7.56254	7.52876	7.17719	7.90223	7.35184	P	P	P	P	P	P	P	P	sense overlapping	NM_144787	Kdm4c
mmu_circRNA_31566	78	33	33	41	51	39	54	50	5.68409	5.35783	4.87229	5.36332	5.32334	5.22792	5.40647	5.22792	P	P	P	P	P	P	P	P	exonic	NM_001081256	Kdm3b
mmu_circRNA_23791	60	29	32.5	34	35	30	36	34	5.41917	4.84745	4.628	4.85214	4.60595	4.64971	4.84745	4.54545	P	A	A	P	P	A	A	P	exonic	NM_017407	Spag5
mmu_circRNA_25091	455	251	90	334.5	428	269	449	335	8.07736	8.90607	8.89057	8.65097	8.19741	8.20277	8.56144	8.01249	P	P	P	P	P	P	P	P	intronic	uc007nnp.1	Npas3
mmu_circRNA_21611	39	32.5	39	39.5	52	32	48	42	4.80937	4.84745	5.3479	5.24941	5.23272	4.64971	5.2231	5.12832	P	A	P	P	P	A	P	P	exonic	NM_026141	Ppil4
mmu_circRNA_45163	33	27	43	31	46	33	35	40	4.67464	4.628	6.37246	4.92073	5.09441	4.85993	4.70261	4.9502	P	A	P	A	P	P	A	P	exonic	NM_016853	Stac
mmu_circRNA_26556	81	31.5	41	40	61	34	58	51.5	5.69979	4.89065	5.3479	5.26825	5.38073	4.73344	5.49711	5.33902	P	A	P	P	P	P	P	P	sense overlapping	NM_178916	Rfesd
mmu_circRNA_013499	94	39	31	56	76	60.5	81.5	70	5.92277	5.52283	4.67464	5.91905	5.71188	5.85273	5.97675	5.80997	P	P	A	P	P	P	P	P	exonic	NM_027133	Lnp
mmu_circRNA_23063	26	28	40	36	27	28.5	30	27	4.54545	5.05427	5.3479	4.85214	4.3821	4.41205	4.34714	4.3821	A	A	P	P	A	A	A	A	intronic	ENSMUST00000125773	5730522E02Rik
mmu_circRNA_26806	57	44	52	51	148	82	84	101	5.37423	6.16569	7.50711	5.74924	6.70358	6.43944	6.148	6.34499	P	P	P	P	P	P	P	P	exonic	NM_012026	Arhgef28
mmu_circRNA_24221	74	34	43	38.5	63.5	47.5	68.5	65	5.62868	5.35783	5.82596	5.00458	5.4991	5.40647	5.66289	5.55195	P	A	P	P	P	P	P	P	exonic	NM_008740	Nsf
mmu_circRNA_41759	55	34	43.5	47.5	80.5	49.5	83	47	5.22792	5.16397	5.96525	5.51101	5.79381	5.48105	6.01838	5.15893	P	A	P	P	P	P	P	P	exonic	NM_007550	Blm
mmu_circRNA_23092	437	120	76	181	405	322	225.5	236	8.01249	7.89695	8.37548	7.74636	8.10415	8.45485	7.54575	7.51008	P	P	P	P	P	P	P	P	exonic	NM_025740	Cfap36
mmu_circRNA_20748	48	34.5	36	40	36	30	41	35	5.15134	5.31657	5.15893	5.34347	4.76363	4.79645	5.00458	4.73005	P	P	P	P	P	A	P	P	exonic	NM_199021	Dpp10
mmu_circRNA_27263	239	132.5	85	128	217	147	144	163	7.1933	8.0097	8.75147	7.18588	7.17905	7.32341	6.86157	6.98415	P	P	P	P	P	P	P	P	exonic	ENSMUST00000022433	Dnah12
mmu_circRNA_25242	33	29	30	30	35	35	37	32	4.54545	4.42889	4.34714	4.59852	4.69218	4.89065	4.70261	4.49836	A	A	A	A	P	P	A	A	exonic	NM_178253	Klhdc1
mmu_circRNA_28983	55	29	35.5	37	40	32	41	39	5.2231	4.57602	5.41706	5.13347	4.91476	4.54545	4.9502	4.98478	P	A	P	P	P	A	P	P	exonic	NM_001164593	Pdzrn4
mmu_circRNA_37492	355	56	31	167	288.5	95	240	216.5	7.73455	6.51829	4.67464	7.64188	7.62325	6.7242	7.65044	7.38107	P	P	A	P	P	P	P	P	exonic	NM_080469	Eri3
mmu_circRNA_34554	72	41	53	35	45.5	34.5	62	66	5.65397	6.05478	7.38674	4.97907	5.2231	4.9502	5.65397	5.72217	P	P	P	P	P	P	P	P	exonic	NM_008980	Ptpra
mmu_circRNA_39263	58	31	37.5	38	56	41	54	51	5.35453	4.628	5.15893	5.03789	5.40647	5.26591	5.51101	5.28916	P	A	P	P	P	P	P	P	exonic	NM_181421	Gm15800
mmu_circRNA_19923	36	28	34	27	36	31	31	32	4.71296	4.73683	5.04064	4.21567	4.76363	4.67464	4.44554	4.60224	P	A	A	A	P	A	A	A	intronic	AK031434
mmu_circRNA_30030	52	33	41.5	30	55	29	37	35	5.11667	5.16397	5.96525	4.66045	5.31657	4.60224	4.6533	4.65688	P	A	P	A	P	A	P	P	exonic	NM_026110	Paxbp1
mmu_circRNA_39875	1187	2389	1430	1271	2050	2490	2954.5	2970.5	9.45489	11.6777	11.7541	10.6898	10.5553	11.2944	11.3549	11.2519	P	P	P	P	P	P	P	P	exonic	NM_080285	Cttnbp2
mmu_circRNA_35942	44	29	33	38	63	38	54	57	4.92073	4.84745	5.04064	5.13347	5.46888	4.97621	5.45456	5.46888	P	A	A	P	P	P	P	P	exonic	NM_009196	Slc16a1
mmu_circRNA_39764	81	40.5	45	51.5	60	70	59	70	5.69979	5.63595	6.03635	5.73238	5.45867	6.148	5.53843	5.72217	P	P	P	P	P	P	P	P	exonic	NM_175310	Pds5b
mmu_circRNA_23669	127	116	62	118.5	196	90.5	191	162	6.32713	7.81943	7.78734	7.03866	7.01167	6.47839	7.27474	6.94663	P	P	P	P	P	P	P	P	exonic	NM_001045536	Zzef1
mmu_circRNA_39485	93.5	37	55	46	48	37	67.5	63.5	5.90933	5.59922	7.66295	5.5287	5.12574	4.97621	5.81479	5.61402	P	P	P	P	P	P	P	P	sense overlapping	NM_033572	Wbscr16
mmu_circRNA_33357	69	33	54	58	63	37.5	51.5	42.5	5.50507	5.16397	7.03866	5.97675	5.45456	4.9502	5.41917	5.07849	P	A	P	P	P	P	P	P	sense overlapping	NM_146121	Rabgap1
mmu_circRNA_27377	31	30	45	28	35.5	29.5	34	30	4.60595	4.94728	6.69316	4.54931	4.91476	4.64971	4.70261	4.74694	A	A	P	A	P	A	A	A	exonic	NM_153547	Gnl3
mmu_circRNA_19307	36	38	57.5	42.5	41	44	50.5	49	4.71296	5.44217	7.62828	5.34347	4.91476	5.22792	5.16899	5.22792	P	P	P	P	P	P	P	P	sense overlapping	NM_010259	Gbp2b
mmu_circRNA_42920	82	34.5	43	44	64	61	53	62	5.74084	5.2231	6.03635	5.46888	5.53065	5.92871	5.35232	5.58614	P	P	P	P	P	P	P	P	sense overlapping	NM_175032	Galntl6
mmu_circRNA_44090	171	51.5	32	90	188	67	132.5	148	6.70272	6.33162	4.54931	6.64982	6.9813	6.02116	6.73524	6.85924	P	P	A	P	P	P	P	P	exonic	NM_008775	Pafah1b2
mmu_circRNA_34630	112.5	48	48	62	73	50	56.5	48	6.148	6.16569	6.5676	5.95946	5.71188	5.4991	5.45456	5.21341	P	P	P	P	P	P	P	P	exonic	NM_172858	Pak7
mmu_circRNA_30867	78	34	36	41.5	60	61	52	60	5.69979	5.11277	5.3479	5.28916	5.46888	5.80514	5.31883	5.5287	P	A	P	P	P	P	P	P	exonic	NM_175639	Wdr43
mmu_circRNA_18953	1236	128	33	357	633	145	504.5	479	9.52975	7.98784	4.72835	8.74097	8.7523	7.25008	8.72166	8.53312	P	P	A	P	P	P	P	P	sense overlapping	NM_019933	Ptpn4
mmu_circRNA_33974	123.5	34	37	78.5	74	60	72.5	94	6.26166	5.2231	4.72835	6.38762	5.73238	5.8323	5.83862	6.23557	P	P	M	P	P	P	P	P	exonic	NM_016744	Pde1a
mmu_circRNA_45403	64	28	42.5	35	55	28	50.5	48.5	5.45661	4.32496	6.10542	4.88456	5.3479	4.44554	5.25415	5.26122	P	A	P	P	P	A	P	P	exonic	NM_175180	Wdr44
mmu_circRNA_44943	39	30	37	32	39	32	33	33	4.88761	4.628	5.3479	4.82536	4.97621	4.67464	4.41628	4.49836	P	A	P	A	P	A	A	A	intronic	ENSMUST00000155108	Stag1
mmu_circRNA_43161	153.5	46	35	82	191	88	181	203.5	6.54557	6.05478	4.59852	6.53102	7.00677	6.48646	7.19699	7.26569	P	P	A	P	P	P	P	P	exonic	NM_001024617	Inpp4b
mmu_circRNA_36531	36	29	67.5	29	30	29	37	36	4.90877	4.73683	8.17481	4.66045	4.73344	4.60224	4.84745	4.84118	P	A	P	A	A	A	P	P	exonic	NM_025669	Pnisr
mmu_circRNA_23858	44.5	30	31	34.5	42	37	48	48.5	4.97334	4.628	4.67464	4.82536	5.04064	4.9502	5.20366	5.14625	P	A	A	P	P	P	P	P	exonic	NR_045038	Zfp207
mmu_circRNA_43599	48	30.5	31.5	39.5	56	30	42	37	5.15893	4.78995	4.87229	5.15893	5.39366	4.85993	5.07849	4.74694	P	A	A	P	P	A	P	P	exonic	NM_172288	Nup133
mmu_circRNA_009537	221	63	52	117.5	121	62.5	84	121	7.11382	6.86235	7.03866	7.05469	6.40368	5.97101	6.07765	6.52418	P	P	P	P	P	P	P	P	exonic	uc007gjn.1	Mif1
mmu_circRNA_45691	37	30	29	33	34	32	29.5	37	4.80937	4.5221	4.43724	4.73344	4.73344	4.79645	4.32496	4.81258	P	A	A	P	A	A	A	P	exonic	NM_009726	Atp7a
mmu_circRNA_23831	46	32	33	30	35	37	50	48	5.04064	5.05427	4.77026	4.66045	4.69218	4.97621	5.28916	5.24704	P	A	P	A	P	P	P	P	exonic	NM_199196	Suz12
mmu_circRNA_24565	190	49.5	54	109	119	95	110.5	105	6.90811	6.23676	7.2554	6.97343	6.40368	6.68091	6.52516	6.37137	P	P	P	P	P	P	P	P	exonic	NM_007872	Dnmt3a
mmu_circRNA_016872	510.5	94.5	36	199	495	170	360	364	8.23261	7.49767	4.98478	7.88441	8.3836	7.48514	8.21603	8.13591	P	P	P	P	P	P	P	P	exonic	NM_144873	Uhrf2
mmu_circRNA_013717	110	49.5	39	88	68	55	73	78.5	6.05613	6.13779	5.48105	6.5475	5.63595	5.63595	5.91008	5.9405	P	P	P	P	P	P	P	P	exonic	NM_198298	Helz
mmu_circRNA_45222	70.5	36	38.5	42	62	42	49	50	5.57672	5.26591	5.2231	5.28916	5.45456	5.26591	5.18643	5.09177	P	P	P	P	P	P	P	P	exonic	NM_146229	Dync1li1
mmu_circRNA_36357	1022	2165	1312	1079	1611.5	2164	2363	2337	9.27578	11.5109	11.6493	10.3985	10.1488	11.0895	10.9453	10.8071	P	P	P	P	P	P	P	P	exonic	NM_001093752	Srsf11
mmu_circRNA_38750	471	64.5	50.5	126.5	214.5	83	172	161	8.13431	6.87776	7.08987	7.20465	7.16593	6.41957	7.11415	6.94371	P	P	P	P	P	P	P	P	exonic	NM_010251	Gabra4
mmu_circRNA_23441	43	30	32	37	58	28	42	64	4.96471	4.73683	4.67464	4.92073	5.38073	4.07447	4.96759	5.61402	P	A	A	P	P	A	P	P	exonic	NM_009410	Top3a
mmu_circRNA_40760	175.5	63	42	64.5	130	103	119	96.5	6.79857	6.77118	5.61402	6.0507	6.52467	6.76788	6.58743	6.26166	P	P	P	P	P	P	P	P	exonic	NM_028385	Setd5
mmu_circRNA_35480	44.5	40	44	41	45	40	48	55	5.12832	5.70499	5.75259	5.22792	5.15387	5.38073	5.28916	5.37423	P	P	P	P	P	P	P	P	intergenic
mmu_circRNA_32184	49	35	35	35	37	30.5	37	46	4.98762	5.00458	4.82536	4.7932	4.76363	4.57602	4.60224	5.09177	P	P	A	P	P	A	A	P	intronic	ENSMUST00000178353	Gm21992
mmu_circRNA_25009	34	27	36.5	27	39	29	36	34	4.80937	4.42889	5.2231	4.51423	4.94728	4.73344	4.6533	4.74694	P	A	P	A	P	A	A	A	intergenic
mmu_circRNA_29560	998	93.5	41	293	723.5	332	415	520.5	9.25394	7.44223	5.61402	8.46496	8.93924	8.50249	8.43856	8.68423	P	P	P	P	P	P	P	P	exonic	NM_001081255	Lrch3
mmu_circRNA_20378	31	28	38	29	30	30	41	31	4.50631	4.67817	5.15893	4.73344	4.57602	4.60224	5.04064	4.65688	A	A	P	A	A	A	P	A	exonic	NM_011811	Farsb
mmu_circRNA_34946	99.5	37	34	69	63	71	57.5	64	6.02324	5.52283	4.98478	6.17944	5.55003	6.27336	5.48105	5.65038	P	P	P	P	P	P	P	P	exonic	uc008nus.1	Sys1
mmu_circRNA_31930	46	33	47.5	34	41	35	48	51	5.02964	5.26591	6.98415	4.97907	4.87537	4.85993	5.25415	5.31883	P	P	P	P	P	P	P	P	exonic	NM_010773	Mbd2
mmu_circRNA_30660	54	97	59.5	70	93	84	139.5	117	5.26825	7.53412	7.87676	6.30278	6.07765	6.43944	6.80705	6.48344	P	P	P	P	P	P	P	P	exonic	NM_175350	Catsperd
mmu_circRNA_19503	33	37	33	32	36	35	38	42	4.59852	5.44217	4.59852	4.62434	4.84745	4.9502	4.8815	4.91775	A	P	A	A	P	P	P	P	antisense	NM_174987	Coa6
mmu_circRNA_20648	63	31	32	42	58.5	63	67	67	5.38073	4.94728	4.67464	5.31657	5.37423	5.91083	5.69979	5.67706	P	A	A	P	P	P	P	P	exonic	NM_133821	Phlpp1
mmu_circRNA_25139	48	31	36	27	47	32	40	46	5.20854	4.94728	5.2231	4.28431	5.12574	4.79645	5.02411	5.19137	P	A	P	A	P	P	P	P	exonic	NM_019994	Ralgapa1
mmu_circRNA_25787	150	31	32.5	59.5	99	52	62	66	6.54557	4.78995	4.67464	5.91905	6.13266	5.65397	5.60479	5.69979	P	A	A	P	P	P	P	P	exonic	NM_029654	Atg2b
mmu_circRNA_35890	132.5	39	28	53	71	43	57	54	6.37028	5.44217	4.43724	5.74924	5.73238	5.35232	5.43385	5.37423	P	P	A	P	P	P	P	P	exonic	NM_010763	Man1a2
mmu_circRNA_25487	85	36	46	43	81	72	62	70	5.73238	5.35783	6.44204	5.36332	5.84804	6.20656	5.55387	5.74252	P	P	P	P	P	P	P	P	exonic	NM_028821	Dnal1
mmu_circRNA_43754	98	37	40	48.5	63	44.5	43	48	5.98389	5.52283	5.75259	5.66289	5.51101	5.40647	5.04064	5.31883	P	P	P	P	P	P	P	P	exonic	NM_001033359	Cntn5
mmu_circRNA_25123	65	26	32	30	66.5	34	57	49	5.51101	4.32496	4.87229	4.69914	5.66467	4.97621	5.49711	5.19137	P	A	A	A	P	P	P	P	exonic	NM_019994	Ralgapa1
mmu_circRNA_003194	1597	123	39	327	1134	362	464	745	10.0279	7.92282	5.3479	8.62357	9.63975	8.60886	8.60932	9.16021	P	P	P	P	P	P	P	P	exonic	uc008uob.1	Rlf
mmu_circRNA_009056	2107.5	197	30	1057	822	344	591	688	10.3862	8.56644	4.72835	10.3629	9.12753	8.54873	8.93178	9.03817	P	P	A	P	P	P	P	P	exonic	NM_011682	Utrn
mmu_circRNA_35482	37	29	39	32	71	48.5	76.5	70.5	4.87229	4.78995	5.3479	4.82536	5.73238	5.58614	5.97675	5.77582	P	A	P	P	P	P	P	P	exonic	NM_001081295	Arhgef26
mmu_circRNA_21934	37	29.5	32.5	30	32	33.5	35	37.5	4.87229	4.94728	4.92963	4.7932	4.69218	5.00458	4.70261	4.97047	P	A	A	A	A	P	A	P	exonic	NM_172473	Hace1
mmu_circRNA_42357	64	45	45	53	76	65	72.5	73	5.52283	5.99524	6.37246	5.77746	5.8323	6.07498	5.86206	5.78729	P	P	P	P	P	P	P	P	exonic	NM_001029982	Sec23ip
mmu_circRNA_19300	64	35	43	41	87	62.5	60	69	5.40647	5.35783	5.82596	5.36332	5.91083	5.91083	5.55387	5.78729	P	P	P	P	P	P	P	P	sense overlapping	NM_001080818	Cdc14a
mmu_circRNA_36008	89	48	25	50	207	106	134	174	5.88665	6.26283	4.24291	5.56915	7.13033	6.82148	6.74242	7.06584	P	P	A	P	P	P	P	P	exonic	NM_001080818	Cdc14a
mmu_circRNA_36814	595	193	50	189	478	297	267	258	8.44453	8.50671	7.14538	7.79609	8.33165	8.3259	7.77875	7.6016	P	P	P	P	P	P	P	P	exonic	NM_009011	Rad23b
mmu_circRNA_41542	69	30.5	29	38	52	35	38	40	5.47903	4.57602	4.51423	4.97907	5.15387	4.73344	4.70261	4.84118	P	A	A	P	P	P	P	P	sense overlapping	NR_015533	A230057D06Rik
mmu_circRNA_37480	55	41	30.5	31	40	31.5	35.5	47	5.28916	5.74252	4.54931	4.7932	4.92667	4.70261	4.79645	5.19137	P	P	A	A	P	A	A	P	exonic	NM_016777	Nasp
mmu_circRNA_38849	840	111	31	359	626	213.5	559	562.5	9.00819	7.71709	4.77026	8.75762	8.74518	7.86675	8.86121	8.78169	P	P	A	P	P	P	P	P	exonic	NM_198702	Adgrl3
mmu_circRNA_005327	11092	436	46	1768.5	5105	2588	2011	5060.5	12.9576	9.66112	6.03635	11.2341	12.0324	11.3586	10.7302	11.9503	P	P	P	P	P	P	P	P	exonic	NM_175459	Glis3
mmu_circRNA_41512	42	34	28	37	47	33	44	44	5.01855	4.78995	4.628	5.20366	5.20854	4.73344	5.11797	5.06239	P	P	A	P	P	P	P	P	sense overlapping	uc009hew.2	U80893
mmu_circRNA_20014	88	33	36	44	70	56	61	47	5.86825	5.16397	5.09968	5.49311	5.69806	5.80514	5.66289	5.15893	P	P	P	P	P	P	P	P	exonic	NM_009418	Tpp2
mmu_circRNA_003388	287.5	36	28	82	232	52	140	105	7.45205	5.31657	4.34714	6.46416	7.282	5.63595	6.86157	6.35824	P	P	A	P	P	P	P	P	exonic	NM_019933	Ptpn4
mmu_circRNA_45123	46	38	33	46.5	42	37	48	54	5.01855	5.59922	4.98478	5.58989	4.80293	4.76363	5.16899	5.45661	P	P	A	P	P	P	P	P	exonic	NM_009211	Smarcc1
mmu_circRNA_25860	52	30	31	47	45	36	53	49	5.22792	4.84745	4.67464	5.5287	5.15387	4.89065	5.31883	5.24704	P	A	A	P	P	P	P	P	exonic	NM_175336	Tecpr2
mmu_circRNA_37818	2517	3782	2724.5	2432	3568.5	3975	4128	4414	10.6396	12.2051	12.4808	11.7944	11.4362	11.9538	11.8578	11.7476	P	P	P	P	P	P	P	P	exonic	NM_130879	Usp48
mmu_circRNA_19060	169	40	36	68	155	77	105.5	89	6.67959	5.52283	5.09968	6.17944	6.72249	6.29534	6.43528	6.12234	P	P	P	P	P	P	P	P	sense overlapping	NM_027706	Nbas
mmu_circRNA_32910	48	31	31	33	45	34	46.5	37.5	5.20854	5.16397	4.77026	5.03789	5.09441	5.03789	5.16899	4.97047	P	A	A	P	P	P	P	P	exonic	NM_001081132	Upf2
mmu_circRNA_42268	3130	524	33	969	1842.5	1055	1261	1653	10.9763	9.90892	4.98478	10.2472	10.3785	10.0881	10.0096	10.313	P	P	A	P	P	P	P	P	exonic	NM_008855	Prkcb
mmu_circRNA_27989	98	42	40.5	61	87	83	69	86	5.93903	5.52283	5.41706	5.93166	5.90483	6.30564	5.75092	6.01629	P	M	P	P	P	P	P	P	exonic	NM_198014	Slain1
mmu_circRNA_23331	104	48	32	75	108.5	60	82	91	6.04525	5.99524	4.77026	6.32713	6.20656	5.86825	6.01838	6.15561	P	P	A	P	P	P	P	P	exonic	NM_011543	Skp1a
mmu_circRNA_42275	60	30.5	33	32	36	38	39	61	5.32334	4.89065	4.87229	4.73344	4.82536	4.85993	4.78341	5.57483	P	A	A	A	P	P	P	P	exonic	NM_011247	Rbbp6
mmu_circRNA_39084	45	31	27	35	41	37	35.5	36	4.97334	4.94728	4.34714	4.73344	5.07314	4.97621	4.6533	4.70261	P	A	A	P	P	P	A	P	intronic	ENSMUST00000140081	Lrrc8d
mmu_circRNA_19864	70.5	32	55	77	189.5	80	145	197	5.66289	5.11277	7.50711	6.4074	6.9813	6.32151	6.877	7.23459	P	A	P	P	P	P	P	P	intronic	uc007anf.1	Phf3
mmu_circRNA_38989	46.5	32	63	37	37	34	36	39	4.97334	4.84745	7.84534	5.11277	4.80293	4.97621	4.79645	4.76363	P	A	P	P	P	P	A	P	exonic	NM_001009818	Sept11
mmu_circRNA_43531	41	33	28	33	33.5	33.5	35	37	4.85993	4.84745	4.24291	4.97907	4.71296	4.89065	4.67464	4.91775	P	P	A	A	P	P	A	P	exonic	NM_173016	Vat1l
mmu_circRNA_26389	40	27	29	27.5	38	30	34	31	5.06508	4.5221	4.59852	4.40357	4.84745	4.60224	4.60224	4.41205	P	A	A	A	P	A	A	A	exonic	NM_008541	Smad5
mmu_circRNA_33848	50	27	40	30	37	42	44	47	5.26825	4.42889	6.03635	4.66045	4.94728	5.4991	5.15134	5.22792	P	A	P	A	P	P	P	P	exonic	NM_008397	Itga6
mmu_circRNA_26226	148	68.5	42.5	88	129.5	104.5	118	123	6.48445	6.91784	6.03635	6.60235	6.46723	6.731	6.53394	6.55806	P	P	P	P	P	P	P	P	exonic	NM_001005740	Phactr1
mmu_circRNA_23326	238.5	52	29	111	161.5	73	150.5	98	7.2144	6.40155	4.67464	6.99903	6.79979	6.16946	6.9448	6.27394	P	P	A	P	P	P	P	P	exonic	NM_019411	Ppp2ca
mmu_circRNA_21873	32	43.5	45	29	32.5	28	31	34	4.59852	5.90483	6.63402	4.59852	4.71296	4.27502	4.44554	4.81258	A	P	P	A	A	A	A	A	exonic	ENSMUST00000173517	Ak9
mmu_circRNA_42171	74.5	31	39	45	79	41	47	47	5.53649	4.84745	5.3479	5.36332	5.80997	5.15893	5.15134	5.15893	P	A	P	P	P	P	P	P	exonic	NM_011083	Pik3c2a
mmu_circRNA_19418	394	56.5	44	102	351	152	130	187.5	7.89202	6.46621	6.10542	6.83101	7.9135	7.39961	6.72888	7.18278	P	P	P	P	P	P	P	P	sense overlapping	NM_019939	Mpp6
mmu_circRNA_010146	347	46	41	75	296	109	106	166	7.69376	6.16569	5.96525	6.35053	7.63759	6.88083	6.46007	7.00677	P	P	P	P	P	P	P	P	exonic	NM_019939	Mpp6
mmu_circRNA_22153	93	95	88	79	107	119.5	128	125	5.95438	7.48866	8.90644	6.43944	6.28208	6.99903	6.70574	6.62628	P	P	P	P	P	P	P	P	intronic	ENSMUST00000173295	Jmjd1c
mmu_circRNA_38813	61.5	31	34.5	32	58	32	42	42	5.30749	4.84745	4.59852	4.73344	5.36112	4.67464	4.92667	4.91775	P	A	P	A	P	A	P	P	exonic	NM_007715	Clock
mmu_circRNA_39019	49	37	37.5	28	39	30	37.5	31	5.15893	5.74252	5.96525	4.66045	4.94728	4.73344	4.90877	4.41205	P	P	M	A	P	A	P	A	exonic	NM_007516	Hnrnpd
mmu_circRNA_24499	139	44	38	72	115	104	112.5	95	6.41957	6.05478	5.61402	6.32713	6.34055	6.76788	6.54073	6.26752	P	P	P	P	P	P	P	P	exonic	NM_001080932	Foxk2
mmu_circRNA_004424	65	26	32	32	53	40	45	49	5.5287	4.21567	4.67464	4.92073	5.28916	5.15893	5.11797	5.19137	P	A	A	A	P	P	P	P	exonic	NM_152809	Csnk1g3
mmu_circRNA_38984	123.5	79	60.5	95	136.5	149.5	116	133.5	6.21508	7.12291	7.81323	6.72675	6.53491	7.31437	6.57802	6.7165	P	P	P	P	P	P	P	P	exonic	NM_177230	Ccdc158
mmu_circRNA_003237	164.5	246	131	141	292	256	381	290	6.66055	8.88639	9.37838	7.40015	7.60901	8.11882	8.30253	7.79426	P	P	P	P	P	P	P	P	exonic	NM_007908	Eef2k
mmu_circRNA_35933	804.5	58.5	73	334.5	680	290	422	624	8.93878	6.60698	8.45266	8.65679	8.8583	8.30724	8.467	8.90682	P	P	P	P	P	P	P	P	exonic	NM_001025067	Lrig2
mmu_circRNA_30250	80	35	31.5	52	96	65	116.5	81	5.78075	5.31657	4.77026	5.73238	6.07765	5.97101	6.57235	5.96236	P	P	A	P	P	P	P	P	exonic	NM_010806	Mllt4
mmu_circRNA_31047	175	50	29	86.5	139	107.5	91	91	6.76041	6.35384	4.51423	6.61299	6.58555	6.77448	6.16569	6.18813	P	P	A	P	P	P	P	P	exonic	NM_183021	Thada
mmu_circRNA_28229	93	48	44	72	65	45	57.5	46.5	5.91233	6.2867	5.96525	6.25695	5.56344	5.35232	5.56915	5.14625	P	P	P	P	P	P	P	P	exonic	NM_177178	Lmbrd2
mmu_circRNA_39136	787	339.5	142	650	818	806	716	711	8.88219	9.33764	9.45052	9.63726	9.11515	9.72335	9.20841	9.06737	P	P	P	P	P	P	P	P	intronic	ENSMUST00000135225	Gak
mmu_circRNA_40784	63	32	33.5	35	63	38.5	48.5	46	5.40647	4.84745	4.77026	4.85214	5.56344	5.00458	5.30749	5.09177	P	A	A	P	P	P	P	P	exonic	NM_029780	Raf1
mmu_circRNA_004791	1458.5	243	41	552	1107	391.5	927	801	9.83246	8.83361	5.75259	9.39005	9.59089	8.74433	9.58533	9.27126	P	P	P	P	P	P	P	P	sense overlapping	NR_110469	Lincpint
mmu_circRNA_31369	223	54	34	107	159	80	149	158.5	7.08854	6.51829	4.92963	6.91635	6.79004	6.29534	6.95247	6.93857	P	P	A	P	P	P	P	P	exonic	NM_019706	Rnf138
mmu_circRNA_45969	34	29	30	33	44	36	34	46	4.90877	5.16397	4.628	4.97907	5.15387	5.13603	4.60224	5.15893	P	A	A	P	P	P	A	P	exonic	NM_177429	Ofd1
mmu_circRNA_45545	66	29	59	68.5	152.5	72	121.5	163	5.49711	4.73683	7.75765	6.21872	6.7276	6.23796	6.59304	6.9788	P	A	P	P	P	P	P	P	intronic	uc009trg.1	Dmd
mmu_circRNA_42809	427	866.5	454.5	415	699	991	1115	1043	7.9866	10.5368	10.6479	8.93786	8.90032	9.9922	9.83246	9.68536	P	P	P	P	P	P	P	P	exonic	NM_178395	Zdhhc2
mmu_circRNA_23445	95.5	54.5	50.5	62	96.5	111.5	90	98.5	6.00088	6.57329	7.08987	5.93166	6.11586	6.87162	6.23437	6.27394	P	P	P	P	P	P	P	P	sense overlapping	NM_010148	Epn2
mmu_circRNA_000741	8318	367.5	33	1547.5	4264	1642.5	1328.5	3689	12.5441	9.48817	4.98478	11.0713	11.7643	10.7172	10.1159	11.5494	P	P	P	P	P	P	P	P	exonic	NM_018747	Akap7
mmu_circRNA_31661	26	34	31.5	28	29.5	36	34	33	4.44554	5.26591	4.72835	4.54931	4.71296	5.18395	4.84745	4.74694	A	P	A	A	A	P	A	A	intergenic
mmu_circRNA_39040	31	41	36	36	38	41	43	43	4.74694	5.99524	5.48105	5.18395	5.04064	5.45867	5.2231	5.12832	A	P	P	P	P	P	P	P	exonic	NM_152803	Hpse
mmu_circRNA_43736	39	125	68	53.5	55.5	112	120	104	4.98762	7.94823	8.24871	5.69979	5.40647	6.90961	6.60003	6.34499	P	P	P	P	P	P	P	P	exonic	NM_001045524	Cep126
mmu_circRNA_43777	29	27	38	27	35	29	36	31.5	4.69218	4.5221	5.82596	4.59852	4.91476	4.79645	4.82536	4.628	A	A	P	A	P	A	A	A	exonic	NM_026665	Cep57
mmu_circRNA_38980	62	31	33	47	63.5	56	59	52.5	5.39366	5.26591	5.09968	5.45456	5.56344	5.74252	5.5287	5.31883	P	A	A	P	P	P	P	P	exonic	NM_172713	Sdad1
mmu_circRNA_38587	35	32	57	29	41.5	36.5	33	41	4.78668	5.35783	7.84534	4.66045	5.11277	5.20366	4.70261	5.02411	P	A	P	A	P	P	A	P	exonic	NM_133911	Adgra2
mmu_circRNA_19293	1081	131	72	362	665	387	366	457.5	9.3531	8.04734	8.47361	8.76769	8.82935	8.72507	8.25433	8.47766	P	P	P	P	P	P	P	P	sense overlapping	NM_138679	Ash1l
mmu_circRNA_009027	1436	183	68	526.5	893	501	531	622	9.81073	8.42905	8.17481	9.32652	9.25342	9.08458	8.78476	8.88705	P	P	P	P	P	P	P	P	exonic	NM_138679	Ash1l
mmu_circRNA_29678	1237	123	57	406	1086	453	697	794	9.53195	7.92912	7.50711	8.91935	9.57195	8.93924	9.17049	9.25623	P	P	P	P	P	P	P	P	exonic	NM_172440	Stxbp5l
mmu_circRNA_44806	55	31.5	32.5	31	42.5	31	39	35	5.22792	4.78995	4.47827	4.43724	4.97621	4.60224	4.6533	4.462	P	A	A	A	P	A	P	A	exonic	NM_011643	Trpc1
mmu_circRNA_31261	225	48.5	36.5	82	112	77	85	68	7.11382	6.05478	5.28569	6.49448	6.26166	6.27336	6.09622	5.74252	P	P	P	P	P	P	P	P	exonic	NM_021522	Usp14
mmu_circRNA_31702	178	43	39	70.5	64	42	93	80	6.78515	5.80997	5.41706	6.24154	5.51101	5.24704	6.264	5.97101	P	P	P	P	P	P	P	P	exonic	NM_001163637	Jakmip2
mmu_circRNA_46007	31	27	42	29.5	32	26.5	31	39	4.73005	4.73683	6.03635	4.54931	4.67464	4.51028	4.60224	5.02411	A	A	P	A	A	A	A	P	intronic	ENSMUST00000143286	Uty
mmu_circRNA_34437	52	33	49	39.5	49	36	64	38	5.24941	5.16397	6.76083	5.26825	5.09441	4.73344	5.61586	4.87229	P	A	P	P	P	P	P	P	exonic	NM_177054	Casc4
mmu_circRNA_44100	87.5	118	92	95	169	122	163	154.5	5.8323	7.83906	8.89057	6.72675	6.85146	6.97844	7.05503	6.86622	P	P	P	P	P	P	P	P	intergenic
mmu_circRNA_26148	187	195	33	49.5	118	68	84	82	6.83418	8.50944	4.87229	5.49311	6.3681	6.13009	5.98531	5.98389	P	P	A	P	P	P	P	P	exonic	NM_024473	BC005537
mmu_circRNA_45661	133.5	49.5	46	61	144.5	81	132	136	6.38546	6.19553	6.03635	6.0507	6.65698	6.41957	6.72888	6.731	P	P	P	P	P	P	P	P	exonic	NM_175358	Zdhhc15
mmu_circRNA_013999	1207	182	43	374	1118.5	796.5	1036	1107	9.47784	8.43401	5.89728	8.81961	9.6037	9.69236	9.71356	9.75631	P	P	P	P	P	P	P	P	sense overlapping	NM_134074	Dock9
mmu_circRNA_014863	39	28	44	40	47	29	39	52.5	4.9502	4.94728	6.44204	5.28916	5.18395	4.67464	4.8815	5.40647	P	A	P	P	P	A	P	P	exonic	NM_028314	2700097O09Rik
mmu_circRNA_43481	230	35	32	86.5	126	81	95.5	105	7.15774	5.44217	4.67464	6.64036	6.49448	6.38006	6.33162	6.38708	P	P	A	P	P	P	P	P	exonic	NM_198308	Pdpr
mmu_circRNA_31226	50	28	37	50	47	34	46	42	5.01855	4.32496	5.09968	5.49311	4.97621	4.60224	5.20366	4.91775	P	A	P	P	P	P	P	P	exonic	NM_008448	Kif5b
mmu_circRNA_38768	42	29	48	30	29	33	34	31	5.06508	4.84745	6.88006	4.66045	4.73344	4.85993	4.79645	4.49836	P	A	P	A	A	P	A	A	exonic	NM_028194	Fryl
mmu_circRNA_23259	61	68	49	64	101.5	93	99	97	5.35453	6.93046	6.5676	5.93166	6.13266	6.53102	6.30335	6.20656	P	P	P	P	P	P	P	P	exonic	NM_173384	Sox30
mmu_circRNA_32851	306	57	28.5	157	99	81	91	113.5	7.48514	6.60698	4.40357	7.5091	6.05613	6.34942	6.13138	6.42587	P	P	A	P	P	P	P	P	intergenic
mmu_circRNA_41885	961	1330	791	1195	1307.5	1859	1749	1497.5	9.20459	10.9387	11.1461	10.5723	9.86473	10.8893	10.5099	10.1896	P	P	P	P	P	P	P	P	exonic	NM_029078	Pcf11
mmu_circRNA_39227	109	39	45.5	70	62.5	45	56	94	6.17695	5.87133	6.88006	6.30278	5.62868	5.60479	5.60479	6.23557	P	P	P	P	P	P	P	P	exonic	NM_183306	Taok3
mmu_circRNA_37471	64.5	31	51	47	78	44	61	44	5.46888	4.78995	6.82148	5.49311	5.84804	5.38073	5.57767	5.06239	P	A	P	P	P	P	P	P	exonic	NM_008389	Ipp
mmu_circRNA_39038	53	35	38	43	51	48	50	48	5.18643	5.26591	5.61402	5.40647	5.15387	5.53065	5.28916	5.18147	P	P	P	P	P	P	P	P	exonic	NM_012001	Cops4
mmu_circRNA_22345	55.5	58	52	71	64	76	68	71	5.3479	6.58883	6.82148	6.20656	5.63595	6.34942	5.78729	5.75092	P	P	P	P	P	P	P	P	exonic	NM_001003910	BC030307
mmu_circRNA_39142	37	29	43	30.5	33	31	41	37	4.85993	4.78995	6.03635	4.69914	4.84745	4.89065	5.04064	4.8537	P	A	P	A	P	A	P	P	exonic	NM_172717	Chfr
mmu_circRNA_27802	36	29	35	28	33	29	71	31	4.78668	4.67817	5.48105	4.59852	4.71296	4.67464	5.79868	4.60224	P	A	P	A	P	A	P	A	antisense	NM_027581	Lrrc63
mmu_circRNA_21244	34.5	33	44	30.5	37	38	34	35	4.60595	5.16397	5.75259	4.62434	4.87537	5.03789	4.73344	4.67817	P	A	P	A	P	P	A	P	intronic	AK038341
mmu_circRNA_39425	38	26.5	45	30	36	32	36	33.5	4.92963	4.89065	6.82148	4.85214	4.87537	5.03789	4.92667	4.76363	P	A	P	A	P	P	A	A	exonic	NM_175432	Tmem132c
mmu_circRNA_34682	55	83	72	72	69	95	80	87	5.26122	7.25864	8.33961	6.25695	5.69806	6.57708	6.01838	6.03153	P	P	P	P	P	P	P	P	intronic	ENSMUST00000110063	Macrod2
mmu_circRNA_20159	30.5	31	50	33	29	32	36	33	4.76363	5.26591	7.33909	5.03789	4.73344	4.97621	4.92667	4.7932	A	A	P	P	A	A	A	A	exonic	NM_009812	Casp8
mmu_circRNA_21683	468.5	82	29.5	194	298.5	131.5	274	245	8.11004	7.2334	4.24291	7.82322	7.64729	7.16404	7.82918	7.5496	P	P	A	P	P	P	P	P	exonic	NM_025446	Aig1
mmu_circRNA_21148	76	46	35.5	61	72.5	67	63.5	76	5.63595	6.10804	4.87229	5.99241	5.77746	6.10149	5.60479	5.76425	P	P	P	P	P	P	P	P	exonic	NM_001024952	Rc3h1
mmu_circRNA_38639	33	64	62	51	32.5	36	38.5	38	4.80937	6.78515	7.90299	5.74924	4.82536	5.18395	4.9502	4.7932	P	P	P	P	P	P	P	P	intergenic
mmu_circRNA_39130	33	50	44	38	29	31	35	34	4.50631	6.30791	6.17008	5.18395	4.32496	4.54545	4.75029	4.7932	A	P	P	P	A	A	A	A	exonic	NM_028481	Ccdc18
mmu_circRNA_26797	27	30.5	36	33	31	38	32	33.5	4.20132	4.628	5.28569	4.82536	4.41205	5.03789	4.3821	4.41205	A	A	P	A	A	P	A	P	intergenic
mmu_circRNA_40987	99	52	45	66	118.5	79.5	84	91	6.02324	6.40155	6.3045	6.03429	6.40899	6.4127	6.13138	6.13779	P	P	P	P	P	P	P	P	sense overlapping	NM_023898	Pde6h
mmu_circRNA_31623	56	30	28	29	39	28	39	31	5.26825	4.84745	4.24291	4.36037	4.84745	4.27502	4.82536	4.32496	P	A	A	A	P	A	P	A	intronic	NM_001174154	Gm37013
mmu_circRNA_33794	530.5	117	67	168	385.5	304.5	215	265.5	8.2876	7.81943	8.20201	7.62964	8.00268	8.3695	7.47072	7.67623	P	P	P	P	P	P	P	P	exonic	NM_177783	Ubr3
mmu_circRNA_44716	91	57	49.5	42	78	58	71	69	5.86825	6.51829	6.76083	5.31657	5.77746	5.95583	5.77746	5.72217	P	P	P	P	P	P	P	P	exonic	NM_001039546	Myo6
mmu_circRNA_29306	75	49	35	42	85	49.5	84	77	5.68409	6.21508	4.87229	5.40647	5.96236	5.58614	6.07765	5.86979	P	P	P	P	P	P	P	P	exonic	NM_011159	Prkdc
mmu_circRNA_26496	10558	486	94	1826	5850	2460.5	2135.5	5386	12.8774	9.80586	8.94208	11.2909	12.2518	11.271	10.8033	12.0482	P	P	P	P	P	P	P	P	sense overlapping	TCONS_00008060	XLOC_006198
mmu_circRNA_34924	69.5	40	42	46	53	50	53	56	5.58614	5.80997	6.03635	5.56915	5.40647	5.6753	5.40647	5.45661	P	P	P	P	P	P	P	P	exonic	NM_021464	Ptprt
mmu_circRNA_29951	39	32	38	32	37	37	35	35	4.76363	5.35783	5.3479	4.43724	4.91476	5.06508	4.57602	4.60224	P	A	P	A	P	P	A	P	exonic	NM_009988	Cxadr
mmu_circRNA_33179	260.5	380.5	333	259	311.5	334	369	430	7.3251	9.5292	10.3539	8.28269	7.71687	8.49801	8.26404	8.37372	P	P	P	P	P	P	P	P	exonic	NM_031843	Dpp7
mmu_circRNA_19310	80	36	27	47	66.5	35	51	43.5	5.72217	5.26591	4.27967	5.46888	5.56344	4.73344	5.25415	4.92963	P	P	A	P	P	P	P	P	sense overlapping	NM_174868	Fam73a
mmu_circRNA_41342	142	41	42	59.5	92	63	74	76.5	6.45392	5.70499	5.61402	5.93166	5.99665	5.91083	5.86979	5.81799	P	P	P	P	P	P	P	P	exonic	uc009gmb.1	Zfp141
mmu_circRNA_44972	109	46	50	50	87	55.5	76	67.5	6.09886	6.05478	6.82148	5.63957	6.00791	5.68935	5.98531	5.75092	P	P	P	P	P	P	P	P	exonic	NM_172144	Ppp2r3a
mmu_circRNA_22753	507	99.5	52	305	395	164.5	389.5	336.5	8.21618	7.57442	7.42423	8.53324	8.05922	7.51107	8.33277	8.01528	P	P	P	P	P	P	P	P	exonic	NM_001110218	Ppm1h
mmu_circRNA_24245	66	41	39	37.5	68	53	59	59	5.43802	5.74252	5.04064	5.15893	5.64318	5.60479	5.5287	5.5287	P	P	P	P	P	P	P	P	exonic	NM_145436	Cdc27
mmu_circRNA_42812	75.5	40	38	40	44.5	40	48	46.5	5.62868	5.70499	5.48105	5.13347	4.94728	5.08647	5.25415	5.26122	P	P	P	P	P	P	P	P	exonic	NM_011135	Cnot7
mmu_circRNA_34501	1149	1532	1022	873	1898	1716	2317	1972	9.41833	11.122	11.3761	10.0825	10.423	10.7698	10.9112	10.5864	P	P	P	P	P	P	P	P	exonic	NM_177214	Snrnp200
mmu_circRNA_003208	196	272.5	188.5	176	217	275.5	302.5	377	6.93046	9.02585	9.73742	7.71	7.16404	8.2263	7.96439	8.17886	P	P	P	P	P	P	P	P	exonic	NM_011083	Pik3c2a
mmu_circRNA_007784	1681	2058	1133.5	1290	3193	2518.5	3733	3035	10.0825	11.4278	11.4604	10.7227	11.2173	11.3135	11.6805	11.2854	P	P	P	P	P	P	P	P	exonic	NM_134255	Elovl5
mmu_circRNA_37288	217	78.5	37	81	349	200.5	274.5	244	7.04277	7.11285	4.98478	6.44876	7.89202	7.79954	7.82003	7.53874	P	P	P	P	P	P	P	P	intronic	AK042712
mmu_circRNA_38076	183.5	175	143.5	170	238	229	219	264	6.85924	8.39637	9.48238	7.64999	7.31664	7.95442	7.50761	7.6605	P	P	P	P	P	P	P	P	exonic	NM_001007220	Adam22
mmu_circRNA_26193	30	28	37	30	36	31	37.5	38	4.71296	4.94728	5.48105	4.66045	4.94728	4.85993	4.82536	4.7932	A	A	P	A	P	A	A	P	sense overlapping	NM_201358	Lyrm4
mmu_circRNA_21050	134	46	31	61	101	49	75	86	6.42954	5.99524	4.40357	5.97675	6.13907	5.60479	5.84804	6.02324	P	P	A	P	P	P	P	P	exonic	NM_011273	Xpr1
mmu_circRNA_38020	464	49	42	118	412.5	98	194	186.5	8.0984	6.21508	5.89728	7.15585	8.13463	6.68792	7.32284	7.19021	P	P	P	P	P	P	P	P	exonic	NM_001003909	Ankib1
mmu_circRNA_39940	35	31	43	34	43	32	59	41	4.74694	5.16397	6.37246	4.85214	4.97621	4.83487	5.63595	5.09177	P	A	P	P	P	A	P	P	intronic	ENSMUST00000143099	6530409C15Rik
mmu_circRNA_39612	98	61	59	71	129	71	98	87.5	6.03153	6.80544	7.95515	6.35053	6.53491	6.27336	6.37572	6.13009	P	P	P	P	P	P	P	P	exonic	NM_080561	Rnf216
mmu_circRNA_40661	57	35	34	46	47	35	49	67	5.37423	5.35783	5.2231	5.49311	5.20854	5.03789	5.31883	5.65665	P	P	P	P	P	P	P	P	exonic	uc033itp.1	Shq1
mmu_circRNA_25181	31	28	36.5	29	33	30.5	33	40	4.78668	4.47422	5.04064	4.51423	4.63527	4.76363	4.70261	4.84118	A	A	P	A	A	A	A	P	exonic	NM_146034	Ctage5
mmu_circRNA_40569	31	33	46.5	29	37	29	33	35	4.59852	4.84745	6.10542	4.51423	4.76363	4.47827	4.48634	4.65688	A	A	P	A	P	A	A	P	exonic	ENSMUST00000113438	Adamts9
mmu_circRNA_37045	54	41	57	31	41	35	41	40	5.24941	5.87133	7.38674	4.62434	5.07314	5.13603	4.96759	4.97047	P	P	P	A	P	P	P	P	exonic	NM_175275	Cntln
mmu_circRNA_24640	32	33	35	33.5	37	32	40	42	4.79645	5.26591	5.2231	4.88456	4.94728	4.70261	4.86612	4.9502	P	P	A	P	P	P	P	P	exonic	NM_001099628	Atad2b
mmu_circRNA_40405	53	33	33.5	33	33	34	44	51	5.22792	4.84745	4.628	4.92073	4.73344	4.85993	4.98478	5.39152	P	A	A	A	A	P	P	P	exonic	NM_027275	Ptcd3
mmu_circRNA_21775	95	35	38	43	61.5	41	45	52	5.92871	5.16397	4.98478	5.26825	5.44009	5.35232	5.11797	5.35232	P	P	P	P	P	P	P	P	exonic	NM_172787	L3mbtl3
mmu_circRNA_41186	150	48	41	81	153	92	129	120	6.54557	6.30791	6.17008	6.53102	6.71907	6.57708	6.71821	6.58367	P	P	P	P	P	P	P	P	exonic	NM_148946	Slc8a2
mmu_circRNA_30227	70	47	48	58	98	70	75.5	94	5.51101	6.10804	6.82148	5.82596	6.10804	6.10149	5.94782	6.17321	P	P	P	P	P	P	P	P	exonic	NM_027032	Pacrg
mmu_circRNA_22269	778	586	289	446	1010	772.5	881.5	922	8.8546	10.0203	10.1591	9.06274	9.46909	9.65381	9.51072	9.51097	P	P	P	P	P	P	P	P	exonic	NM_183426	Sbno2
mmu_circRNA_25097	227	202.5	136	188	327	252	391	315	7.16969	8.58921	9.4351	7.79609	7.80075	8.10218	8.34294	7.89202	P	P	P	P	P	P	P	P	exonic	NM_013780	Npas3
mmu_circRNA_21995	84.5	60	67.5	80	114.5	90	104	91.5	5.8449	6.73735	8.30453	6.49448	6.36373	6.57708	6.42902	6.19676	P	P	P	P	P	P	P	P	exonic	NM_053187	Gopc
mmu_circRNA_33554	39.5	45	43	35	40	44.5	40	39	4.83487	6.05478	5.61402	5.00458	4.91476	5.35232	4.8815	4.89369	P	P	P	P	P	P	P	P	exonic	NM_175238	Rif1
mmu_circRNA_28146	29.5	34	35	34	31	31	39	40	4.60595	5.26591	5.3479	5.03789	4.60595	4.83487	4.92667	5.02411	A	P	A	P	A	A	P	P	exonic	NM_145930	AW549877
mmu_circRNA_008656	93	37	36	58	58	40	76	85.5	5.91233	5.16397	5.28569	5.93166	5.45456	5.20366	5.93019	6.07765	P	P	P	P	P	P	P	P	exonic	NM_027118	Cdk13
mmu_circRNA_19048	125	44	30	70	90	68.5	82.5	74	6.32713	5.99524	4.51423	6.23077	5.99099	6.11456	6.08431	5.80997	P	P	A	P	P	P	P	P	sense overlapping	NM_028898	Rptor
mmu_circRNA_43672	49.5	31	33	38	39.5	34	39	37	5.00458	4.73683	4.77026	5.13347	4.76363	4.83487	4.8815	4.91775	P	A	A	P	P	P	P	P	sense overlapping	NM_026303	Alkbh8
mmu_circRNA_26889	32	28	35	32	33	28	36.5	34	4.67464	4.5221	4.98478	4.85214	4.74694	4.67464	4.9502	4.60224	A	A	P	P	A	A	A	P	exonic	NM_030731	Trim23
mmu_circRNA_25167	32	39	48	32.5	36	41	37.5	37	4.71296	5.48105	6.82148	4.88456	4.84745	5.38073	5.02411	4.84118	P	P	P	P	P	P	A	P	exonic	ENSMUST00000172939	Ttc6
mmu_circRNA_38202	103	98	68	99.5	161	145	160	170	6.03841	7.53412	8.09692	6.78515	6.78023	7.28055	6.99974	7.0311	P	P	P	P	P	P	P	P	exonic	NM_175437	Gsap
mmu_circRNA_18982	42	33	37	32	35	34	35	33	4.98762	5.16397	5.55003	4.7932	4.84745	4.92073	4.79645	4.5221	P	A	P	A	P	A	A	A	sense overlapping	NM_001033385	Tbc1d32
mmu_circRNA_25116	30.5	34	35	31	33.5	37	38.5	38	4.57602	5.44217	5.09968	4.7932	4.67464	5.00458	4.8815	4.9502	A	P	P	A	P	P	P	P	exonic	NM_013815	Baz1a
mmu_circRNA_000800	187.5	51	47	64	155	80.5	99.5	96.5	6.85924	6.16569	6.17008	6.07765	6.72249	6.32994	6.29534	6.1782	P	P	P	P	P	P	P	P	exonic	NM_019658	Shoc2
mmu_circRNA_40776	276	74	53	133	238	229.5	310	289	7.37999	7.08123	7.33909	7.30585	7.32228	7.95442	8.00268	7.79629	P	P	P	P	P	P	P	P	exonic	NM_001111015	Syn2
mmu_circRNA_018555	104	118	71	80	114	117	110	108.5	6.03841	7.80156	8.27019	6.39941	6.27685	6.9312	6.49448	6.33832	P	P	P	P	P	P	P	P	antisense	NM_001161362	Ppp2r3a
mmu_circRNA_31230	155	455.5	356	214	159.5	341	325	327	6.5977	9.7399	10.4516	8.02484	6.79979	8.52077	8.06798	7.98784	P	P	P	P	P	P	P	P	exonic	NM_001081393	Armc4
mmu_circRNA_20305	4569	5070.5	3285	3850.5	5862	5749.5	5940	6430.5	11.5356	12.571	12.6753	12.4215	12.2574	12.4215	12.353	12.3112	P	M	P	P	P	P	P	P	exonic	NM_010154	Erbb4
mmu_circRNA_40449	95	111	79	94	97	125	110.5	118	5.98389	7.74636	8.63484	6.73693	6.15435	7.05842	6.47231	6.52662	P	P	P	P	P	P	P	P	exonic	NM_145571	Mob1a
mmu_circRNA_28341	1537	1430.5	363	1508	1541	1657.5	1624.5	1772	9.9508	11.0101	10.4676	11.0317	10.0759	10.7276	10.4135	10.423	P	P	P	P	P	P	P	P	exonic	NM_008729	Ctnnd2
mmu_circRNA_43819	459.5	776	474.5	438	671	854	810.5	845	8.08734	10.4442	10.6989	9.04296	8.84718	9.78511	9.38904	9.37906	P	P	P	P	P	P	P	P	exonic	NM_027911	Raver1
mmu_circRNA_28567	44	35.5	37	42	44.5	31	48.5	39	4.90877	5.44217	5.04064	5.45456	5.08647	4.64971	5.28916	4.98478	P	P	P	P	P	A	P	P	exonic	NM_026149	Nudcd1
mmu_circRNA_32020	513	1002.5	546.5	453	867	1139	1390	1206	8.2493	10.6952	10.8693	9.10617	9.21639	10.2113	10.1936	9.87475	P	P	P	P	P	P	P	P	sense overlapping	NM_030683	Slc14a2
mmu_circRNA_20569	131.5	90	65.5	86.5	161	86	145.5	128	6.40368	7.45256	8.17481	6.55806	6.79574	6.50445	6.90247	6.64171	P	P	P	P	P	P	P	P	intergenic
mmu_circRNA_41498	1767	288	31	577	1315	605	1115	1293	10.1447	9.09534	4.59852	9.46137	9.86773	9.31226	9.82572	9.96656	P	P	A	P	P	P	P	P	sense overlapping	uc009heo.2	D7Ertd715e
mmu_circRNA_38104	66	45.5	49	51	68	61	54	73	5.43802	6.23676	6.82148	5.58989	5.59549	5.81639	5.37423	5.79868	P	P	P	P	P	P	P	P	exonic	NM_028882	Sema3d
mmu_circRNA_25907	92	60.5	50	67	94	82	81.5	87	5.99383	6.66944	6.93046	6.20656	6.13907	6.4127	6.08431	6.06559	P	P	P	P	P	P	P	P	intronic	ENSMUST00000011302	Brf1
mmu_circRNA_31486	122	41	32	70	91	48.5	60.5	65.5	6.3045	5.99524	5.09968	6.30278	6.07765	5.72388	5.71188	5.73238	P	P	A	P	P	P	P	P	exonic	NM_181414	Pik3c3
mmu_circRNA_017987	924.5	242	31.5	388	784	285	1157	826	9.13501	8.86431	4.82536	8.86179	9.07006	8.28775	9.87916	9.34119	P	P	A	P	P	P	P	P	exonic	NM_010687	Large
mmu_circRNA_008379	64	31	39	42	65	39	51	52	5.41917	4.42889	4.87229	5.18395	5.46888	4.92073	5.31883	5.15893	P	A	P	P	P	P	P	P	exonic	NM_001018042	Sp3
mmu_circRNA_38280	50	33	39.5	40	42.5	37.5	43	41	5.1386	5.16397	5.3479	5.03789	5.05155	5.11277	5.04064	4.8537	P	A	P	P	P	P	P	P	exonic	NM_144908	Galnt11
mmu_circRNA_37538	36	28	44	32	31	30	33	34	4.59852	4.628	6.03635	4.76363	4.41205	4.60224	4.54545	4.65688	P	A	P	A	A	A	A	A	exonic	NM_172700	Zmpste24
mmu_circRNA_21726	182	40	33.5	57	108.5	43.5	45.5	69.5	6.82307	5.44217	4.92963	5.91905	6.26752	5.35232	5.18643	5.80997	P	P	A	P	P	P	P	P	exonic	NM_008580	Map3k5
mmu_circRNA_37236	75.5	43	37	50.5	336	98	205	142.5	5.62868	5.87133	5.3479	5.51101	7.80075	6.61068	7.40121	6.77448	P	P	P	P	P	P	P	P	exonic	NM_013845	Ror1
mmu_circRNA_37488	51	30	33	33	37	43	40.5	43	5.15893	4.628	4.51423	4.85214	4.91476	5.42548	5.06239	5.06239	P	A	A	P	P	P	P	P	exonic	NM_175244	Hectd3
mmu_circRNA_32412	83	33	34	54	97.5	46	75	87.5	5.75092	5.26591	4.59852	5.77746	6.06424	5.24704	5.84804	6.09886	P	A	A	P	P	P	P	P	exonic	NM_001081319	Ric1
mmu_circRNA_39039	57	34	31	35	45	39	43	59.5	5.35453	5.26591	4.77026	5.08647	5.18395	5.22792	5.00458	5.5189	P	P	A	P	P	P	P	P	exonic	NM_012001	Cops4
mmu_circRNA_27231	95.5	79	61	79	118	100	120	117	5.96236	7.14506	7.90299	6.44876	6.39192	6.73947	6.63629	6.48344	P	P	P	P	P	P	P	P	exonic	NM_001163513	Dlg5
mmu_circRNA_37409	67	32.5	33	30	47	36	51	49	5.5287	5.16397	4.87229	4.73344	5.23272	5.08647	5.37423	5.26122	P	A	A	A	P	P	P	P	exonic	NM_146150	Nrd1
mmu_circRNA_22170	118	32	36	36.5	71.5	36	51	58	6.26752	5.35783	5.61402	5.20366	5.76922	5.26591	5.4648	5.5287	P	P	P	P	P	P	P	P	exonic	NM_023598	Arid5b
mmu_circRNA_42628	40	29	43	32.5	35.5	30	40.5	38	5.01855	4.628	5.96525	4.88456	4.82536	4.85993	5.00458	5.02411	P	A	P	P	P	A	P	P	exonic	NM_027338	Vps36
mmu_circRNA_31689	35.5	32	33	36	43	34.5	49.5	43	4.85993	4.94728	4.72835	5.22792	5.04064	5.00458	5.20366	5.19137	P	A	P	P	P	P	P	P	exonic	NR_110344	Tcerg1
mmu_circRNA_011414	124.5	50	42	69	285.5	156	205	195	6.32151	6.44566	6.3045	6.30278	7.58267	7.42108	7.43912	7.25658	P	P	P	P	P	P	P	P	exonic	NM_013685	Tcf4
mmu_circRNA_22659	43	30.5	37	32	47	37	39	38	4.87229	4.78995	5.15893	4.92073	5.07314	5.03789	4.84745	4.87229	P	A	P	A	P	P	P	P	exonic	NM_011217	Ptprr
mmu_circRNA_19232	126	33	30	48	85	42	49	50	6.26752	5.16397	4.32496	5.5287	5.95511	5.13603	5.31883	5.19137	P	A	A	P	P	P	P	P	sense overlapping	NM_181415	Atrnl1
mmu_circRNA_25214	156	52	49.5	46	92.5	88	76	86.5	6.60837	6.37572	6.76083	5.45456	6.08962	6.45494	5.91008	6.03978	P	P	P	P	P	P	P	P	exonic	NM_178912	Fancm
mmu_circRNA_43580	55	30	47	38	53	39	53	44	5.26825	4.628	6.50445	5.13347	5.33902	4.9502	5.31883	5.09177	P	A	P	P	P	P	P	P	exonic	NR_037865	Ankrd11
mmu_circRNA_45386	258.5	39.5	32	137.5	208	111.5	142.5	169.5	7.28229	5.56248	4.628	7.34852	7.09779	6.8452	6.82148	7.03866	P	P	A	P	P	P	P	P	exonic	NM_177353	Slc9a7
mmu_circRNA_30270	34.5	29	30	31	30	30	35.5	33	4.76363	4.57602	4.67464	4.76363	4.60595	4.54545	4.67464	4.54545	P	A	A	A	A	A	A	P	exonic	NM_007690	Chd1
mmu_circRNA_25871	47.5	29	38	27	49.5	45.5	45	47	5.12832	4.78995	5.3479	4.66045	5.11277	5.36987	5.15134	5.15893	P	A	P	A	P	P	P	P	sense overlapping	NM_198023	Rcor1
mmu_circRNA_41075	46	33	33	30	35	32	34	34	5.08912	4.94728	4.67464	4.51423	4.84745	4.85993	4.60224	4.54545	P	P	A	A	P	A	A	P	exonic	NM_138757	Asun
mmu_circRNA_40887	122	71	147.5	52.5	93	59	93.5	69	6.3045	7.01411	9.55088	5.67882	6.08962	6.01071	6.24154	5.69979	P	P	P	P	P	P	P	P	exonic	NM_026028	Ccdc77
mmu_circRNA_39762	38.5	32	29	31	36	33	32	36	4.87229	5.05427	4.34714	4.76363	4.78995	4.92073	4.54545	4.70261	P	A	A	A	P	P	A	P	exonic	NM_175310	Pds5b
mmu_circRNA_018793	1249	313.5	87	521	741.5	576	554	641	9.54359	9.23147	8.8118	9.30957	8.97712	9.25342	8.85168	8.94757	P	P	P	P	P	P	P	P	exonic	NM_008729	Ctnnd2
mmu_circRNA_32328	366	96	60	183.5	397.5	279	294	295	7.7701	7.48866	7.78734	7.74236	8.089	8.24053	7.94494	7.79954	P	P	P	P	P	P	P	P	exonic	NM_177034	Apba1
mmu_circRNA_35645	83	43	45	61	122	63.5	100	98	5.85273	6.05478	6.69316	6.0507	6.46212	6.13779	6.41588	6.28266	P	P	P	P	P	P	M	P	exonic	uc008poi.1	Pdgfc
mmu_circRNA_37247	44	32	33.5	38	46	37	46	58	5.1386	4.78995	4.92963	5.08647	5.27526	5.31204	5.26825	5.48105	P	A	A	P	P	P	P	P	exonic	NM_146145	Jak1
mmu_circRNA_19562	29	29	45	69	33.5	27.5	33	32	4.44554	4.94728	6.3045	6.17944	4.71296	4.47827	4.48634	4.54545	A	A	P	P	A	A	A	A	sense overlapping	TCONS_00000349	XLOC_000762
mmu_circRNA_43821	184	48	49	119.5	133.5	126	165	153	6.81428	6.16569	6.76083	7.05469	6.49947	7.04755	7.04346	6.89907	P	P	P	P	P	P	P	P	exonic	NM_183408	Pde4a
mmu_circRNA_45712	167	196	100	246	244	336	303.5	248.5	6.70272	8.52323	9.03731	8.22253	7.36229	8.51191	7.98001	7.56397	P	P	P	P	P	P	P	P	sense overlapping	ENSMUST00000120304	Gm14900
mmu_circRNA_31247	791	77	33.5	195.5	786	312	409	430	8.88486	7.05842	4.92963	7.83807	9.05953	8.39864	8.40717	8.37031	P	P	A	P	P	P	P	P	sense overlapping	NM_026484	Ccny
mmu_circRNA_36024	116	144	123.5	101	119	132	147.5	160	6.24035	8.1528	9.34556	6.82426	6.39192	7.14315	6.9448	6.95538	P	P	P	P	P	P	P	P	exonic	NM_001081326	Agl
mmu_circRNA_34882	65	50	38	44.5	75	55	58	54	5.53649	6.21508	5.28569	5.34347	5.73238	5.74252	5.53843	5.40647	P	P	P	P	P	P	P	P	exonic	NM_001291137	Ralgapb
mmu_circRNA_003983	46	25.5	34.5	33	44	36.5	44	44.5	5.11667	4.47422	5.04064	4.85214	5.12574	5.13603	5.13347	4.9502	P	A	P	P	P	P	P	P	sense overlapping	NM_023281	Sdha
mmu_circRNA_35935	360	96.5	67	163	352	205	237.5	213	7.73836	7.50662	8.24871	7.61821	7.91013	7.81643	7.63962	7.36994	P	P	P	P	P	P	P	P	exonic	NM_001025067	Lrig2
mmu_circRNA_26905	54	29	29	34	59	42	62	61	5.28916	4.94728	4.54931	4.85214	5.49311	5.42548	5.67706	5.57483	P	A	A	P	P	P	P	P	exonic	NM_001081020	Adamts6
mmu_circRNA_38110	96	52	40.5	85	122	66.5	246.5	229	5.98389	6.35384	5.55003	6.58555	6.40368	6.08431	7.68283	7.47402	P	P	P	P	P	P	P	P	exonic	NM_011348	Sema3e
mmu_circRNA_35509	569.5	527	446	479.5	783	690.5	706.5	715	8.39074	9.92241	10.6233	9.19608	9.0667	9.4903	9.18876	9.08125	P	P	P	P	P	P	P	P	exonic	NM_178892	Tiparp
mmu_circRNA_34470	36	26	33	30	42	32	33	32	4.67464	4.5221	4.628	4.36037	5.00738	4.67464	4.54545	4.3821	P	A	A	A	P	A	A	A	exonic	NM_019729	Usp8
mmu_circRNA_35333	300	72	38	105	143	84	95.5	156	7.46691	6.97415	4.98478	6.93783	6.57613	6.36373	6.264	6.93857	P	P	P	P	P	P	P	P	exonic	NM_001098170	Pcdh10
mmu_circRNA_27890	72	37	32	53	61	43	54	59	5.64679	5.63595	4.67464	5.71618	5.49311	5.42548	5.4648	5.50507	P	P	A	P	P	P	P	P	exonic	NM_018765	Wbp4
mmu_circRNA_26624	29	31.5	70.5	27.5	29	28.5	31	37	4.57602	4.89065	8.09692	4.47827	4.57602	4.83487	4.51423	4.76363	A	A	M	A	A	A	A	P	exonic	NM_007684	Cetn3
mmu_circRNA_36142	61	34	44	58	85	46	56	79	5.39366	5.26591	6.23557	5.87133	5.90483	5.22792	5.43385	5.92722	P	P	P	P	P	P	P	P	exonic	NM_001287224	Lrit3
mmu_circRNA_41133	53	36	35	34	42	32	40.5	37	5.26825	5.52283	5.3479	4.97907	5.15387	4.85993	5.07849	4.87229	P	P	A	P	P	A	P	P	exonic	NM_177192	Dennd5b
mmu_circRNA_40439	153	78	51	76	124	104	114	138	6.54557	7.10239	6.98415	6.39941	6.4222	6.69316	6.49448	6.72163	P	P	P	P	P	P	P	P	intronic	ENSMUST00000126399	Lrrtm4
mmu_circRNA_41991	2002	141.5	52	584	2050	452	1135	1042.5	10.3175	8.10873	7.03866	9.48917	10.5624	8.93335	9.85561	9.68219	P	P	P	P	P	P	P	P	exonic	NM_027629	Pgm2l1
mmu_circRNA_005547	1370	86	34.5	454	1143	216	805	633	9.73679	7.303	4.92963	9.09912	9.65448	7.87369	9.36477	8.92307	P	P	P	P	P	P	P	P	exonic	uc007ayx.1	Pms1
mmu_circRNA_004742	36	29	35.5	32	34	34	34	37	4.71296	4.67817	4.92963	4.85214	4.57602	4.76363	4.6533	4.84118	P	A	P	A	P	P	A	P	exonic	NM_028887	Smchd1
mmu_circRNA_38623	952	168	69	203.5	671	257	253	413	9.17759	8.32843	8.28948	7.93558	8.83361	8.11118	7.70266	8.30951	P	P	P	P	P	P	P	P	exonic	NM_144517	Tbc1d19
mmu_circRNA_39967	69	35	37	49.5	57.5	65	49.5	49	5.58614	5.40435	5.61402	5.69979	5.4991	6.10149	5.33902	5.28916	P	P	P	P	P	P	P	P	intronic	ENSMUST00000102995	Ahcyl2
mmu_circRNA_34909	58	32	36	31	51.5	40.5	49	36	5.22792	5.05427	5.2231	4.66045	5.19137	5.06508	5.16899	4.74694	P	A	P	A	P	P	P	P	exonic	NM_177263	Zhx3
mmu_circRNA_25007	42.5	32	41	30	55	31.5	43	52.5	5.07849	5.16397	6.03635	4.66045	5.38073	4.89065	5.07849	5.30749	P	A	P	A	P	A	P	P	intergenic
mmu_circRNA_26984	40	26	28.5	33	34.5	28	33.5	37	4.92963	4.32496	4.20366	4.7932	4.82536	4.51028	4.73344	4.7932	P	A	A	P	P	A	A	P	exonic	NM_172594	Dhx29
mmu_circRNA_31105	42	34	36	35	47	58	44	44.5	4.96471	5.26591	5.09968	4.97907	5.07314	5.8323	5.00458	5.18147	P	A	P	A	P	P	P	P	exonic	NM_028639	Ttc7
mmu_circRNA_32628	58	63	52.5	51.5	73	68.5	77	83.5	5.30749	6.73735	7.20465	5.66289	5.73238	6.13779	5.94782	6.05613	P	P	P	P	P	P	P	P	exonic	NM_001081257	Hpse2
mmu_circRNA_44137	120	34	31	50	90	54.5	62	61	6.29189	5.2231	4.59852	5.71618	6.0507	5.85273	5.63866	5.59549	P	P	A	P	P	P	P	P	exonic	NM_133981	Alg9
mmu_circRNA_19906	71	36.5	45	42	73	75	60	67	5.58614	5.48105	6.17008	5.31657	5.76093	6.28266	5.63866	5.67706	P	P	P	P	P	P	P	P	exonic	uc007apf.1	Arhgef4
mmu_circRNA_27591	59	30	32.5	38	61	39	50	44	5.26825	4.1772	4.628	5.22792	5.45456	5.18395	5.31883	5.09177	P	A	A	P	P	P	P	P	sense overlapping	NM_144842	Zmym5
mmu_circRNA_009099	516	109	57.5	230.5	440	228.5	321	324	8.25226	7.68721	7.5496	8.13431	8.2272	7.94896	8.0582	7.9566	P	P	P	P	P	P	P	P	exonic	NM_025648	Farsa
mmu_circRNA_39716	72.5	35	30	58	51	35	46	44	5.63595	4.94728	4.59852	5.94636	5.27526	4.79645	5.11797	4.98478	P	P	A	P	P	P	P	P	exonic	NM_001081204	B3glct
mmu_circRNA_24239	34	30	45	35	29.5	31	32	28	4.69218	4.628	5.89728	4.7932	4.71296	4.67464	4.54545	4.1772	A	A	P	P	A	A	A	A	sense overlapping	NM_001081045	Kansl1
mmu_circRNA_31303	74.5	26	34	48	72	50	84	47	5.73238	4.628	4.87229	5.63957	5.77746	5.74252	6.148	5.19137	P	A	A	P	P	P	P	P	exonic	NR_045526	Rbbp8
mmu_circRNA_23727	29.5	30	38	27	26.5	29.5	29	37	4.50631	4.89065	5.09968	4.51423	4.26802	4.57602	4.27967	4.84118	A	A	P	A	A	A	A	P	exonic	NM_176965	Efcab5
mmu_circRNA_21838	188	75	60.5	115	216	117.5	171	144	6.90058	7.17968	7.93152	7.03866	7.19021	6.97271	7.14315	6.78515	P	M	P	P	P	P	P	P	sense overlapping	NM_008054	Fyn
mmu_circRNA_18994	54	33	35	36.5	72.5	50.5	56	73	5.33679	5.26591	5.09968	5.11277	5.74421	5.72388	5.4648	5.81799	P	P	P	P	P	P	P	P	sense overlapping	NM_027604	Usp15
mmu_circRNA_013922	136	33	39	49.5	321.5	122	195.5	202	6.41957	5.26591	5.75259	5.73238	7.7516	7.03592	7.3579	7.29441	P	A	P	P	P	P	P	P	exonic	NM_027547	Prdm5
mmu_circRNA_25726	41	31	32	31	38	33	40	40	4.96471	4.73683	4.67464	4.69914	4.91476	5.08647	4.92667	4.91775	P	A	A	P	P	A	P	P	sense overlapping	NM_028446	Trip11
mmu_circRNA_35264	46	39	43.5	39	56	47	47	53	4.92963	5.52283	6.03635	5.13347	5.27526	5.51299	5.2231	5.40647	P	P	P	P	P	P	P	P	exonic	NM_172679	4932438A13Rik
mmu_circRNA_44091	241.5	80	46	166	257.5	139	151	221	7.2328	7.27066	6.5676	7.62964	7.43235	7.25008	6.9312	7.4076	P	P	P	P	P	P	P	P	exonic	NM_008775	Pafah1b2
mmu_circRNA_34840	52	31	35.5	30	49	33	56	43	5.20854	4.94728	5.15893	4.73344	5.27526	4.85993	5.48105	5.07849	P	A	P	A	P	P	P	P	intronic	ENSMUST00000079312	Cpne1
mmu_circRNA_27294	37	25.5	32.5	31	31	29	38	36.5	4.83487	4.42889	4.82536	4.59852	4.60595	4.37565	4.82536	4.81258	P	A	A	A	A	A	P	P	exonic	NM_177111	Ccdc66
mmu_circRNA_21591	59	30	46	36.5	41	33	45	41	5.43802	4.84745	6.44204	5.15893	5.07314	4.92073	5.15134	4.98478	P	A	P	P	P	A	P	P	exonic	NM_008882	Plxna2
mmu_circRNA_32174	64.5	34	36	42	57.5	40	51	55	5.4891	5.16397	5.2231	5.24941	5.44009	5.22792	5.25415	5.33902	P	P	P	P	P	P	P	P	exonic	NM_001001984	Kdm2a
mmu_circRNA_26721	216	60	39	115	212	142	164.5	181	7.05638	6.58883	5.41706	7.06247	7.13419	7.25008	7.0779	7.13611	P	P	P	P	P	P	P	P	exonic	NM_009712	Arsb
mmu_circRNA_26223	77	67	54.5	62	89	73.5	84	80	5.65397	6.93046	7.38674	6.00791	6.00791	6.18069	5.99383	5.92722	P	P	P	P	P	P	P	P	exonic	NM_017464	Nedd9
mmu_circRNA_42550	101.5	37	39	46.5	54	38.5	55.5	53	6.0128	5.2231	5.48105	5.46888	5.36112	5.11277	5.36112	5.40647	P	P	P	P	P	P	P	P	sense overlapping	NM_011919	Ing1
mmu_circRNA_014478	1228	256	37	578	749	412	615	566.5	9.52865	8.93731	5.2231	9.47353	9.00073	8.82757	8.9856	8.78823	P	P	P	P	P	P	P	P	exonic	NM_016866	Stk39
mmu_circRNA_016668	972	180	36	425	642	372	454.5	569	9.21692	8.42144	5.28569	8.99588	8.77944	8.65231	8.56977	8.80042	P	P	P	P	P	P	P	P	exonic	NM_027772	Pdss2
mmu_circRNA_18975	629.5	133	33.5	282.5	380.5	212	275.5	358.5	8.54487	8.04734	4.98478	8.39811	8.0069	7.86133	7.84063	8.1084	P	P	A	P	P	P	P	P	sense overlapping	NM_027772	Pdss2
mmu_circRNA_27174	45	51.5	45.5	42	50	50	58	62	5.1386	6.37572	6.82148	5.24941	5.26357	5.6753	5.5287	5.53843	P	P	P	P	P	P	P	P	exonic	NM_134079	Adk
mmu_circRNA_36053	50.5	32	46	39	60	55	57.5	55	5.04064	5.00458	6.5676	5.18395	5.45867	5.6753	5.48105	5.43176	P	A	P	P	P	P	P	P	exonic	NM_170778	Dpyd
mmu_circRNA_45461	95	35	32	51	63	45	68	65	5.90483	5.44217	4.77026	5.74924	5.45456	5.24704	5.77746	5.67	P	P	A	P	P	P	P	P	exonic	NM_153532	Zfp280c
mmu_circRNA_42531	927.5	120	29	338	630.5	251	422	427.5	9.143	7.88193	4.51423	8.67808	8.7569	8.088	8.44905	8.36567	P	P	A	P	P	P	P	P	exonic	NM_010111	Efnb2
mmu_circRNA_42181	67	32	37.5	40.5	66	42	56	48	5.57672	5.26591	5.68234	5.11277	5.67706	5.40647	5.55387	5.27526	P	A	P	P	P	P	P	P	exonic	NM_011083	Pik3c2a
mmu_circRNA_23432	49	30	30	41	48.5	57	51	55	5.07849	4.5221	4.34714	5.28916	5.11277	5.70844	5.37423	5.45661	P	A	A	P	P	P	P	P	exonic	NM_025757	Gid4
mmu_circRNA_37497	121	51	31	65	99	69.5	74	75	6.25695	6.30791	4.72835	5.95946	6.17446	6.20656	5.92722	5.80997	P	P	A	P	P	P	P	P	exonic	NM_009176	St3gal3
mmu_circRNA_37475	35	29	38	32	33	26	39	34	4.65688	4.42889	5.55003	4.82536	4.73344	4.34714	4.98478	4.60224	P	A	P	A	A	A	P	A	exonic	NM_008389	Ipp
mmu_circRNA_35955	80	34	32	48	95	46	57	57	5.79706	5.52283	5.04064	5.63957	6.10804	5.53065	5.60479	5.5287	P	A	A	P	P	P	P	P	intronic	ENSMUST00000079169	Kcnd3
mmu_circRNA_35484	36.5	27	28	28	42.5	32.5	34.5	51	4.80937	4.32496	4.27967	4.51423	5.02411	4.89065	4.57602	5.37423	P	A	A	A	P	A	A	P	exonic	NM_028136	Dhx36
mmu_circRNA_32849	156	156.5	122	139.5	203	164	190	200	6.60837	8.25433	9.30444	7.32987	7.10271	7.45205	7.27474	7.273	P	P	P	P	P	P	P	P	sense overlapping	NM_029648	Fam204a
mmu_circRNA_27038	59.5	30.5	33	39	59	72.5	55	76	5.42967	4.78995	4.77026	5.22792	5.49311	6.26166	5.49711	5.90633	P	A	A	P	P	P	P	P	exonic	NM_008981	Ptprg
mmu_circRNA_35632	33	32.5	42	40	42	34	45	36	4.78668	4.89065	5.89728	5.24941	5.12574	5.03789	5.11797	4.73005	A	P	P	P	P	P	P	P	exonic	NM_025794	Etfdh
mmu_circRNA_23776	81	174	119	98	116	141.5	195	172	5.75092	8.39637	9.31084	6.81468	6.31812	7.21531	7.30613	7.03592	P	P	P	P	P	P	P	P	exonic	NM_021286	Sez6
mmu_circRNA_22083	133.5	40.5	38.5	55	76	78.5	77.5	70	6.41957	5.83862	5.75259	5.87133	5.8323	6.37137	5.97675	5.78729	P	P	P	P	P	P	P	P	exonic	NM_153542	Lrrc20
mmu_circRNA_29847	1280.5	1354	941	1070	1857	1999.5	1767	2075	9.5983	10.9521	11.2826	10.3838	10.391	11.005	10.523	10.6396	P	P	P	P	P	P	P	P	sense overlapping	NM_001040397	Filip1l
mmu_circRNA_26623	45.5	36	35	33	49	41.5	45	48	4.87229	5.44217	4.87229	4.73344	5.19137	5.11277	5.09441	5.18147	P	P	A	P	P	P	P	P	exonic	NM_054053	Adgrv1
mmu_circRNA_40092	1000	212.5	37	443	586	529	436	560	9.25291	8.66925	5.41706	9.05488	8.6405	9.14109	8.52102	8.78251	P	P	P	P	P	P	P	P	exonic	NM_001081206	Dgki
mmu_circRNA_30656	32	29	38	32	32	37.5	34.5	39	4.50631	4.42889	5.3479	4.88456	4.462	4.83487	4.44554	4.87229	A	A	P	A	A	P	A	P	exonic	NM_172132	Kdm4b
mmu_circRNA_45495	447	138.5	36	175.5	312	202.5	239.5	236.5	8.03982	8.10054	4.92963	7.69746	7.68393	7.78018	7.64954	7.51008	P	P	P	P	P	P	P	P	exonic	NM_008031	Fmr1
mmu_circRNA_33797	176.5	46	32	64	129	55	98	99	6.78105	6.05478	4.59852	6.10476	6.49448	5.8323	6.32207	6.30791	P	P	A	P	P	P	P	P	exonic	NM_177783	Ubr3
mmu_circRNA_35077	242	94	47	121	227	199.5	210	219	7.21955	7.43548	6.69316	7.14187	7.22799	7.76637	7.43235	7.38674	P	P	P	P	P	P	P	P	exonic	NM_027656	Zbtb46
mmu_circRNA_35938	61	50	35	32	57.5	33	45.5	43	5.43802	6.23676	4.98478	4.76363	5.42967	4.73344	5.16899	5.00458	P	P	P	P	P	P	P	P	exonic	NM_001025067	Lrig2
mmu_circRNA_19370	544	96	46	204	250	190	269	219.5	8.34253	7.56683	7.03866	7.95297	7.40866	7.74047	7.82003	7.4279	P	M	M	P	P	P	P	P	sense overlapping	NM_172882	Wdfy3
mmu_circRNA_26704	835	72	37	203	420.5	104.5	271	240.5	8.99305	7.01411	5.15893	7.90806	8.1547	6.76041	7.80317	7.51699	P	P	P	P	P	P	P	P	exonic	NM_147176	Homer1
mmu_circRNA_011266	2614	299	43	924	1537.5	619	821	1023.5	10.7005	9.16115	6.03635	10.1913	10.066	9.35434	9.40509	9.66112	P	P	P	P	P	P	P	P	exonic	NM_053271	Rims2
mmu_circRNA_38487	51	29.5	36	34.5	32	30	36.5	33	5.1386	4.57602	4.87229	4.97907	4.51423	4.47827	4.73344	4.54545	P	A	P	P	A	A	A	A	exonic	NM_030208	Trmt44
mmu_circRNA_45967	45	48	49.5	44.5	39	44	43	42	5.07849	6.26283	7.08987	5.55003	5.04064	5.38073	5.11797	4.9502	P	P	P	P	P	P	P	P	exonic	NM_177429	Ofd1
mmu_circRNA_40532	1039	1115.5	650	675	1425	1421	1404	1330.5	9.29744	10.7937	10.9897	9.68952	9.9922	10.5078	10.2187	10.0161	P	P	P	P	P	P	P	P	exonic	NM_177762	Aak1
mmu_circRNA_34285	50	42	42	47	57	53.5	55	57	5.20854	5.93609	6.03635	5.5287	5.42967	5.85273	5.43385	5.46888	P	P	P	P	P	P	P	P	exonic	NM_029617	Casc5
mmu_circRNA_19402	100.5	36	44	42	113	60	65	70	5.98957	5.44217	5.89728	5.18395	6.24154	5.85273	5.66289	5.72217	P	P	P	P	P	P	P	P	sense overlapping	NM_153599	Cdk8
mmu_circRNA_42971	76	52	42	57	86	89.5	65	75	5.65397	6.37572	5.75259	5.85273	5.91083	6.47839	5.72217	5.8496	P	P	P	P	P	P	P	P	intronic	ENSMUST00000110258	March1
mmu_circRNA_34988	312	41	34.5	88.5	251.5	102	120.5	141.5	7.5592	5.70499	4.72835	6.61299	7.40521	6.7079	6.58743	6.76124	P	P	P	P	P	P	P	P	exonic	NM_023565	Cse1l
mmu_circRNA_39820	78	33.5	34	38.5	74.5	39	68	39	5.68409	4.78995	4.77026	5.13347	5.72217	5.08647	5.73238	4.84118	P	P	A	P	P	P	P	P	sense overlapping	TCONS_00027258	XLOC_020388
mmu_circRNA_21909	262	48	34	77	225	92	136	204	7.303	6.26283	4.87229	6.47333	7.19021	6.51435	6.77118	7.303	P	P	A	P	P	P	P	P	exonic	NM_175407	Sobp
mmu_circRNA_25085	121.5	37	28.5	53	76.5	45	63	70	6.29763	5.52283	4.43724	5.74924	5.82596	5.4991	5.68585	5.76425	P	P	A	P	P	P	P	P	exonic	NM_198111	Akap6
mmu_circRNA_42338	74	37	40	53.5	63	49.5	58	66	5.67353	5.67353	5.75259	5.79381	5.57483	5.56915	5.55387	5.67706	P	P	P	P	P	P	P	P	exonic	NM_178029	Setd1a
mmu_circRNA_23150	38	27	31.5	29	34	30	35	34	4.88761	4.628	4.92963	4.7932	4.80293	4.83487	4.78341	4.73005	P	A	A	A	P	A	A	A	exonic	NM_134013	Psme4
mmu_circRNA_30284	38	31.5	34	32	41	30	46	43	4.84745	4.89065	4.98478	4.85214	5.04064	4.79645	5.11797	5.19137	P	A	A	P	P	A	P	P	sense overlapping	NM_001104569	Vmn2r107
mmu_circRNA_29897	31	30	31	31	33	32	33	36	4.71296	5.26591	4.98478	5.03789	4.76363	4.97621	4.84745	4.87229	A	A	A	A	A	P	A	P	sense overlapping	NM_173861	Csnka2ip
mmu_circRNA_30272	161	97	89	89	109	112	115.5	165	6.66055	7.50662	8.89057	6.58555	6.29534	6.9312	6.55423	6.9788	P	P	P	P	P	P	P	P	exonic	NM_007690	Chd1
mmu_circRNA_30216	32.5	31.5	51	34	32	33	35	40	4.69218	5.31657	7.50711	5.18395	4.65688	4.97621	4.92667	5.02411	A	A	M	A	A	A	A	P	exonic	NM_025851	1700010I14Rik
mmu_circRNA_36475	33	28	34	33	26	34	33	36.5	4.76363	4.628	5.3479	5.00458	4.41205	4.89065	4.6533	4.89369	P	A	P	P	A	P	A	A	exonic	NM_001081183	1110037F02Rik
mmu_circRNA_38720	45	30	44	31	38	30	37	34	5.02964	4.628	6.10542	4.51423	4.73344	4.51028	4.79645	4.54545	P	A	P	A	P	A	A	P	exonic	NM_178651	Slc30a9
mmu_circRNA_33427	55.5	29	36	44	35	37	37.5	43	5.26122	4.73683	4.98478	5.40647	4.78995	4.9502	4.78341	4.98478	P	A	P	P	P	P	P	P	exonic	uc008jog.1	Scai
mmu_circRNA_27075	34	28	36	30.5	27	39	32	32	4.78668	4.5221	4.92963	4.62434	4.54159	5.28916	4.60224	4.74694	P	A	P	A	A	P	A	A	intronic	ENSMUST00000070323	Synpr
mmu_circRNA_37921	52	42	40	35	47	40	53	48	5.18643	5.80997	5.48105	4.92073	5.12574	5.18395	5.31883	5.19137	P	P	P	P	P	P	P	P	exonic	NM_207682	Kif1b
mmu_circRNA_43806	547	987	674.5	524	1061	1254	1602	1429	8.33501	10.6733	11.0239	9.30957	9.54419	10.3317	10.391	10.1197	P	P	P	P	P	P	P	P	intergenic
mmu_circRNA_42053	151	200	120.5	109	217	234	294.5	196	6.5977	8.55749	9.27024	6.94371	7.19021	8.00655	7.95351	7.23459	P	P	P	P	P	P	P	P	exonic	NM_021889	Syt9
mmu_circRNA_38624	167	273	141	148	396	365.5	418.5	366.5	6.71135	9.04766	9.47973	7.45565	8.07719	8.62059	8.45086	8.12965	P	P	P	P	P	P	P	P	exonic	NM_144517	Tbc1d19
mmu_circRNA_32028	34	33	46	32	33	38	35.5	37	4.57602	4.94728	6.3045	4.97907	4.69218	5.03789	4.67464	4.91775	P	A	P	A	A	P	A	P	exonic	NM_026295	Ctdp1
mmu_circRNA_36926	485	692	433	367	735	902	1080.5	892.5	8.16777	10.2253	10.5974	8.79302	8.95404	9.87916	9.78598	9.46526	P	P	P	P	P	P	P	P	exonic	NM_145990	Cdk5rap2
mmu_circRNA_33761	64	43	34	49	45	29.5	33	30.5	5.45661	5.74252	5.04064	5.60479	5.04064	4.54545	4.6533	4.5221	P	P	A	P	P	A	A	A	exonic	NM_028284	Bbs5
mmu_circRNA_45475	770	781	377	824	1249	504	1366	1325.5	8.84806	10.448	10.4883	9.97939	9.8155	9.09731	10.151	9.99961	P	P	P	P	P	P	P	P	exonic	NM_172779	Ddx26b
mmu_circRNA_25418	145	41.5	39	82	141.5	75	113	105	6.46621	5.59922	4.87229	6.47333	6.58555	6.19307	6.52516	6.35824	P	P	P	P	P	P	P	P	exonic	NM_177267	Dcaf5
mmu_circRNA_20883	72	41	36	49.5	70.5	60.5	63	67.5	5.61218	5.99524	5.2231	5.66289	5.71188	5.86825	5.60479	5.68585	P	P	P	P	P	P	P	P	exonic	NM_153128	Klhl12
mmu_circRNA_21066	37.5	28.5	46	29	37	34	34	35	4.83487	4.47422	6.3045	4.21567	4.84745	4.76363	4.57602	4.65688	P	A	P	A	P	P	A	P	exonic	NM_001039184	Cep350
mmu_circRNA_26637	33	36	40	39	45	43.5	42	44	4.63527	5.44217	5.3479	5.03789	5.04064	5.28916	5.00458	4.87229	A	P	P	P	P	P	P	P	intergenic
mmu_circRNA_18943	39	32	36	36	69	37	43.5	54	4.76363	4.84745	5.3479	5.03789	5.61402	5.00458	4.9502	5.41917	P	A	P	P	P	P	P	P	sense overlapping	NM_029160	Spag16
mmu_circRNA_23538	44	31	43	33	121	76	92	96.5	5.08912	5.05427	5.89728	5.03789	6.4164	6.34942	6.21508	6.22957	P	A	P	P	P	P	P	P	exonic	NM_001099633	Dnah9
mmu_circRNA_42327	136	282	227.5	168	137	224	222	226	6.44566	9.06955	9.94092	7.62964	6.56475	7.92949	7.54188	7.44792	P	P	P	P	P	P	P	P	exonic	NM_001304266	Srcap
mmu_circRNA_31804	35	28.5	48.5	29.5	34.5	33	36	32	4.78668	4.67817	6.82148	4.66045	4.74694	5.03789	4.78341	4.70261	P	A	P	A	P	P	P	A	exonic	uc008fce.1	Csnk1a1
mmu_circRNA_016719	56	31	33	31	48.5	35	42	38	5.24941	4.73683	4.72835	4.69914	5.11277	4.9502	4.92667	4.73005	P	A	A	A	P	P	P	P	exonic	NM_021523	Huwe1
mmu_circRNA_43504	39	32	38	32.5	38	30.5	30	32	4.78668	4.84745	5.3479	4.76363	4.82536	4.64971	4.21567	4.84118	P	A	P	A	P	A	A	A	intergenic
mmu_circRNA_28182	126.5	78	63	114	172	119	135	137	6.31473	7.16969	7.84534	7.02592	6.90398	6.95574	6.75207	6.72163	P	P	P	P	P	P	P	P	exonic	NM_013584	Lifr
mmu_circRNA_33285	46	37	36	34	49	41	43	46	5.11667	5.05427	4.98478	4.73344	5.26357	5.38073	5.16899	5.12832	P	M	P	P	P	P	P	P	exonic	NM_172661	Prrc2b
mmu_circRNA_37165	80	29	41	45	54	43	41.5	44	5.69458	4.5221	5.89728	5.40647	5.28916	5.00458	4.90877	5.06239	P	A	P	P	P	P	P	P	exonic	NM_026319	Ift74
mmu_circRNA_26937	37	30	46	31	39	29.5	34	34	4.80937	4.94728	6.5676	4.59852	4.94728	4.64971	4.41628	4.43724	P	A	P	A	P	A	A	P	exonic	NM_008442	Kif2a
mmu_circRNA_42635	143	104	76	93.5	155	144.5	144	156	6.46621	7.64662	8.5103	6.69011	6.75207	7.26832	6.86157	6.88389	P	P	P	P	P	P	P	P	exonic	NM_029505	Ap3m2
mmu_circRNA_45562	124	38	50	86	194	91	150	176	6.31473	5.59922	7.14538	6.5676	7.02972	6.58461	6.91784	7.0819	P	P	P	P	P	P	P	P	exonic	NM_007868	Dmd
mmu_circRNA_30960	46.5	30	38	31.5	35	37	42.5	38	5.04883	4.84745	5.2231	4.82536	4.84745	5.00458	5.06239	4.98478	P	A	P	A	P	P	P	P	exonic	NM_011500	Strn
mmu_circRNA_31630	63.5	32	32	37.5	59	39	60.5	52	5.36112	4.84745	4.628	4.97907	5.39366	4.97621	5.56915	5.30749	P	A	A	P	P	P	P	P	exonic	NM_020012	Rnf14
mmu_circRNA_007071	263.5	50	42.5	109	233	57	101	144.5	7.3251	6.21508	5.61402	6.95756	7.2762	5.70844	6.35714	6.80544	P	P	P	P	P	P	P	P	intronic	ENSMUST00000124096	Fgfr2
mmu_circRNA_30308	28	26	38	38	26	25	32.5	29	4.54545	4.78995	5.75259	5.03789	4.462	4.09067	4.41628	4.43724	A	A	P	P	A	A	A	A	exonic	NM_001031621	Abca17
mmu_circRNA_38374	4851	6253.5	4467	4713	4942.5	6083.5	6721	6387	11.617	12.8297	13.0002	12.6984	11.9895	12.5628	12.593	12.3036	P	P	P	P	P	P	P	P	exonic	NM_027652	Ept1
mmu_circRNA_28458	510.5	132	57	219	333	201	239.5	246	8.21618	8.0097	7.66295	8.05465	7.78979	7.76181	7.63373	7.57063	P	P	P	P	P	P	P	P	intronic	ENSMUST00000150453	Ncald
mmu_circRNA_28457	580	191	43.5	218.5	245	189	157	232	8.41538	8.49876	5.96525	8.01249	7.33686	7.69528	7.01864	7.48514	P	P	P	P	P	P	P	P	exonic	NM_134094	Ncald
mmu_circRNA_39409	33	29	29	30	41.5	31	36	44	4.44554	4.628	4.34714	4.66045	4.89369	4.54545	4.70261	5.15893	A	A	A	A	P	A	A	P	exonic	NM_181410	Gtf2h3
mmu_circRNA_006170	62	31	30	36.5	53.5	31.5	49	45	5.35453	4.84745	4.43724	4.9502	5.25178	4.44554	5.25415	5.02411	P	A	A	P	P	A	P	P	exonic	NM_175180	Wdr44
mmu_circRNA_39822	32	30	28	32	36	30	35.5	31.5	4.59852	4.73683	4.20366	4.85214	4.76363	4.54545	4.67464	4.73005	A	A	A	A	P	A	P	A	sense overlapping	NR_015388	Dlx6os1
mmu_circRNA_38552	49	45	38	43	54	52.5	66	69	5.15134	6.13779	5.89728	5.38073	5.44009	5.7576	5.74252	5.80997	P	P	P	P	P	P	P	P	exonic	NM_173764	Tapt1
mmu_circRNA_001838	55.5	29.5	34.5	47.5	42	33	43.5	43	5.28454	4.73683	5.15893	5.28916	5.00738	4.60224	5.00458	4.98478	P	A	A	P	P	P	P	P	exonic	uc008yie.1	Fam175a
mmu_circRNA_44496	142	36	81	102	252.5	110	156.5	400	6.47637	5.16397	8.72986	6.86002	7.41131	6.88083	7.00677	8.26081	P	P	P	P	P	P	P	P	exonic	NM_173185	Csnk1g1
mmu_circRNA_45478	28.5	27	29	29	37	31	35	36	4.74694	4.32496	4.43724	4.51423	4.91476	5.03789	4.60224	4.70261	A	A	A	A	P	A	A	P	exonic	NM_001128625	Gm364
mmu_circRNA_23236	60	36	39	41	76.5	59	57	61	5.26825	5.26591	5.3479	5.18395	5.72217	5.76922	5.45456	5.5287	P	P	P	P	P	P	P	P	sense overlapping	NR_126439	4930553C11Rik
mmu_circRNA_22666	401.5	85	35	217	388	133	321	338.5	7.89506	7.32284	5.09968	8.00987	8.03982	7.19299	8.03088	8.00268	P	P	P	P	P	P	M	P	exonic	NM_001037846	Cnot2
mmu_circRNA_38378	89.5	41.5	34	51	82	51	56	70	5.92277	6.08165	5.2231	5.74924	5.92871	5.74252	5.55387	5.77582	P	M	A	P	P	P	P	P	exonic	NM_172993	Zfp512
mmu_circRNA_26709	35	32.5	61	34	32.5	33	37	36	4.74694	5.00458	7.90299	4.88456	4.78995	4.89065	4.8815	4.91775	P	P	P	P	P	A	A	P	exonic	NM_021310	Jmy
mmu_circRNA_27507	109	32	37	35	69	40	58	56	6.13266	4.94728	5.09968	4.85214	5.69806	5.22792	5.48105	5.46888	P	A	P	P	P	P	P	P	exonic	NM_146054	Fermt2
mmu_circRNA_37345	100	37	43	66	60	41	59	58	5.98389	5.59922	5.75259	6.06559	5.42967	5.11277	5.5287	5.44631	P	P	P	P	P	P	P	P	exonic	NM_011327	Scp2
mmu_circRNA_19105	6354	266	38.5	1063.5	3337	1407	1178	3097	12.079	8.99367	5.28569	10.3658	11.2854	10.4945	9.90243	11.3241	P	P	P	P	P	P	P	P	sense overlapping	NM_145456	Zswim6
mmu_circRNA_33182	340.5	78	34	226	259	102	265	196	7.66206	7.1899	4.87229	8.07753	7.42423	6.7079	7.77875	7.273	P	P	A	P	P	P	P	P	exonic	NM_001024616	Rabl6
mmu_circRNA_23793	35	33	32	31	34	39	41	46.5	4.54545	5.26591	4.87229	4.85214	4.60595	4.9502	4.96759	5.21341	P	A	A	A	P	P	P	P	sense overlapping	NM_199199	Tmem199
mmu_circRNA_015990	767	151	31	269.5	488	168	319	460	8.8213	8.18522	4.67464	8.33598	8.35497	7.48514	8.04921	8.48624	P	P	A	P	P	P	P	P	exonic	NM_053170	Trim33
mmu_circRNA_002573	1694.5	128.5	27	407	1665.5	273	1060	725	10.0976	7.96925	4.34714	8.91488	10.2107	8.19556	9.74353	9.12083	P	P	A	P	P	P	P	P	exonic	NM_181398	Anks1b
mmu_circRNA_28690	37	28	43	36	44	35.5	42	38	4.90877	4.628	6.3045	5.03789	5.16522	5.06508	5.04064	4.84118	P	A	P	P	P	P	P	P	exonic	uc007wbf.1	Khdrbs3
mmu_circRNA_25929	101	50	41	49	59	54	55	64	5.98389	6.30791	5.61402	5.45456	5.42967	5.74252	5.35232	5.58614	P	P	P	P	P	P	P	P	exonic	NM_175930	Rapgef5
mmu_circRNA_37227	112	34	35	39.5	59	34	50	45	6.13266	5.31657	5.09968	5.24941	5.38073	4.83487	5.25415	5.07849	P	A	P	P	P	P	P	P	exonic	NM_175029	Atg4c
mmu_circRNA_36229	37	29	28	28	29	27.5	41	29	4.96471	4.73683	4.51423	4.51423	4.60595	4.70261	5.00458	4.1772	P	A	A	A	A	A	P	A	exonic	NM_001040690	Rap1gds1
mmu_circRNA_38546	112	31	35	56	96	54	66.5	69	6.13266	4.78995	5.09968	5.87133	6.08962	5.80514	5.77746	5.65665	P	A	A	P	P	P	P	P	exonic	NM_001159963	Fbxl5
mmu_circRNA_32294	36	39	39	34	37.5	45	46	54	4.60595	5.44217	5.48105	4.92073	4.71296	5.26591	5.11797	5.40647	P	P	P	A	P	P	P	P	sense overlapping	NM_017375	Ostf1
mmu_circRNA_28132	42	30	41	30	32	30	35.5	34	4.92963	4.84745	6.17008	4.73344	4.67464	4.73344	4.82536	4.89369	P	A	P	A	A	A	A	A	intronic	uc011zqr.1	Fgf14
mmu_circRNA_38942	120	39	37	57.5	118	65	96	103	6.209	5.63595	4.98478	5.79381	6.35714	5.9405	6.28034	6.30791	P	P	P	P	P	P	P	P	exonic	NM_177872	Adamts3
mmu_circRNA_43900	215	299	388.5	304	230.5	371	409	502	7.02903	9.15428	10.5057	8.53324	7.24236	8.63086	8.40238	8.62471	P	P	P	P	P	P	P	P	sense overlapping	NM_026189	Eepd1
mmu_circRNA_23874	95.5	115	73	66	105	126	157	160.5	5.90933	7.81943	8.35662	6.16569	6.19799	7.03592	6.99055	6.93268	P	P	P	P	P	P	P	P	exonic	NM_009839	Cct6b
mmu_circRNA_41099	163	48	28	89	75.5	65	66	78	6.64036	6.08165	4.34714	6.65698	5.74084	6.13009	5.72217	5.90633	P	P	A	P	P	P	P	P	exonic	NM_198967	Tmtc1
mmu_circRNA_45587	117	63	50	64	74	70	63	75	6.23077	6.80544	6.93046	6.0507	5.76093	6.16946	5.72217	5.90633	P	P	P	P	P	P	P	P	exonic	NM_001160403	Il1rapl1
mmu_circRNA_24278	544.5	92	35	183	379	183	296.5	363.5	8.32464	7.40308	5.15893	7.75306	7.97965	7.62325	7.93263	8.13302	P	P	P	P	P	P	P	P	exonic	NM_011947	Map3k3
mmu_circRNA_20148	37	25	27.5	24.5	36	29	31	32.5	4.9502	4.21567	4.40357	4.1772	4.89369	4.73344	4.57602	4.628	P	A	A	A	P	A	A	A	exonic	NM_008765	Orc2
mmu_circRNA_014193	176	398	205.5	177	336.5	486	458.5	446	6.78515	9.571	9.84074	7.70158	7.83511	9.03233	8.57758	8.42905	P	P	P	P	P	P	P	P	exonic	uc008nmu.1	Rbm39
mmu_circRNA_35168	1666	95	35	412.5	1551	325	728	712.5	10.0717	7.44223	4.92963	8.92937	10.0835	8.46113	9.23296	9.07542	P	P	A	P	P	P	P	P	exonic	NM_138666	Nlgn1
mmu_circRNA_22633	661.5	70.5	39	220	306	172.5	188	269	8.60886	7.04857	5.48105	8.04972	7.68743	7.57039	7.27474	7.6727	P	P	P	P	P	P	P	P	exonic	NM_146241	Trhde
mmu_circRNA_20118	73	53.5	49	68	87	63	82	74	5.55003	6.48445	6.76083	6.13266	5.92871	5.86825	6.03909	5.73238	P	P	P	P	P	P	P	M	sense overlapping	NM_001114663	Plcl1
mmu_circRNA_32237	47	32	33.5	36	44.5	41	61	52	5.1386	4.94728	4.67464	5.13347	5.11277	5.26591	5.60479	5.39152	P	A	A	P	P	P	P	P	exonic	NM_015735	Ddb1
mmu_circRNA_35123	29	30	31	26	40	30	39	32	4.40357	4.628	4.59852	4.28431	4.91476	4.54545	4.86612	4.43724	A	A	A	A	P	A	P	A	sense overlapping	NM_172677	Ythdf3
mmu_circRNA_33288	2899	445	128	817	1997	951.5	1220.5	1497	10.8825	9.71104	9.36531	9.95534	10.5145	9.94765	9.95779	10.1862	P	P	P	P	P	P	P	P	exonic	NM_009295	Stxbp1
mmu_circRNA_20594	34	31	60.5	32	33	36	33	33	4.80937	4.94728	7.75765	4.9502	4.84745	5.28916	4.79645	4.65688	P	A	P	P	A	P	A	A	intronic	ENSMUST00000027575	Slco6d1
mmu_circRNA_28616	34	28.5	51	32	26	27	31	32	4.76363	4.78995	6.98415	4.82536	4.57602	4.54545	4.60224	4.49836	P	A	P	A	A	A	A	A	exonic	NM_001081396	Tbc1d31
mmu_circRNA_19829	224	47.5	34.5	79.5	180	89	120	129	7.09779	6.08165	5.04064	6.43944	6.89983	6.45494	6.57802	6.66589	P	P	P	P	P	P	P	P	exonic	NM_175642	Adgrb3
mmu_circRNA_44689	41	29.5	34	39	37	31	37	36	4.92073	4.57602	4.98478	5.40647	4.76363	4.67464	4.79645	4.87229	P	A	A	M	P	A	A	P	exonic	NM_172773	Slc17a5
mmu_circRNA_39772	104	34	32	50.5	87	48	65	57	6.06289	5.26591	4.82536	5.66289	5.92871	5.48105	5.65397	5.48105	P	A	A	P	P	P	P	P	exonic	NM_024260	Ccdc132
mmu_circRNA_33570	66	34	43	44.5	63.5	41	54	57.5	5.51101	5.52283	6.23557	5.58989	5.58614	5.35232	5.5287	5.56344	P	P	P	P	P	P	P	P	exonic	NM_172409	Fmnl2
mmu_circRNA_21194	34	35	39	35	40	40.5	40	40.5	4.59852	5.44217	5.75259	5.08647	4.69218	5.15893	4.84745	4.97047	A	P	P	P	P	P	P	P	sense overlapping	NR_040480	4930568G15Rik
mmu_circRNA_21719	43.5	28.5	34	33	39	41	33.5	38	5.02964	4.57602	4.92963	4.88456	5.00738	5.35232	4.75029	4.84118	P	A	P	P	P	P	A	P	exonic	NM_008822	Pex7
mmu_circRNA_23966	47.5	28	34.5	40	47	29	45	39	5.1386	4.73683	4.92963	5.34347	5.20854	4.57602	5.07849	5.06239	P	A	A	P	P	A	P	P	exonic	NM_001080931	Med13
mmu_circRNA_38470	79.5	36.5	36	56	90	65	68	67	5.77582	5.70499	5.3479	5.83862	6.0507	6.08431	5.80997	5.67706	P	P	P	P	P	P	P	P	exonic	NM_019497	Grk4
mmu_circRNA_20851	37	28	31	35	34	32	39	38	4.92963	4.73683	4.67464	5.03789	4.84745	4.89065	4.96759	4.98478	P	A	A	P	P	A	P	P	intronic	uc007cmd.2	Pfkfb2
mmu_circRNA_21997	122	38.5	41	68.5	79.5	55	56	89	6.21993	5.40435	5.48105	6.13266	5.80514	5.72388	5.41917	6.0507	P	P	P	P	P	P	P	P	sense overlapping	NM_030250	Nus1
mmu_circRNA_42724	116	55	37.5	65	108	56	84.5	93	6.209	6.53977	5.09968	5.8897	6.25104	5.68935	6.0507	6.09886	P	P	P	M	P	P	P	P	exonic	NM_054057	Prosc
mmu_circRNA_44053	130	62.5	34	67	83	55	67	77	6.3045	6.75541	4.98478	6.13266	5.86825	5.61586	5.80997	5.89879	P	P	A	P	P	P	P	P	exonic	NM_007841	Ddx6
mmu_circRNA_19467	473	71	30	126.5	441.5	88	281	185	8.11963	6.90209	4.43724	7.19699	8.21663	6.48646	7.84534	7.15648	P	P	A	P	P	P	P	P	sense overlapping	NM_025408	Acer3
mmu_circRNA_43610	40	28	30	41.5	36.5	36.5	45	35.5	4.84745	4.628	4.59852	5.34347	4.78995	5.06508	5.02411	4.65688	P	A	A	P	P	P	P	P	exonic	NM_026855	Arv1
mmu_circRNA_24171	359.5	149	41	187	342	454	259.5	365	7.72073	8.16573	5.68234	7.79101	7.84593	8.92937	7.74678	8.11882	P	P	P	P	P	P	P	P	exonic	uc007lhf.1	Thra
mmu_circRNA_20113	99	70.5	52	71.5	128	91	116	112	5.95438	6.95356	7.03866	6.23077	6.48797	6.57708	6.52516	6.46416	P	P	P	P	P	P	P	P	exonic	NM_029267	Boll
mmu_circRNA_36503	139	45	39	61	84	49	71	55	6.47028	6.10804	5.75259	6.0507	5.94636	5.65397	5.86979	5.44631	P	P	P	P	P	P	P	P	exonic	NM_178617	Necab1
mmu_circRNA_37067	64.5	29	39	40	48	31.5	37	38.5	5.4891	4.5221	5.61402	5.36332	5.27526	4.76363	4.84745	4.92963	P	A	P	P	P	A	P	P	exonic	NM_173400	Haus6
mmu_circRNA_19853	246.5	62	37	108	200	134.5	152.5	196.5	7.28113	6.73735	5.3479	6.93009	7.08854	7.20404	6.9684	7.23699	P	P	P	P	P	P	P	P	exonic	NM_001081080	Phf3
mmu_circRNA_37162	33.5	26	36	27	29	27	30.5	32	4.83487	4.47422	5.48105	4.69914	4.60595	4.54545	4.44554	4.7932	P	A	P	A	A	A	A	A	exonic	NM_026319	Ift74
mmu_circRNA_31175	30	30.5	43	29	34	33	35	35	4.63527	4.67817	5.89728	4.59852	4.84745	4.97621	4.8815	4.65688	A	A	P	A	A	A	A	P	intronic	ENSMUST00000140912	Crem
mmu_circRNA_19574	402	83	34	149	257	97	186.5	181	7.90374	7.25864	5.2231	7.48866	7.4456	6.64622	7.2875	7.11967	P	P	A	P	P	P	P	P	exonic	NM_133826	Atp6v1h
mmu_circRNA_39750	788	128	38	279.5	560.5	129	405.5	298	8.87299	7.96204	5.2231	8.38279	8.5732	7.05842	8.39757	7.82839	P	P	P	P	P	P	P	P	exonic	NM_201369	N4bp2l2
mmu_circRNA_005527	40	53	37	47	63	48	67	63.5	4.96471	6.40155	5.15893	5.60479	5.56344	5.56915	5.82754	5.60479	P	P	P	P	P	P	P	P	antisense	NM_146155	Ahdc1
mmu_circRNA_38718	68	30	33	31	63.5	31.5	46	43	5.5287	5.05427	5.09968	4.92073	5.53843	4.79645	5.2231	5.11277	P	A	A	A	P	A	P	P	exonic	NM_178651	Slc30a9
mmu_circRNA_39828	163	54	34	78	97	71	73.5	78	6.62993	6.16569	4.87229	6.36537	6.05613	6.10149	5.83862	5.8496	P	M	A	P	P	P	P	P	exonic	uc009axn.3	Glcci1
mmu_circRNA_012351	30	28	43	26	37	27	33.5	39	4.59852	4.5221	6.03635	4.21567	4.97621	4.67464	4.73344	4.84118	A	A	P	A	P	A	A	P	exonic	NM_029617	Casc5
mmu_circRNA_38917	34	30	43	37	32	29	32	31	4.63527	4.78995	5.96525	5.03789	4.57602	4.41205	4.48634	4.32496	P	A	P	P	A	A	A	A	exonic	NM_007832	Dck
mmu_circRNA_22855	274.5	69	33	139	244	123	230	210	7.36229	6.96407	4.59852	7.31437	7.35625	7.00747	7.57063	7.3172	P	P	A	P	P	P	P	P	exonic	NM_010898	Nf2
mmu_circRNA_28598	88.5	57	36	50	70.5	53	80	94	5.8449	6.48445	4.87229	5.63957	5.66467	5.6753	6.01838	6.20656	P	P	P	P	P	P	P	P	exonic	NM_009009	Rad21
mmu_circRNA_32010	101	152	132	158	151	243	177	177.5	5.97675	8.20812	9.39374	7.54503	6.67783	8.02293	7.14315	7.09779	P	P	P	P	P	P	P	P	exonic	NM_146089	Haus1
mmu_circRNA_015174	147	302	243.5	195.5	200.5	258	300	327.5	6.46621	9.15199	9.98314	7.85784	7.04414	8.09626	7.95351	7.95279	P	P	P	P	P	P	P	P	intronic	ENSMUST00000170953	Rps13
mmu_circRNA_19228	47.5	34	39	37.5	46	35	53	49	5.02964	4.94728	5.09968	4.97907	5.04064	4.85993	5.37423	5.19137	P	P	P	P	P	P	P	P	sense overlapping	NM_016860	Actr1a
mmu_circRNA_45923	82	33	31.5	52	57	42	63	53	5.82754	5.2231	4.67464	5.67882	5.46888	5.42548	5.69979	5.33902	P	A	A	P	P	P	P	P	exonic	NM_172783	Phka2
mmu_circRNA_38231	85	44	32	51	71	44.5	62	59	5.81878	6.05478	5.09968	5.71618	5.69806	5.44631	5.63866	5.60479	P	P	A	P	P	P	P	P	exonic	uc008wps.2	6030443J06Rik
mmu_circRNA_35002	112.5	73	47.5	102	86	69	95	79.5	6.17071	6.98558	6.63402	6.89264	6.00791	6.16946	6.29534	5.95365	P	P	P	P	P	P	P	P	exonic	NM_019835	B4galt5
mmu_circRNA_28359	51	31	32	31	72.5	46.5	63.5	57	5.20854	4.73683	4.87229	4.7932	5.79381	5.55003	5.75092	5.5287	P	A	A	P	P	P	P	P	intronic	ENSMUST00000067458	Sema5a
mmu_circRNA_37265	164	35	41	76	117	57	86	84	6.67959	5.59922	5.61402	6.35053	6.34942	5.76922	6.07765	6.0507	P	P	P	P	P	P	P	P	exonic	NM_001285852	Sgip1
mmu_circRNA_35833	39.5	24	27	32	42	29	45	39	4.92073	4.06662	4.27967	4.59852	5.02411	4.67464	5.11797	4.81258	P	A	A	P	P	A	P	P	exonic	NM_009709	Arnt
mmu_circRNA_000354	57	31	35	37	44	36	44	43	5.30749	4.78995	4.67464	5.06239	5.07314	4.79645	5.06239	5.02411	P	A	P	P	P	P	P	P	sense overlapping	NM_011828	Hs2st1
mmu_circRNA_38126	686	52	36.5	182	353	161	200	320	8.64737	6.35384	5.28569	7.75306	7.91013	7.46691	7.38188	7.93355	P	P	P	P	P	P	P	P	sense overlapping	NM_009784	Cacna2d1
mmu_circRNA_45771	716.5	101	49	240	559	251	413	370.5	8.70555	7.56683	6.69316	8.19172	8.55546	8.07569	8.42328	8.16353	P	P	P	P	P	P	P	P	exonic	NM_008778	Pak3
mmu_circRNA_27728	356	45	41	151.5	173	138	119	152	7.73455	5.93609	5.3479	7.43808	6.88006	7.21044	6.58743	6.84833	P	P	P	P	P	P	P	P	exonic	NM_015795	Fbxo16
mmu_circRNA_015102	392	70	40.5	91	242	129	153	183.5	7.84201	6.91784	5.55003	6.61299	7.32228	7.07523	6.91784	7.14442	P	P	P	P	P	P	P	P	exonic	NM_007597	Canx
mmu_circRNA_29046	92	36	45	60	66	67.5	53.5	59.5	5.88665	5.26591	6.3045	6.0507	5.57483	6.06424	5.36112	5.60479	P	P	P	P	P	P	P	P	exonic	NM_144851	Senp1
mmu_circRNA_26401	42	30	52.5	35	45	30	41	53	4.92073	4.84745	7.42423	5.03789	5.09441	4.73344	4.98478	5.37423	P	A	P	P	P	A	P	P	exonic	NM_019832	Gkap1
mmu_circRNA_41511	209	51	35	83	114	53	89	96	7.04959	6.16569	5.09968	6.5475	6.35714	5.8323	6.15561	6.21447	P	P	P	P	P	P	P	P	sense overlapping	uc009hew.2	U80893
mmu_circRNA_26029	75	28	32	37.5	46.5	36	48.5	44	5.67353	4.21567	4.67464	5.15893	5.16522	4.92073	5.23512	5.02411	P	A	A	P	P	P	P	P	exonic	NM_018886	Lgals8
mmu_circRNA_008403	278.5	64.5	40	73.5	158.5	61	104.5	115	7.40866	6.84794	5.55003	6.28844	6.7933	6.01071	6.41957	6.5173	P	P	P	P	P	P	P	P	exonic	NM_001081252	Uggt2
mmu_circRNA_21699	42	34	41	35	35	52.5	46.5	44	4.78668	4.94728	5.89728	5.03789	4.57602	5.65397	5.16899	5.11277	P	P	P	P	P	P	P	P	sense overlapping	NR_045824	1700016L04Rik
mmu_circRNA_19100	409	53	40	116.5	340	96	278.5	303	7.93245	6.44566	5.68234	7.08854	7.8555	6.64622	7.84534	7.85706	P	P	P	P	P	P	P	P	sense overlapping	NM_175187	Tmem161b
mmu_circRNA_45876	3609	5978.5	4267	2905	4224	5074	6226.5	5540	11.2341	12.8003	12.9507	12.0407	11.7365	12.2994	12.4431	12.0676	P	P	P	P	P	P	P	P	exonic	NM_177751	Cnksr2
mmu_circRNA_34824	180	38	37	59	155	66	103.5	91	6.79857	5.80997	5.61402	5.95946	6.71907	6.03429	6.39621	6.15561	P	P	P	P	P	P	P	P	exonic	uc008nkm.2	Ncoa6
mmu_circRNA_19691	54	31	31	48	46	39	41	41	5.30749	5.00458	4.82536	5.51101	5.20854	5.28916	4.92667	4.91775	P	A	A	P	P	P	P	P	exonic	ENSMUST00000175681	Kcnb2
mmu_circRNA_018341	43	43.5	52	41	43.5	50	50	48	5.08912	5.90483	7.33909	5.31657	5.05155	5.60479	5.31883	5.26122	P	P	P	P	P	P	P	P	exonic	NM_001290708	Smarca1
mmu_circRNA_39407	44	32	38	36	33	50	48.5	51.5	4.9502	5.16397	5.3479	5.08647	4.59852	5.4991	5.23512	5.30749	P	A	P	P	A	P	P	P	exonic	NM_145371	Eif2b1
mmu_circRNA_42689	46	31	33.5	34	65	33.5	51	42	5.08912	4.57602	4.628	4.97907	5.51101	4.79645	5.30749	4.9502	P	A	A	P	P	P	P	P	exonic	NM_001081269	Whsc1l1
mmu_circRNA_36215	29	34	41	28.5	29	30	35	32	4.27502	5.35783	5.75259	4.43724	4.28431	4.60224	4.54545	4.57602	A	P	P	A	A	A	A	A	exonic	NM_001033155	Dnajb14
mmu_circRNA_35249	46	32	42	69	37	31	41	42	5.04064	5.26591	6.03635	6.25695	4.84745	4.54545	4.92667	4.98478	P	A	P	P	P	A	P	P	exonic	NM_029570	Atp11b
mmu_circRNA_40433	1038.5	101	33	219.5	786	200	265	520	9.29586	7.61454	4.59852	8.03948	9.07006	7.78325	7.79528	8.6794	P	P	A	P	P	P	P	P	intronic	ENSMUST00000075340	Ctnna2
mmu_circRNA_37844	121.5	50	46	66.5	101	94	105	97	6.3045	6.37572	6.5676	6.16569	6.21508	6.68091	6.38869	6.23557	P	P	P	P	P	P	P	P	exonic	NM_009798	Capzb
mmu_circRNA_45835	56.5	52	46	47	62	48	60	63.5	5.32334	6.51829	6.93046	5.60479	5.57483	5.63595	5.67706	5.65038	P	P	P	P	P	P	P	P	exonic	NM_019710	Smc1a
mmu_circRNA_31020	543	111	57.5	275	755	406	621	631	8.32647	7.77854	7.62828	8.37358	9.01465	8.79231	8.99022	8.92826	P	P	P	P	P	P	P	P	exonic	NM_001286684	Slc8a1
mmu_circRNA_28028	47	27	32	38	33.5	30	39	36	5.01855	4.628	4.54931	4.97907	4.60595	4.41205	4.75029	4.65688	P	A	A	P	A	A	P	P	exonic	NM_001033336	Abcc4
mmu_circRNA_002644	92	30.5	35	51.5	97	42	79	59	5.89122	4.57602	4.98478	5.67882	6.06424	5.13603	5.96525	5.50507	P	A	P	P	P	P	P	P	exonic	NM_052976	Ophn1
mmu_circRNA_23356	53	32	52	40	34	30	36.5	41	5.31657	5.35783	7.42423	5.31657	4.87537	4.85993	4.90877	5.02411	P	A	P	P	P	A	P	P	exonic	NM_008443	Kif3a
mmu_circRNA_27923	85.5	33.5	34	42	54	48.5	58	49	5.87287	5.48105	5.09968	5.36332	5.39366	5.68935	5.55387	5.19137	P	P	A	P	P	P	P	P	intronic	NM_001271798	Pcdh9
mmu_circRNA_017236	112	41	35	59	89	62	62	65	6.16569	5.83862	5.04064	5.95946	5.95511	5.98815	5.67706	5.69979	P	P	P	P	P	P	P	P	exonic	NM_021522	Usp14
mmu_circRNA_44907	47	29	38	37	38	38	49	46	5.04064	4.628	5.3479	5.13347	4.76363	4.85993	5.13347	5.12832	P	A	P	P	P	P	P	P	exonic	NM_023873	Cep70
mmu_circRNA_26842	38	27.5	38	37	35	34	43	51	4.90877	4.47422	5.3479	5.06239	4.84745	4.73344	5.15134	5.26122	P	A	P	P	P	P	P	P	exonic	NM_001081061	Bdp1
mmu_circRNA_21999	33	29.5	40	34	30	33	35	37	4.59852	4.57602	5.61402	4.73344	4.462	4.64971	4.6533	4.74694	A	A	P	A	A	A	A	P	exonic	NM_001204983	Cep85l
mmu_circRNA_33920	541	887	604.5	569	778.5	808	907	1005.5	8.32182	10.5526	10.9399	9.44024	9.05089	9.72335	9.54419	9.63148	P	P	P	P	P	P	P	P	exonic	ENSMUST00000099981	Ttn
mmu_circRNA_21879	32	25.5	36	29	33	29	31	36.5	4.74694	4.36475	5.2231	4.51423	4.76363	4.79645	4.60224	4.84118	A	A	P	A	A	A	A	P	exonic	NM_026643	Cep57l1
mmu_circRNA_22798	51	33	39	48	38	52	55	51	5.11667	5.35783	5.2231	5.49311	4.80293	5.60479	5.40647	5.31883	P	A	P	P	P	P	P	P	exonic	NM_198160	Smarcc2
mmu_circRNA_37004	141	45	41	86.5	52	58	60	49	6.44876	6.10804	5.48105	6.57802	5.3479	5.76922	5.60479	5.19137	P	P	P	P	P	P	P	P	exonic	NM_027238	Ttc39b
mmu_circRNA_32067	104.5	117	103	122	141.5	164.5	146	170	6.02324	7.8555	9.08325	7.12097	6.62171	7.46231	6.90849	7.03866	P	P	P	P	P	P	P	P	sense overlapping	NM_178280	Sall3
mmu_circRNA_40599	395	48	33	155	599	243.5	411	411.5	7.86559	6.26283	4.87229	7.53752	8.6794	8.02864	8.41881	8.29996	P	P	A	P	P	P	P	P	exonic	NM_145148	Frmd4b
mmu_circRNA_014135	133.5	39	49	52.5	111.5	75	80	99	6.35384	5.44217	6.82148	5.66289	6.28844	6.27336	5.97675	6.28266	P	P	P	P	P	P	P	P	exonic	NM_029320	Pibf1
mmu_circRNA_40036	57.5	41	53	42	70	54	65	78	5.23512	5.59922	7.08987	5.18395	5.59549	5.63595	5.69979	5.92722	P	P	P	P	P	P	P	P	exonic	NM_175750	Plxna4
mmu_circRNA_31712	46	33	31	49	47	46	51.5	54	5.18643	5.05427	4.67464	5.63957	5.27526	5.53065	5.35232	5.37423	P	P	A	P	P	P	P	P	exonic	NM_001085373	Mcc
mmu_circRNA_26846	61	36	32.5	47	84	50	76	57	5.33679	5.59922	4.47827	5.45456	5.92871	5.4991	5.96525	5.43176	P	P	A	P	P	P	P	P	exonic	NM_022011	Gtf2h2
mmu_circRNA_27953	56	41	45	47	69	64	62	68.5	5.18643	5.80997	6.3045	5.5287	5.65397	6.01071	5.55387	5.71188	P	P	P	P	P	P	P	P	intergenic
mmu_circRNA_19017	452	65	36	132	340	152.5	215.5	227	8.05549	6.80544	5.3479	7.29928	7.83984	7.32003	7.46691	7.46691	P	P	A	P	P	P	P	P	sense overlapping	NM_175258	Rapgef6
mmu_circRNA_36731	70.5	84.5	66	55	94	109	127.5	117	5.61218	7.303	8.20201	5.87133	6.03703	6.83418	6.69316	6.52418	P	P	P	P	P	P	P	P	exonic	NM_053149	Hemgn
mmu_circRNA_42264	1572.5	226	50.5	507.5	996	461	715	771	9.98625	8.74107	6.63402	9.26819	9.44322	8.96174	9.20459	9.21244	P	P	P	P	P	P	P	P	exonic	NM_008855	Prkcb
mmu_circRNA_27588	198.5	38.5	43	62.5	169	83	143	103	6.97415	5.74252	6.03635	6.00791	6.88006	6.48646	6.89832	6.30791	P	P	P	P	P	P	P	P	exonic	NM_025682	Pspc1
mmu_circRNA_38928	38	29	57	31	51	38	36	42	4.92963	4.628	7.58666	4.69914	5.28916	5.11277	4.79645	4.91775	P	A	P	A	P	P	P	P	exonic	NM_018760	Slc4a4
mmu_circRNA_26214	53	35	42	42	55	45	54	51	5.24941	5.40435	6.17008	5.49311	5.42967	5.55003	5.4648	5.40647	P	P	P	P	P	P	P	P	exonic	NM_026382	Snrnp48
mmu_circRNA_28821	178	53.5	34	118	149.5	97	113	148	6.77118	6.4243	4.77026	7.0749	6.69925	6.55806	6.50445	6.86312	P	P	A	P	P	P	P	P	exonic	NM_144812	Tnrc6b
mmu_circRNA_35259	127	130	109	133	196	166	161	186.5	6.24035	7.99652	9.13597	7.28807	7.02972	7.4801	7.05842	7.18278	P	P	P	P	P	P	P	P	exonic	NM_019393	Exosc9
mmu_circRNA_34546	77	36	46	37	54.5	48	53	64.5	5.72217	5.11277	6.5676	5.08647	5.39366	5.63595	5.4648	5.60479	P	P	P	P	P	P	P	P	exonic	NM_001291019	Sirpa
mmu_circRNA_37432	61	32	43	38	50	36	45.5	41	5.30749	4.84745	5.48105	5.08647	5.25178	4.85993	4.98478	5.02411	P	A	P	P	P	P	P	P	exonic	NM_007983	Faf1
mmu_circRNA_31968	64	35	42.5	43	240.5	173	79.5	110	5.51101	5.31657	6.17008	5.40647	7.31664	7.57442	6.03015	6.43215	P	P	P	P	P	P	P	P	exonic	NM_201600	Myo5b
mmu_circRNA_28741	1215	182.5	45	470	482	304	420.5	470	9.4988	8.44556	6.44204	9.16155	8.35222	8.38819	8.45086	8.50944	P	P	P	P	P	P	P	P	exonic	NM_001130409	Ptk2
mmu_circRNA_42391	69	54	49	53.5	75.5	62.5	77.5	87	5.45661	6.46621	6.82148	5.74924	5.67706	5.85273	5.93903	6.06559	P	P	P	P	P	P	P	P	exonic	NM_019564	Htra1
mmu_circRNA_37041	31	29	55	28	29	35	31	31	4.71296	4.84745	7.5496	4.43724	4.69218	5.08647	4.82536	4.3821	A	A	P	A	A	P	A	A	exonic	NM_175275	Cntln
mmu_circRNA_017443	326	111	44	152	243	167	291	230.5	7.60762	7.71709	6.03635	7.49517	7.34464	7.49442	7.90223	7.44327	P	P	P	P	P	P	P	P	exonic	NM_016760	Clta
mmu_circRNA_26922	100	42	46	63	116	74	77	105.5	5.98389	5.74252	6.17008	6.10476	6.31812	6.21629	5.94782	6.35824	P	P	P	P	P	P	P	P	exonic	NM_029665	Ipo11
mmu_circRNA_34101	54	30	50	30	40	31.5	37	43.5	5.31657	5.05427	6.98415	4.66045	5.05155	4.76363	4.75029	5.18147	P	A	P	A	P	A	P	P	exonic	NM_001289742	Lrrc4c
mmu_circRNA_43813	1202	316	155.5	445	1037	609	717	1222	9.47556	9.22017	9.56637	9.07299	9.50111	9.32995	9.20459	9.87916	P	P	P	P	P	P	P	P	exonic	NM_146221	Zfp426
mmu_circRNA_41832	47.5	33	30	28	49	30	37	32	5.2231	5.2231	4.40357	4.43724	5.20854	4.73344	5.00458	4.3821	P	A	A	A	P	A	P	A	exonic	NM_021876	Eed
mmu_circRNA_34621	52.5	30.5	32	32	39	36	38.5	43	5.17524	5.11277	4.77026	4.51423	4.80293	4.79645	4.62434	4.98478	P	A	A	A	P	P	P	P	exonic	NM_019677	Plcb1
mmu_circRNA_36495	159	44	46	62	113	110	98	92	6.63356	5.99524	6.5676	6.0507	6.29534	6.85224	6.30791	6.13779	P	P	P	P	P	P	P	P	exonic	NM_009822	Runx1t1
mmu_circRNA_016768	41	29	37	31	36	35	33	35	4.92073	4.5221	5.09968	4.76363	4.69218	4.89065	4.6533	4.628	P	A	P	A	P	P	A	P	exonic	NM_027118	Cdk13
mmu_circRNA_41566	470	48	31	157	289	104.5	251	239	8.11427	6.40155	4.77026	7.57394	7.59532	6.78515	7.69898	7.53412	P	M	A	M	P	P	P	P	sense overlapping	NR_049204	Mir344i
mmu_circRNA_43447	79	38	39	46	66	37.5	60	47	5.67353	5.44217	4.98478	5.49311	5.53065	5.06508	5.51101	5.11277	P	P	P	P	P	P	P	P	exonic	NM_009677	Ap1g1
mmu_circRNA_003161	7340	695.5	62.5	2045	4258	2713	2774	2919	12.3326	10.2365	7.9866	11.4571	11.7476	11.4511	11.2633	11.1947	P	P	P	P	P	P	P	P	sense overlapping	NM_053270	Rims1
mmu_circRNA_24276	349	59.5	38	136.5	289	100	206	205	7.70331	6.66944	5.75259	7.32987	7.59788	6.73947	7.40813	7.303	P	P	P	P	P	P	P	P	exonic	NM_011947	Map3k3
mmu_circRNA_25010	37	30	32	36	37	28	38	40	4.74694	4.628	4.82536	4.97907	4.76363	4.27502	4.75029	5.00458	P	A	A	P	P	A	P	P	exonic	NM_026164	Pnpla8
mmu_circRNA_44683	115.5	42	48.5	66	96	78	80	68.5	6.16129	5.74252	6.44204	6.0507	6.07765	6.29534	5.98531	5.71188	P	P	P	P	P	P	P	P	exonic	NM_026658	Mto1
mmu_circRNA_37157	99	39.5	36	53	78	41	58	66	5.93903	5.52283	5.3479	5.67882	5.79381	5.13603	5.49711	5.57483	P	P	P	P	P	P	P	P	exonic	NM_172695	Plaa
mmu_circRNA_015727	151	74	31	89	43	43	53	55	6.57235	7.05842	4.59852	6.65698	5.09441	5.35232	5.39366	5.48105	P	P	A	P	P	P	P	P	sense overlapping	TCONS_00022954	XLOC_017265
mmu_circRNA_44006	76	34	30	46	50	41.5	57	55	5.73238	5.05427	4.72835	5.45456	5.23272	5.40647	5.49711	5.43176	P	P	A	P	P	P	P	P	sense overlapping	NR_040725	3110039I08Rik
mmu_circRNA_010480	374.5	56.5	33.5	116	169	143	101	185.5	7.78653	6.53977	4.628	7.05469	6.85497	7.27474	6.40899	7.15268	P	P	A	P	P	P	P	P	exonic	NM_027530	Rufy3
mmu_circRNA_40659	78	37.5	44	66	58.5	48	53.5	59	5.73238	5.63595	5.96525	5.99241	5.42967	5.56915	5.39366	5.40647	P	P	P	P	P	P	P	P	exonic	NM_181590	Shq1
mmu_circRNA_36806	232.5	51	51	110.5	219.5	209	135	182	7.14506	6.26283	7.14538	6.92231	7.17905	7.81643	6.75207	7.14187	P	P	P	P	P	P	P	P	exonic	NM_172867	Zfp462
mmu_circRNA_36518	50	29	34	35	39.5	34	40	40	5.11667	4.42889	4.77026	5.08647	5.02411	4.97621	4.98478	4.9502	P	A	A	P	P	P	P	P	exonic	NM_177327	Wwp1
mmu_circRNA_25712	36	26	34	28	37	32	35.5	36	4.63527	4.47422	5.04064	4.47827	4.84745	4.57602	4.78341	4.7932	P	A	A	A	P	A	A	P	exonic	NM_211355	Smek1
mmu_circRNA_41007	87	30.5	36	49	79	47	49	56	5.78075	5.00458	5.3479	5.5287	5.84804	5.42548	5.04064	5.40647	P	A	P	P	P	P	P	P	exonic	NM_144920	Plekha5
mmu_circRNA_19350	1306	277	48	648.5	1010	918	821	961.5	9.63148	9.05216	6.44204	9.63919	9.47023	9.89866	9.40389	9.56827	P	P	P	P	P	P	P	P	sense overlapping	NM_001085492	Rere
mmu_circRNA_19064	104	51	44	54	63	43	66.5	77	6.01768	6.26283	5.96525	5.8897	5.44009	5.18395	5.71188	5.9405	P	P	P	P	P	P	P	P	sense overlapping	NM_028527	Fam177a
mmu_circRNA_016827	469	51	46	146	282.5	100.5	297.5	248	8.11963	6.44566	6.69316	7.44275	7.55633	6.69316	7.96059	7.58102	P	P	P	P	P	P	P	P	exonic	NM_010954	Ncam2
mmu_circRNA_32761	36	30.5	33	34	32	30	30	36	4.79645	4.94728	4.77026	4.97907	4.69218	4.89065	4.21567	4.9502	P	A	A	P	A	A	A	P	exonic	NM_001170847	Rbm20
mmu_circRNA_36254	284	173	177	217	337.5	266	232	271	7.3835	8.36622	9.70192	8.04972	7.82003	8.17294	7.59718	7.71366	P	P	P	P	P	P	P	P	exonic	NM_178654	Pkn2
mmu_circRNA_31340	344.5	64.5	42.5	102	365	234	309.5	289.5	7.68107	6.84794	5.55003	6.83101	7.94896	7.99104	8.00022	7.80156	P	P	P	P	P	P	P	P	exonic	NM_145492	Zfp521
mmu_circRNA_27598	52	39	47	40	45	39	48	46.5	5.26122	5.67353	6.82148	5.26825	5.04064	4.97621	5.18643	5.18147	P	P	P	P	P	P	P	P	exonic	NM_029498	Zmym2
mmu_circRNA_29716	1212	2625	1536.5	1118	1888	2810.5	3371	3028	9.49206	11.7944	11.8789	10.4416	10.4093	11.4975	11.52	11.2826	P	P	P	P	P	P	P	P	intergenic
mmu_circRNA_32222	62	34.5	41	39	48	48	49	56	5.39366	5.00458	5.96525	5.22792	5.23272	5.61586	5.31883	5.49511	P	P	P	P	P	P	P	P	exonic	NM_008577	Slc3a2
mmu_circRNA_43698	350.5	76	40	99.5	379	137	145.5	236	7.72073	7.12291	5.68234	6.75332	8.0097	7.231	6.9312	7.49367	P	P	P	P	P	P	P	P	exonic	NM_019691	Gria4
mmu_circRNA_22143	34	39.5	47	41	39	49	47	50	4.85993	5.48105	6.44204	5.31657	5.00738	5.70844	5.2231	5.21341	A	P	P	P	P	P	P	P	sense overlapping	NM_177612	Ctnna3
mmu_circRNA_45756	171	53	50	86	135	129	109	132	6.75416	6.35384	6.3045	6.5475	6.53491	7.08123	6.45392	6.69273	P	P	P	P	P	P	P	P	exonic	NM_177750	Frmpd3
mmu_circRNA_44117	42	28	34	32	28	36	51	41	4.84745	4.42889	4.98478	4.7932	4.1772	4.79645	5.18643	4.98478	P	A	A	A	A	P	P	P	intronic	uc009phu.2	Nxpe4
mmu_circRNA_38745	222	54	36	165	312	108	218	188	7.10435	6.48445	5.3479	7.61293	7.69158	6.79492	7.49066	7.17532	P	P	P	P	P	P	P	P	exonic	NM_008066	Gabra2
mmu_circRNA_42345	43	32	34	35	57	33	43	52	4.98762	5.16397	4.87229	5.08647	5.42967	4.73344	5.15134	5.37423	P	A	P	P	P	P	P	P	exonic	NM_009383	Tial1
mmu_circRNA_40810	36	28.5	37	41	28	32	33.5	30	4.74694	4.67817	5.2231	5.18395	4.28431	4.60224	4.73344	4.43724	P	A	P	P	A	A	A	A	exonic	NM_030165	Csgalnact2
mmu_circRNA_44720	35	28	36	32	39	31	36	34	4.69218	4.5221	4.77026	4.66045	4.87537	4.64971	4.75029	4.60224	P	A	P	A	P	A	A	A	sense overlapping	uc009qvr.1	AK006870
mmu_circRNA_32822	416	64	63	219	813	492	654	748.5	7.95297	6.87776	8.05685	8.04358	9.11515	9.05564	9.08026	9.17049	P	P	P	P	P	P	P	P	exonic	NM_010279	Gfra1
mmu_circRNA_25423	147	88	59	92	168	114	136.5	138	6.51435	7.32284	7.58666	6.64036	6.82943	6.92082	6.77695	6.731	P	P	P	P	P	P	P	P	sense overlapping	NM_080440	Slc8a3
mmu_circRNA_36316	49	32	32	31	46	39.5	43	47	5.18643	5.05427	4.87229	4.66045	5.12574	5.26591	5.07849	5.19137	P	A	A	P	P	P	P	P	exonic	NM_133247	Usp33
mmu_circRNA_42064	291	562	339	282	439.5	653	673.5	616.5	7.43469	9.97662	10.3741	8.42381	8.22178	9.41833	9.12414	8.89133	P	P	P	P	P	P	P	P	exonic	NR_037617	St5
mmu_circRNA_017180	155	41.5	37	75	99.5	69	84	67	6.57896	5.80997	5.2231	6.27685	6.08962	6.13009	6.07765	5.61402	P	P	P	P	P	P	P	P	exonic	NM_024260	Ccdc132
mmu_circRNA_32719	34	32	61.5	34	32	30	34	32	4.52602	5.16397	7.9866	5.08647	4.3821	4.57602	4.70261	4.74694	A	A	P	P	A	A	A	A	exonic	NM_009289	Slk
mmu_circRNA_41830	39	30	58.5	29	30	30.5	33.5	30	4.87229	4.78995	7.81323	4.7932	4.60595	4.83487	4.78341	4.65688	P	A	P	A	A	A	A	A	exonic	NM_001291288	l7Rn6
mmu_circRNA_37687	573	42	38	163.5	411	131	238	224	8.40118	5.90483	5.2231	7.6228	8.12884	7.14315	7.61959	7.41976	P	P	P	P	P	P	P	P	exonic	NM_029036	S100pbp
mmu_circRNA_45536	54	45	42	46	58	44	57	54.5	5.33679	6.08165	5.48105	5.40647	5.51101	5.60479	5.55387	5.40647	P	P	P	P	P	P	P	P	sense overlapping	NM_016979	Prkx
mmu_circRNA_32403	290.5	346	229.5	249	378.5	409	363	439	7.44482	9.39502	9.96408	8.23904	7.97965	8.79991	8.2371	8.40185	P	P	P	P	P	P	P	P	exonic	NM_175459	Glis3
mmu_circRNA_28889	31	27	47	28	37	40	32	30	4.73005	4.5221	6.76083	4.59852	4.99046	5.22792	4.6533	4.54545	A	A	P	A	P	P	A	A	exonic	NM_080470	Smc1b
mmu_circRNA_42955	81	61	86	71.5	114	109	98	123	5.74084	6.7079	8.75147	6.25695	6.32713	6.79492	6.25104	6.54653	P	P	P	P	P	P	P	P	exonic	NM_021506	Sh3rf1
mmu_circRNA_018301	192	62	39.5	97	79.5	63	72	96	6.8877	6.77118	5.3479	6.72675	5.80514	5.9405	5.80997	6.26166	P	P	P	P	P	P	P	P	exonic	NM_033264	Arpp21
mmu_circRNA_45592	51	36	38	34	51.5	44	43	43	5.22792	5.59922	5.89728	5.08647	5.28916	5.45867	5.18643	5.15893	P	P	P	P	P	P	P	P	sense overlapping	TCONS_00036215	XLOC_027202
mmu_circRNA_26042	49	29	48	34	44	35	36.5	34	5.26122	5.05427	7.14538	5.08647	5.18395	5.18395	5.02411	4.7932	P	A	P	P	P	P	M	P	sense overlapping	NM_010317	Gng4
mmu_circRNA_29925	54	25	30	34.5	43	37	38	38.5	5.24941	4.32496	4.51423	4.85214	5.00738	4.85993	4.84745	4.92963	P	A	A	A	P	P	P	P	exonic	NM_175549	Robo2
mmu_circRNA_39145	34	34	64	36	38	34	44	44	4.67464	5.26591	7.87676	4.88456	4.65688	4.83487	5.07849	5.02411	P	P	P	P	P	P	P	P	exonic	NM_008146	Golga3
mmu_circRNA_010498	2277	1784	933	1224	3069.5	2076	3005	3502	10.4816	11.271	11.2678	10.6286	11.1704	11.0535	11.3866	11.4637	P	P	P	P	P	P	P	P	antisense	NM_019771	Dstn
mmu_circRNA_015216	65.5	31	50.5	36	57	42	43.5	48	5.47903	5.05427	7.03866	5.22792	5.36112	5.26591	5.06239	5.28916	P	A	P	P	P	P	P	P	exonic	NM_009535	Yes1
mmu_circRNA_39461	27	31	40	29	35	34	36	35	4.63527	5.05427	5.89728	4.59852	4.87537	5.13603	4.70261	4.74694	A	A	P	A	P	P	A	P	sense overlapping	NM_021371	Caln1
mmu_circRNA_24769	43	27	36	31.5	33	30	31	35	5.12832	4.06662	5.2231	4.82536	4.76363	4.85993	4.51423	4.74694	P	A	P	P	A	A	A	P	exonic	NM_009072	Rock2
mmu_circRNA_22699	26	30	52	62	27	28	31	28.5	4.44554	4.78995	7.14538	5.94636	4.462	4.37565	4.3821	4.28431	A	A	P	P	A	A	A	A	antisense	uc007hef.1	AK135691
mmu_circRNA_25574	47	28	37	31	33	30.5	53	37	4.9502	4.628	5.3479	4.7932	4.51423	4.51028	5.2231	4.7932	P	A	P	A	P	A	P	P	exonic	NM_153415	Pomt2
mmu_circRNA_34123	41.5	32	38	39	62	35	66.5	69	4.9502	5.26591	4.72835	5.18395	5.51101	4.92073	5.61586	5.65665	P	A	P	P	P	P	P	P	exonic	NM_016739	Caprin1
mmu_circRNA_43912	169	57	39	83	106	79	90.5	104	6.70617	6.44566	5.3479	6.5475	6.1906	6.31246	6.17944	6.34499	P	P	P	P	P	P	P	P	exonic	NM_177906	Opcml
mmu_circRNA_28374	203	46	37	97	123	61.5	115	98	6.94955	6.21508	5.68234	6.70704	6.38006	5.78729	6.53394	6.28266	P	P	P	P	P	P	P	P	exonic	NM_026002	Mtdh
mmu_circRNA_44269	38	35.5	47	33	32	52	41	35	4.84745	5.11277	6.50445	4.7932	4.73344	5.74252	4.96759	4.84118	P	P	P	P	A	P	P	P	exonic	NM_178374	Snupn
mmu_circRNA_39029	423.5	129	89	189	363	287.5	231	247.5	7.96023	8.0097	8.79617	7.83807	7.94201	8.28775	7.59228	7.59088	P	P	P	P	P	P	P	P	exonic	NM_172714	Lin54
mmu_circRNA_36554	67	30.5	42	40	43.5	31	34	36	5.49711	4.67817	5.89728	5.20366	5.05155	4.60224	4.60224	4.74694	P	A	P	P	P	A	A	P	antisense	ENSMUST00000117711	Gm11892
mmu_circRNA_38580	93	28	39	54.5	51.5	34	62	58	5.90483	4.628	5.3479	5.73238	5.2231	4.67464	5.63595	5.50507	P	A	P	P	P	P	P	P	sense overlapping	NR_045500	5730480H06Rik
mmu_circRNA_016772	182	57	61	75	146	99	106	123	6.85458	6.7079	8.09692	6.44876	6.69316	6.75249	6.46723	6.60976	P	M	M	P	P	P	P	P	intronic	ENSMUST00000156042	Bcorl1
mmu_circRNA_41316	35	26.5	32	29	35.5	34	37	34	4.80937	4.5221	4.82536	4.9502	4.86303	4.97621	4.84745	4.84118	P	A	A	A	P	P	A	P	exonic	NM_177739	Zfp507
mmu_circRNA_40480	30.5	30	82	34	28.5	32	33.5	32	4.69218	5.05427	8.77347	5.03789	4.67464	5.03789	4.86612	4.74694	A	A	P	P	A	A	A	A	exonic	NM_021469	Dysf
mmu_circRNA_34356	71	31	40	33	38	33	46	49.5	5.55003	5.11277	6.03635	5.08647	4.84745	4.73344	5.04064	5.36112	P	A	P	P	P	A	P	P	exonic	NM_025475	Haus2
mmu_circRNA_19622	47	32	47	33	36	36	43	38	5.20854	5.48105	6.5676	4.85214	4.91476	5.03789	5.15134	4.74694	P	A	P	A	P	P	P	P	exonic	NM_026493	Cspp1
mmu_circRNA_36883	35	26.5	32	31	34	27	29	35	4.80937	4.36475	4.77026	4.73344	4.78995	4.67464	4.48634	4.65688	P	A	A	A	P	A	A	P	exonic	NM_024255	Hsdl2
mmu_circRNA_39877	48	32	32	37	44	45	46	53	5.20854	5.35783	5.09968	5.26825	5.20854	5.56915	5.35232	5.43176	P	A	A	P	P	P	M	P	exonic	NM_080285	Cttnbp2
mmu_circRNA_003187	1359	222	41	435	791.5	466	589	698	9.72138	8.73315	5.75259	9.01883	9.08458	8.98489	8.92159	9.04766	P	P	P	P	P	P	P	P	exonic	NM_178608	Reep1
mmu_circRNA_33808	113.5	38	49	42	61	58	59	57	6.18193	5.67353	6.93046	5.40647	5.4991	5.95583	5.61586	5.48105	P	P	P	P	P	P	P	P	exonic	NM_172664	Tlk1
mmu_circRNA_36643	102	31	41	52.5	51	46	55	58.5	6.04525	4.94728	6.17008	5.80997	5.28916	5.45867	5.43385	5.62868	P	A	P	P	P	P	P	P	intronic	ENSMUST00000098151	Lingo2
mmu_circRNA_40691	40	30	38	30	40	31	39	36	4.84745	4.628	4.98478	4.43724	4.80293	4.41205	4.70261	4.54545	P	A	P	A	P	A	P	P	exonic	NM_007697	Chl1
mmu_circRNA_26894	31	28	32	28	35	31	31.5	34.5	4.65688	4.628	4.67464	4.54931	4.84745	4.85993	4.62434	4.628	A	A	P	A	P	A	A	P	exonic	NM_021790	Cenpk
mmu_circRNA_37226	196	39	43	53	116	58.5	49	105.5	6.93857	5.74252	6.03635	5.71618	6.35714	5.87901	5.20366	6.34942	P	P	P	P	P	P	P	P	exonic	NM_175029	Atg4c
mmu_circRNA_35026	67	29	52	43	132.5	46	74	64	5.4891	4.5221	6.69316	5.31657	6.5173	5.35232	5.82754	5.62868	P	A	P	P	P	P	P	P	sense overlapping	NM_080455	Tshz2
mmu_circRNA_43276	155.5	58.5	45.5	81	134	87	91.5	98	6.57896	6.57329	6.17008	6.42797	6.55135	6.48646	6.17446	6.22114	P	P	P	P	P	P	P	P	exonic	NM_172757	Heatr3
mmu_circRNA_21833	120	28	45	59.5	134	66	121.5	131	6.209	4.32496	6.3045	5.97675	6.52467	5.95583	6.60791	6.69273	P	A	P	P	P	P	P	P	intergenic
mmu_circRNA_35278	40	29	33	29	29	30	39	37	4.90877	4.73683	4.87229	4.51423	4.41205	4.60224	4.79645	4.87229	P	A	A	A	A	A	P	P	exonic	NM_021343	Spata5
mmu_circRNA_21844	40.5	29.5	39	28.5	36	33	37	37	4.9502	4.47422	5.75259	4.69914	4.87537	4.97621	5.04064	4.84118	P	A	P	A	P	A	A	P	exonic	uc007ewc.1	Rev3l
mmu_circRNA_23094	81	32	38	44	64.5	34	50	46	5.75092	5.16397	5.28569	5.45456	5.56344	4.89065	5.35232	5.19137	P	A	P	P	P	P	P	P	exonic	NM_176841	Ccdc88a
mmu_circRNA_22284	212	75	44	103	113	141	132	140.5	7.02903	7.08123	6.10542	6.88006	6.29534	7.24057	6.72334	6.7276	P	P	P	P	P	P	P	P	exonic	NM_008844	Pip5k1c
mmu_circRNA_34398	53.5	45	46.5	64	67.5	67.5	69	80.5	5.23512	6.13779	6.82148	6.10476	5.62868	6.148	5.78729	5.98957	P	P	P	P	P	P	P	P	exonic	NR_077245	Tubgcp4
mmu_circRNA_34723	63.5	28.5	36	50.5	116	59	129.5	65.5	5.44838	4.67817	5.04064	5.62685	6.3681	5.89122	6.73524	5.71188	P	A	P	P	P	P	P	P	exonic	uc008msg.1	4930529M08Rik
mmu_circRNA_21098	53.5	36	36	42	46	53	53.5	47	5.26122	5.59922	5.2231	5.11277	5.09441	5.70844	5.41917	5.09177	P	P	P	P	P	P	P	P	exonic	NM_207583	Brinp2
mmu_circRNA_26521	42	34.5	39	37.5	42	42	42.5	47	4.88761	5.44217	5.89728	5.00458	4.91476	5.18395	4.98478	5.06239	P	P	P	P	P	P	P	P	exonic	NM_145622	Zfp65
mmu_circRNA_32218	3867	6398	4376	4364	5696	6757.5	7268.5	8186	11.3169	12.8774	12.9848	12.593	12.2107	12.7276	12.6936	12.7062	P	P	P	P	P	P	P	P	exonic	NM_001003934	Rtn3
mmu_circRNA_006620	291	66.5	44	189	194	136	144.5	167	7.43938	6.90209	6.03635	7.81763	7.02972	7.19729	6.85458	7.00044	P	P	P	P	P	P	P	P	exonic	NR_045539	Mllt10
mmu_circRNA_004058	333.5	30.5	38.5	80	173	53	111	87	7.62508	4.89065	5.15893	6.36537	6.89529	5.58614	6.43528	6.06559	P	A	P	P	P	P	P	P	exonic	NM_175275	Cntln
mmu_circRNA_19056	108	156.5	122.5	122	166	153	204	199	6.12105	8.26858	9.31496	7.08123	6.83812	7.41131	7.40813	7.24889	P	P	P	P	P	P	P	P	sense overlapping	uc007mzb.1	AK043922
mmu_circRNA_20866	44	38	60	41	40	45	48	46	5.01855	5.52283	7.84534	5.40647	4.96471	5.45867	5.2231	5.21341	P	P	P	P	P	P	P	P	exonic	NM_175294	Nucks1
mmu_circRNA_19231	85	37	35	42	61	36	46	54	5.79706	5.44217	4.98478	5.45456	5.46888	5.03789	5.2231	5.43176	P	P	P	P	P	P	P	P	sense overlapping	NM_181415	Atrnl1
mmu_circRNA_45832	174	42	51	65.5	138.5	144	122	157	6.7276	5.87133	6.93046	6.14291	6.5475	7.25008	6.60003	6.91821	P	P	P	P	P	P	P	P	exonic	NM_021523	Huwe1
mmu_circRNA_36663	35	29	41	63.5	36	37	37	36	4.67464	4.5221	5.75259	6.06559	4.84745	4.92073	4.70261	4.70261	P	A	P	P	P	P	P	P	exonic	NM_021535	Smu1
mmu_circRNA_20885	32.5	30	42	32	31.5	33	37	39	4.69218	4.84745	5.55003	4.66045	4.74694	4.92073	4.82536	4.91775	A	A	P	P	A	A	A	P	sense overlapping	NM_001145300	Mgat4e
mmu_circRNA_22135	182.5	37	34	67	101	67	65	93	6.84989	5.74252	4.77026	6.15561	6.17446	6.15688	5.76425	6.15561	P	P	A	P	P	P	P	P	exonic	NM_026101	Herc4
mmu_circRNA_24972	36	32.5	38	44	49	38	46	41	4.67464	4.73683	4.98478	5.36332	5.23272	5.03789	5.11797	5.02411	P	A	P	P	P	P	P	P	exonic	NM_013562	Ifrd1
mmu_circRNA_32697	35.5	29	43.5	33	33	33	29.5	37	4.65688	4.5221	5.75259	4.7932	4.41205	4.54545	4.32496	4.74694	P	A	P	P	A	P	A	P	exonic	NM_178930	Gbf1
mmu_circRNA_26394	4932.5	6676	4673.5	4349	5940	6212	7229	7155	11.6312	12.9104	13.0243	12.5839	12.2994	12.5839	12.6877	12.4904	P	P	P	P	P	P	P	P	sense overlapping	NM_009262	Spock1
mmu_circRNA_22378	48	29	67	27	44	32	35	32	5.08912	4.73683	8.14613	4.40357	5.00738	4.67464	4.79645	4.49836	P	A	P	A	P	A	A	A	exonic	NM_198021	Scyl2
mmu_circRNA_27840	36.5	36	37	40	35.5	42	38.5	43	4.80937	5.35783	5.48105	5.13347	4.92667	5.22792	4.57602	4.98478	P	P	P	P	P	P	P	P	sense overlapping	NM_025384	Dnajc15
mmu_circRNA_44553	7777	352.5	39	1247	4685	1859	1564	4053	12.4368	9.41437	5.28569	10.6546	11.9191	10.8825	10.3686	11.6493	P	P	P	P	P	P	P	P	exonic	NM_016787	Bnip2
mmu_circRNA_34186	42	27	41	33	37	33	39	36	5.08912	4.84745	6.44204	5.08647	4.97621	5.08647	5.11797	4.87229	P	A	M	P	P	A	M	P	sense overlapping	NM_029790	Mettl15
mmu_circRNA_42459	1313	124	40	364	561	305	363.5	410	9.62909	7.94823	5.15893	8.75919	8.56905	8.37887	8.22735	8.28775	P	P	P	P	P	P	P	P	exonic	NM_021302	Stk32c
mmu_circRNA_19534	1388.5	357	135.5	732	1198.5	677.5	1297	779.5	9.75391	9.45631	9.4104	9.81073	9.72335	9.45759	10.0759	9.22168	P	P	P	P	P	P	P	P	sense overlapping	NM_001114347	Clasp2
mmu_circRNA_28628	76	35	46	42	51	43	79	60	5.67353	5.11277	6.5676	5.38073	5.18395	5.22792	5.93019	5.53843	P	P	P	P	P	P	P	P	exonic	NM_175151	Tatdn1
mmu_circRNA_004010	55	46	39	42	56	64	65.5	67	5.20854	5.99524	5.61402	5.15893	5.40647	5.97101	5.66289	5.62868	P	P	P	P	P	P	P	P	exonic	NM_023884	Ralgps2
mmu_circRNA_25355	34.5	31	42	33	33	34	38	38	4.80937	5.05427	6.03635	4.85214	4.76363	5.08647	4.92667	4.84118	P	A	P	P	A	P	P	P	exonic	NM_001163103	Ppp1r36
mmu_circRNA_28285	135	47	40	62	79.5	65.5	84	78	6.38977	6.26283	5.68234	6.0507	5.84804	5.92871	6.06828	5.90633	P	P	P	P	P	P	P	P	sense overlapping	uc007vin.1	AK084059
mmu_circRNA_38328	31	30	46	27.5	37	35	31	29	4.74694	4.84745	6.63402	4.32496	4.97621	5.06508	4.60224	4.3821	A	A	P	A	P	P	A	A	exonic	NM_028234	Rbm33
mmu_circRNA_013998	324	48	54	159	322	100.5	254	197	7.59392	6.10804	7.2554	7.54503	7.7472	6.68792	7.70892	7.25658	P	P	P	P	P	P	P	P	exonic	NM_009952	Creb1
mmu_circRNA_22698	52	29	33.5	37.5	36	31	44	41	5.11667	4.42889	4.82536	5.00458	4.71296	4.54545	5.07849	4.9502	P	A	A	P	P	A	P	P	exonic	NM_024457	Rap1b
mmu_circRNA_34136	184	81	64	135	161	143.5	140.5	159	6.80302	7.1899	7.90299	7.28229	6.79574	7.25008	6.82148	6.93857	P	P	P	P	P	P	P	P	exonic	NM_001033347	D430041D05Rik
mmu_circRNA_42560	30	31.5	37	28.5	31.5	34.5	34	37	4.54545	5.2231	5.3479	4.69914	4.69218	4.9502	4.70261	4.84118	A	A	P	A	A	P	A	P	intergenic
mmu_circRNA_42262	517.5	72	31	226	318.5	140	280	280	8.26741	7.03626	4.72835	8.10087	7.73836	7.26832	7.84789	7.75703	P	P	A	P	P	P	P	P	exonic	NM_008855	Prkcb
mmu_circRNA_22203	193	53	41	125.5	93	48	83	81	6.90058	6.48445	5.2231	7.13643	6.03153	5.53065	6.0507	5.96236	P	P	P	P	P	P	P	P	sense overlapping	uc007fpc.1	AK080816
mmu_circRNA_43448	55.5	40	43	52	77	49	64.5	82.5	5.22792	5.67353	5.89728	5.67882	5.79381	5.4991	5.71188	6.02324	P	P	P	P	P	P	P	P	exonic	NM_001301211	Ap1g1
mmu_circRNA_27255	53	29	38	29	59	36	37	37.5	5.26825	4.84745	5.48105	4.66045	5.45456	4.64971	4.73344	4.81258	P	A	P	A	P	P	P	P	exonic	NM_145969	Dennd6a
mmu_circRNA_27668	56.5	43	53	41.5	64	43.5	48	52	5.22792	5.93609	7.14538	5.34347	5.55003	5.32671	5.25415	5.31883	P	P	P	P	P	P	P	P	exonic	NM_008466	Kpna3
mmu_circRNA_012270	136	39	34	72	114	54	73.5	94	6.41957	5.52283	5.15893	6.27685	6.28844	5.63595	5.93903	6.22114	P	P	A	P	P	P	P	P	exonic	NM_175375	Ankhd1
mmu_circRNA_38030	40	27	45.5	31	36	30	39	34.5	4.98762	4.32496	6.76083	4.7932	4.84745	4.76363	4.92667	4.81258	P	A	P	A	P	A	P	P	exonic	NM_030675	Krit1
mmu_circRNA_42527	167	51	43	80	143	80	93	121	6.72078	6.48445	6.5676	6.49448	6.66055	6.40155	6.29534	6.59304	P	P	P	P	P	P	P	P	exonic	NM_010485	Elavl1
mmu_circRNA_31430	33.5	27	38	34.5	32	26	30.5	36	4.80937	4.42889	5.3479	4.9502	4.73344	4.67464	4.67464	4.7932	A	A	P	P	A	A	A	P	exonic	NM_013814	Galnt1
mmu_circRNA_22864	118	54.5	43.5	66	106	77.5	89	98	6.209	6.46621	5.55003	6.02046	6.23557	6.30564	6.16569	6.18813	P	P	P	P	P	P	P	P	sense overlapping	NM_001080924	Znrf3
mmu_circRNA_41434	243.5	43	45	96.5	175.5	77	156	144	7.23699	5.90483	6.23557	6.78515	6.89983	6.33943	7.02557	6.80544	P	P	P	P	P	P	P	P	sense overlapping	NM_178705	Luzp2
mmu_circRNA_45000	594.5	288	166	291	514	415.5	463	531	8.44867	9.10814	9.65314	8.44905	8.44867	8.83459	8.60145	8.70079	P	P	P	P	P	P	P	P	sense overlapping	NM_173781	Rab6b
mmu_circRNA_27412	40	37	48	36	40.5	40	44	47	5.04064	5.67353	6.82148	4.97907	4.92667	5.31204	5.13347	5.15893	P	P	P	P	P	P	P	P	exonic	NM_019975	Hacl1
mmu_circRNA_36536	109	40	34	56	60	41	56	54.5	6.09886	5.63595	4.67464	5.80997	5.39366	5.13603	5.49711	5.30749	P	P	A	P	P	P	P	P	exonic	NM_175234	Faxc
mmu_circRNA_28634	417.5	91	55.5	167	569	330	366.5	405	7.96276	7.48035	7.42423	7.64999	8.60122	8.48624	8.25743	8.27703	P	P	P	P	P	P	P	P	intronic	AK043252
mmu_circRNA_34196	72	34	36.5	43	57	35	65	59	5.57672	5.35783	4.82536	5.18395	5.33902	4.60224	5.65397	5.48105	P	P	A	P	P	P	P	P	intronic	AK014021
mmu_circRNA_19476	83	38	55	46	82	73	72	90	5.73238	5.52283	7.42423	5.51101	5.90483	6.26166	5.84804	6.12234	P	P	P	P	P	P	P	P	sense overlapping	NM_144925	Tnrc6a
mmu_circRNA_24036	63	33.5	35.5	43	57	47	64	58	5.39366	5.26591	4.82536	5.31657	5.36112	5.35232	5.63595	5.48105	P	A	P	P	P	P	P	P	exonic	NM_177167	Ppm1e
mmu_circRNA_26185	763.5	95.5	35	216	518	285.5	372	458	8.82439	7.48866	4.87229	8.03433	8.46113	8.27442	8.27485	8.47209	P	P	P	P	P	P	P	P	exonic	NM_146041	Gmds
mmu_circRNA_009557	1399	197	44.5	557.5	921.5	384	995	803	9.77253	8.54355	6.63402	9.40947	9.30864	8.70717	9.66485	9.28491	P	P	P	P	P	P	P	P	exonic	NM_008734	Nrg3
mmu_circRNA_21609	103	109	93	89	122	123	109	123.5	6.03153	7.66495	8.90644	6.60235	6.38006	7.05842	6.46723	6.59304	P	P	P	P	P	P	P	P	exonic	NM_145418	Ginm1
mmu_circRNA_008959	335	48	49	132	231	141.5	152	188	7.62142	6.23676	6.69316	7.22589	7.24771	7.26334	6.91373	7.16718	P	P	P	P	P	P	P	P	exonic	NM_001013391	Cpsf6
mmu_circRNA_18999	29	30	44	31	34	33.5	34	35.5	4.59852	4.628	6.03635	4.76363	4.78995	4.89065	4.84745	4.8537	A	A	P	A	P	P	A	P	sense overlapping	NM_023816	Ankrd36
mmu_circRNA_32666	61.5	35.5	39	38	58.5	52	52	50	5.42967	5.63595	5.48105	5.08647	5.37423	5.70844	5.39366	5.19137	P	P	P	P	P	P	P	P	exonic	NM_009771	Btrc
mmu_circRNA_36815	42.5	29.5	43	35	36	31	40	30	5.07849	4.67817	6.3045	4.85214	4.94728	4.92073	4.96759	4.49836	P	A	P	P	P	A	P	A	intergenic
mmu_circRNA_30573	134	83	59.5	91	157	163	177	196	6.40899	7.24652	7.81323	6.64036	6.74872	7.49066	7.16844	7.22649	P	P	P	P	P	P	P	P	exonic	NM_177052	Kif6
mmu_circRNA_44680	58.5	33	49	37	49	37	47	44	5.32334	4.628	6.69316	5.03789	5.23272	4.85993	5.07849	5.04064	P	A	P	P	P	P	P	P	exonic	NM_026658	Mto1
mmu_circRNA_24896	58.5	47	46	40.5	75	66	60	68	5.37423	6.21508	6.5676	5.36332	5.80997	6.07498	5.68585	5.72217	P	P	P	P	P	P	P	P	exonic	NR_015602	F730043M19Rik
mmu_circRNA_35313	47.5	32	36	38.5	41	36	42	44	5.07849	4.78995	4.87229	5.15893	4.89369	4.85993	4.8815	5.14625	P	A	P	P	P	P	P	P	exonic	NM_001081411	Sclt1
mmu_circRNA_32858	37.5	27.5	33	35	38	27.5	37	35	4.9502	4.73683	4.87229	4.85214	4.91476	4.73344	4.8815	4.3821	P	A	A	P	P	A	A	P	exonic	NM_010123	Eif3a
mmu_circRNA_39605	41	35	34	36	43	43	40.5	46	5.04064	5.44217	4.82536	4.92073	5.00738	5.45867	4.98478	5.15893	P	P	P	P	P	P	P	P	exonic	NM_001122730	Tnrc18
mmu_circRNA_34458	54	31	33	40	48	32	38.5	46	5.18643	5.00458	4.628	5.13347	5.12574	4.64971	4.82536	5.02411	P	A	A	P	P	A	P	P	exonic	NM_009939	Cops2
mmu_circRNA_23794	85	49	44	60	65	64	69	66	5.79706	6.30791	6.44204	5.97675	5.63595	6.10149	5.89122	5.73238	P	P	P	P	P	P	P	P	exonic	NM_008702	Nlk
mmu_circRNA_20181	33	30.5	47	30	30.5	29	34	36	4.52602	4.89065	6.5676	4.66045	4.57602	4.47827	4.70261	4.76363	A	A	P	A	A	A	A	P	exonic	NM_027407	Ica1l
mmu_circRNA_30190	1209.5	2632	2103	1580	1663.5	2354.5	2492	2847	9.48389	11.802	12.1712	11.0838	10.2016	11.1833	11.0181	11.1556	P	P	P	P	P	P	P	P	exonic	NM_011523	Synj2
mmu_circRNA_35631	445	77	45	123	485.5	115	184	245	8.03587	7.14506	6.03635	7.15585	8.36567	6.94517	7.25008	7.5496	P	P	P	P	P	P	P	P	exonic	NM_025794	Etfdh
mmu_circRNA_34251	117	35	69	52	47	34	45	43	6.15435	5.35783	8.20201	5.74924	5.00738	4.97621	5.15134	5.19137	P	P	P	P	P	P	P	P	sense overlapping	NM_009162	Scg5
mmu_circRNA_41448	34	28	39	31	32	29	33	33	4.57602	4.84745	4.77026	4.7932	4.54159	4.51028	4.54545	4.7932	P	A	M	A	A	A	A	A	exonic	NM_023647	Nipa2
mmu_circRNA_41572	32	30	46	31.5	37	37	38	42	4.67464	5.05427	6.5676	4.62434	4.80293	5.08647	4.86612	5.09177	A	A	P	A	P	P	P	P	intergenic
mmu_circRNA_000233	599	108.5	43.5	284	468.5	293	351.5	424	8.4587	7.70892	6.10542	8.43192	8.30766	8.33361	8.1773	8.34862	P	P	P	P	P	P	P	P	exonic	NM_008171	Grin2b
mmu_circRNA_41296	331	51.5	39.5	150.5	279	115	194.5	219	7.62142	6.50445	5.48105	7.48866	7.52876	6.89643	7.30613	7.39507	P	P	P	P	P	P	P	P	exonic	NM_025948	Lsm14a
mmu_circRNA_33858	82	32.5	78	60	115	65.5	135.5	95.5	5.75092	5.26591	8.56478	5.95946	6.29534	6.06424	6.73524	6.19676	P	A	P	P	P	P	P	P	exonic	NM_001018042	Sp3
mmu_circRNA_45414	121	95	76	101.5	143	123	135	151	6.28266	7.52338	8.60886	6.89264	6.63583	7.03592	6.77118	6.85458	P	P	P	P	P	P	P	P	exonic	NM_025937	Nkap
mmu_circRNA_36681	55.5	62	60	54	60.5	66.5	66	77	5.33679	6.72163	7.90299	5.82596	5.52087	6.11456	5.69979	5.93166	P	P	P	P	P	P	P	P	exonic	NM_023305	Ubap1
mmu_circRNA_25734	749.5	410	459	549	1027	659.5	665	671	8.77553	9.59253	10.6568	9.38149	9.48817	9.42096	9.10257	9.00011	P	P	P	P	P	P	P	P	exonic	NM_016856	Cpsf2
mmu_circRNA_000477	93	44	44	50	79.5	56	67	76	5.91233	6.02877	6.03635	5.56915	5.90483	5.86825	5.74252	5.90633	P	P	P	P	P	P	P	P	exonic	NM_153532	Zfp280c
mmu_circRNA_29054	45	34.5	46.5	39	49	38	46	44.5	4.92963	5.2231	6.76083	5.00458	5.15387	4.92073	5.11797	4.97047	P	P	P	P	P	P	P	P	exonic	NM_029098	Lmbr1l
mmu_circRNA_19422	33	33	55	33	37	36	39	38	4.80937	5.16397	7.50711	4.7932	4.86303	5.13603	4.92667	4.81258	P	P	P	P	P	P	P	P	intronic	ENSMUST00000113607	Copg1
mmu_circRNA_35130	366	132	73.5	156	216	213	249.5	249	7.7701	8.02154	8.41498	7.53752	7.16404	7.86133	7.70266	7.57063	P	P	P	P	P	P	P	P	exonic	NM_008802	Pde7a
mmu_circRNA_35991	377.5	60	33	136.5	246.5	120	228	210.5	7.79569	6.68179	4.77026	7.32115	7.34797	6.98984	7.5654	7.33658	P	P	A	P	P	P	P	P	exonic	NM_020505	Vav3
mmu_circRNA_005508	802	168	47	245	698	238	529	647	8.92613	8.35497	6.23557	8.19741	8.89588	7.985	8.77687	8.95404	P	P	P	P	P	P	P	P	exonic	uc007uvh.2	Klf12
mmu_circRNA_25424	589	206.5	34	255.5	310	155	255	285	8.43544	8.63563	5.09968	8.27645	7.69746	7.41131	7.72265	7.77895	P	P	A	P	P	P	P	P	exonic	NM_025461	Cox16
mmu_circRNA_24380	30	27	41	28	45	28.5	39	38	4.59852	4.5221	5.89728	4.51423	5.12574	4.57602	4.92667	4.76363	A	A	P	A	P	A	P	P	exonic	NM_029606	Cep112
mmu_circRNA_24244	207	102	104	124.5	219.5	142.5	167	159	7.01898	7.63827	9.19054	7.21955	7.22498	7.32003	7.13162	6.97056	P	P	M	P	P	P	P	P	exonic	NM_145436	Cdc27
mmu_circRNA_44160	37	34.5	56	34	47	45.5	41	38	4.84745	4.89065	7.50711	4.97907	5.26357	5.44631	5.00458	4.89369	P	P	P	P	P	P	P	P	exonic	NM_029936	Ddx10
mmu_circRNA_40647	529	98	45.5	239	342	293.5	267	325.5	8.30296	7.55728	6.37246	8.18522	7.83984	8.32843	7.79528	7.95279	P	P	P	P	P	P	P	P	sense overlapping	NM_025829	Eif4e3
mmu_circRNA_36790	212	36	33	106	172	88	167	163.5	7.01167	5.44217	4.67464	6.86002	6.85924	6.43944	7.07021	6.96371	P	P	A	P	P	P	P	P	exonic	NM_133891	Slc44a1
mmu_circRNA_22898	72	54.5	53.5	42	54	41	38.5	60	5.63595	6.37572	7.20465	5.31657	5.36112	5.35232	4.8815	5.55195	P	P	P	P	P	P	P	P	exonic	NM_015785	Zpbp
mmu_circRNA_001406	134	35.5	45	61.5	87	41.5	49	51	6.36373	5.31657	6.10542	5.97675	5.94636	5.13603	5.18643	5.31883	P	P	P	P	P	P	P	P	sense overlapping	NM_026856	Zfp644
mmu_circRNA_19434	1754	360	44	586	1037	458	705.5	949.5	10.1385	9.44813	6.3045	9.48314	9.4988	8.94812	9.18358	9.5448	P	P	P	P	P	P	P	P	sense overlapping	NM_153516	Bcl2l13
mmu_circRNA_33502	38	40	39	31	41	33	36.5	46	4.78668	5.63595	5.61402	4.7932	4.87537	4.60224	4.67464	5.02411	P	P	P	A	P	P	P	P	exonic	NM_011958	Orc4
mmu_circRNA_36330	461	103	40	175	328.5	160	273	338	8.08186	7.59695	5.3479	7.71	7.77628	7.44482	7.82003	8.01249	P	P	P	P	P	P	P	P	exonic	NM_025662	Pigk
mmu_circRNA_27253	65	36	40	63.5	108	76.5	103	84	5.45661	5.48105	5.48105	6.13266	6.22114	6.30564	6.38869	6.10804	P	P	P	P	P	P	P	P	antisense	NM_145969	Dennd6a
mmu_circRNA_24911	250	50	38	91.5	186	78.5	115	123.5	7.27008	6.40155	5.55003	6.66589	6.99267	6.37137	6.52516	6.61621	P	P	P	P	P	P	P	P	exonic	NM_001271386	Hdac9
mmu_circRNA_30139	46.5	34	37	40	33	35	38	33	5.1386	5.35783	5.09968	5.20366	4.80293	4.97621	4.78341	4.54545	P	P	P	P	A	P	A	A	antisense	NM_001001492	Lca5l
mmu_circRNA_32775	154	61	38	93	124	110.5	125	151	6.55806	6.64352	5.3479	6.67298	6.4222	6.81428	6.65743	6.81508	P	P	P	P	P	P	P	P	exonic	NM_016862	Vti1a
mmu_circRNA_39133	34	30.5	39.5	33	29	31.5	35.5	32.5	4.63527	4.47422	5.41706	4.85214	4.3821	4.57602	4.51423	4.628	P	A	P	P	A	A	A	A	sense overlapping	NM_001081234	Pigg
mmu_circRNA_38737	276	46.5	31	109	182	79.5	127.5	118	7.37456	5.99524	4.67464	6.95756	6.9275	6.35714	6.68749	6.55806	P	P	A	P	P	P	P	P	exonic	NM_009727	Atp8a1
mmu_circRNA_35625	206	47.5	35.5	97	224	130.5	210	230	7.01167	6.23676	5.68234	6.81468	7.23997	7.16404	7.48388	7.49367	P	P	M	P	P	P	M	P	antisense	NR_045502	4921511C10Rik
mmu_circRNA_35548	41	32.5	38	31	41	40	39	36.5	4.90877	4.94728	5.41706	5.08647	4.91476	5.26591	4.92667	4.9502	P	P	P	A	P	P	P	P	exonic	NM_026641	Ift80
mmu_circRNA_25065	55	32	48	38	35.5	41	41	42.5	5.22792	5.16397	6.88006	4.97907	4.78995	5.13603	4.92667	5.11277	P	A	P	P	P	P	P	P	exonic	NM_144788	Hectd1
mmu_circRNA_006765	2803	184	40.5	916	1502	582	1012.5	913.5	10.7992	8.46087	5.82596	10.1664	10.0413	9.26819	9.68394	9.50725	P	P	P	P	P	P	P	P	exonic	NM_153579	Sv2b
mmu_circRNA_40796	35	42	100	32	37	47.5	38	39	4.76363	5.83862	9.02585	4.66045	4.91476	5.55003	4.79645	4.74694	P	P	P	P	P	P	P	P	intronic	ENSMUST00000088896	Tmcc1
mmu_circRNA_013212	101	45	38	70	76	120	83	119	5.99383	6.05478	4.98478	6.17944	5.76922	6.95574	6.01838	6.5173	P	P	P	P	P	P	P	P	exonic	NM_024244	Fam13c
mmu_circRNA_25112	45	28.5	33	40	46	36	43.5	50	5.06508	5.00458	5.04064	5.26825	5.16522	5.03789	5.06239	5.35232	P	A	A	P	P	P	P	P	exonic	NM_026998	Snx6
mmu_circRNA_40075	169	109	54	117.5	403	93.5	357	275	6.72078	7.73455	7.38674	7.0749	8.09329	6.60235	8.21603	7.7354	P	P	P	P	P	P	P	P	exonic	NM_027513	Nup205
mmu_circRNA_39421	153.5	71	47	83.5	112	95	93	113	6.5977	7.03626	6.82148	6.54073	6.30621	6.68792	6.264	6.48344	P	P	P	P	P	P	P	P	exonic	NM_001190352	Tmem132b
mmu_circRNA_001751	32	33	37	31	36	32	39	42	4.59852	5.05427	5.3479	4.92073	4.84745	4.9502	4.96759	5.06239	P	A	P	A	P	A	P	P	exonic	NM_001033272	Spata13
mmu_circRNA_43929	63	36.5	34	39.5	45	49	43	43	5.45661	5.2231	4.77026	5.15893	5.02411	5.45867	5.00458	4.91775	P	P	A	P	P	P	P	P	exonic	NM_009691	Aplp2
mmu_circRNA_40803	79.5	28	44	44	57	34	50.5	43	5.79055	4.42889	6.03635	5.26825	5.46888	5.03789	5.39366	5.06239	P	A	P	P	P	P	P	P	exonic	NM_001290338	Zfand4
mmu_circRNA_006216	13385	1258.5	54	4843	7612	3440	5160	6148	13.187	10.8858	7.42423	12.7481	12.593	11.7944	12.1712	12.2348	P	P	P	P	P	P	P	P	exonic	NM_007886	Dtnb
mmu_circRNA_24816	80	37	30.5	43	51	40	50	44	5.78075	5.44217	4.72835	5.46888	5.26357	5.26591	5.2231	5.19137	P	P	A	P	P	P	P	P	exonic	NM_001081977	Rnf144a
mmu_circRNA_28134	48	35	39	38	52	47	50.5	49	5.20854	5.44217	5.09968	5.08647	5.38073	5.6753	5.41917	5.14625	P	P	P	P	P	P	P	P	exonic	NM_009155	Sepp1
mmu_circRNA_009487	108.5	30	38	59	119.5	88.5	119.5	121	6.06289	4.42889	5.09968	5.85273	6.37572	6.4467	6.60791	6.52418	P	A	P	P	P	P	P	P	exonic	NM_009781	Cacna1c
mmu_circRNA_27925	87	73	70	72	111	89	101	92	5.80997	7.03626	8.28948	6.30278	6.26166	6.48646	6.34942	6.18813	P	P	P	P	P	P	P	P	exonic	NM_007826	Dach1
mmu_circRNA_21607	41	30.5	34	27	35	31.5	38.5	39	5.04064	4.78995	4.77026	4.59852	4.92667	4.9502	4.9502	5.02411	P	A	A	A	P	A	P	P	exonic	NM_010690	Lats1
mmu_circRNA_31993	57	29	48	36	51	39	42.5	54	5.31657	4.5221	6.69316	4.85214	5.15387	5.08647	4.9502	5.35232	P	A	P	P	P	P	P	P	exonic	NM_010754	Smad2
mmu_circRNA_34361	105	41	44	57.5	100.5	52	84.5	87	6.0072	5.80997	5.82596	5.80997	6.13907	5.74252	6.09622	6.03153	P	P	P	P	P	P	P	P	exonic	NM_080788	Ttbk2
mmu_circRNA_19163	386	614	468	370	410.5	622	597	606.5	7.84965	10.0909	10.6898	8.79302	8.124	9.36873	8.93878	8.86836	P	P	P	P	P	P	P	P	sense overlapping	NM_172823	Lmln
mmu_circRNA_43430	587	721.5	568.5	524	787	917	900	1010	8.43127	10.2967	10.8893	9.31226	9.0667	9.88814	9.53511	9.63975	P	P	P	P	P	P	P	P	exonic	NM_018823	Nfat5
mmu_circRNA_21074	160	44	38	82	162.5	51	119	111	6.60837	5.99524	5.15893	6.42797	6.80705	5.53065	6.58743	6.40155	P	P	P	P	P	P	P	P	exonic	NM_009230	Soat1
mmu_circRNA_36115	46	30	36	29	79	33	48	44	5.15893	5.11277	5.2231	4.66045	5.88817	4.97621	5.35232	5.06239	P	A	P	A	P	P	P	P	exonic	NM_022565	Ndst4
mmu_circRNA_28911	35	30	30	38.5	49	35.5	41	33	4.67464	4.84745	4.43724	4.85214	5.00738	4.73344	4.98478	4.54545	P	A	A	P	P	P	P	A	intergenic
mmu_circRNA_28232	28	30	38	59	28.5	28	36	29	4.36256	4.94728	5.28569	5.90483	4.59852	4.27502	4.75029	4.28431	A	A	P	P	A	A	A	A	exonic	NM_177123	Spef2
mmu_circRNA_010314	1320	247	32	556.5	902	422	642.5	722.5	9.65168	8.90325	4.77026	9.4228	9.27781	8.86353	9.05216	9.10126	P	P	A	P	P	P	P	P	exonic	NM_177240	Trappc11
mmu_circRNA_008349	149	48	37	66.5	114	69.5	87	116	6.51435	6.23676	5.3479	6.13266	6.32151	6.11456	6.09622	6.48344	P	P	P	P	P	P	P	P	exonic	NM_133985	Oxsr1
mmu_circRNA_000081	173	41	37	59	125	60	82	68	6.78515	5.99524	5.61402	5.99241	6.46212	6.01071	6.09622	5.76425	P	P	P	P	P	P	P	P	exonic	NM_134040	Ddx1
mmu_circRNA_22013	31	28	37	32	31	37	31.5	32	4.69218	4.628	5.09968	4.92073	4.65688	5.08647	4.62434	4.60224	A	A	P	A	A	P	A	A	exonic	NM_001081428	Fam184a
mmu_circRNA_25826	381.5	99	35	136	362	232	216	258	7.84201	7.53412	4.92963	7.28229	7.93724	7.97374	7.49066	7.61844	P	P	P	P	P	P	P	P	sense overlapping	NR_027651	Meg3
mmu_circRNA_010770	857	157.5	34	357	489	273.5	327	446	9.03301	8.26492	5.04064	8.73601	8.35497	8.18631	8.07569	8.44556	P	P	A	P	P	P	P	P	exonic	NM_027772	Pdss2
mmu_circRNA_24184	70	30	43	41	34.5	36	49	45	5.58614	4.84745	6.37246	5.22792	4.65688	4.97621	5.25415	5.18147	P	A	P	P	P	P	P	P	exonic	NM_019795	Dnajc7
mmu_circRNA_45011	57	35	39	47	70	61.5	64	65	5.28916	5.26591	5.75259	5.51101	5.67706	5.9405	5.63595	5.71188	P	P	P	P	P	P	P	P	exonic	NM_028719	Cpne4
mmu_circRNA_28231	34	34	32	31	32	37	41	41.5	4.74694	5.35783	4.77026	4.9502	4.51423	4.97621	4.96759	5.15893	P	P	A	A	A	P	P	P	exonic	NM_001305042	Spef2
mmu_circRNA_36746	40	33	49	31.5	36.5	35	39	38	4.80937	5.16397	6.63402	4.88456	4.63527	4.73344	4.84745	4.70261	P	A	P	A	P	P	P	P	sense overlapping	NM_172693	Galnt12
mmu_circRNA_25200	39	27.5	34.5	34	41	38	39	39	4.78668	4.36475	4.98478	4.85214	5.00738	4.97621	4.75029	4.91775	P	A	A	A	P	P	P	P	exonic	NM_177805	Fam179b
mmu_circRNA_35850	65	32	55	38	63.5	37	47	36	5.41917	5.05427	7.14538	5.03789	5.52087	4.9502	5.07849	4.70261	P	A	P	P	P	P	P	P	exonic	NM_001025613	Otud7b
mmu_circRNA_28417	232.5	34	36	77	242	79	147	135	7.15521	5.40435	5.2231	6.42797	7.31437	6.32994	6.91373	6.71135	P	P	P	P	P	P	P	P	exonic	NM_177151	Vps13b
mmu_circRNA_40570	33	30	32	35	36	34	36.5	36	4.59852	4.57602	4.67464	4.7932	4.69218	4.73344	4.67464	4.74694	P	A	A	P	P	A	A	P	exonic	uc009czg.2	9530026P05Rik
mmu_circRNA_41436	73	49	58.5	53	76	55	72.5	68.5	5.5287	6.30791	7.62828	5.63957	5.80997	5.80514	5.83862	5.65038	P	P	P	P	P	P	P	P	exonic	NM_178705	Luzp2
mmu_circRNA_003909	1281	231	36	666	534	505	411.5	567	9.6037	8.76883	5.61402	9.66485	8.50572	9.10126	8.42852	8.78966	P	P	P	P	P	P	P	P	exonic	NM_013789	Sergef
mmu_circRNA_25942	34	26	33	31	38	33	37	30	4.84745	4.57602	4.77026	4.73344	4.91476	5.06508	4.84745	4.3821	P	A	A	A	P	A	P	A	exonic	NM_134063	Fam208b
mmu_circRNA_006367	37.5	31	41	31	29	27.5	33.5	31	4.73005	4.84745	5.75259	4.59852	4.34714	4.60224	4.67464	4.3821	P	A	P	A	A	A	A	A	exonic	NM_053204	Erc1
mmu_circRNA_18986	174	56	32	70	97.5	77	144.5	161.5	6.80947	6.48445	4.51423	6.14291	6.148	6.35714	6.86931	6.94371	P	P	A	P	P	P	P	P	sense overlapping	NM_207221	Jmjd1c
mmu_circRNA_018701	186	63	40	83	113	86	151.5	161	6.84048	6.68179	5.55003	6.49448	6.29534	6.47028	6.9684	6.92935	P	P	P	P	P	P	P	P	exonic	NM_207221	Jmjd1c
mmu_circRNA_29695	58	32	37	32	74	35	53	45	5.37423	5.44217	5.89728	4.97907	5.76093	5.08647	5.5287	5.19137	P	A	M	A	P	P	P	P	exonic	NM_177093	Lrrc58
mmu_circRNA_30572	111.5	47.5	41.5	66	130	129	145	189	6.148	6.19553	6.37246	6.10476	6.51435	7.12453	6.89832	7.21044	P	P	P	P	P	P	P	P	exonic	NM_177052	Kif6
mmu_circRNA_44781	200	50	32	97	192.5	58	129.5	109	6.93857	6.40155	4.72835	6.72675	7.02592	5.76922	6.665	6.39513	P	P	A	P	P	P	P	P	exonic	NM_172926	Snx14
mmu_circRNA_015316	238	101	44	109	246	163	242.5	151.5	7.19021	7.52338	5.89728	6.95756	7.35073	7.45924	7.63962	6.85924	P	P	P	P	P	P	P	P	exonic	NM_001081336	Dgkh
mmu_circRNA_39795	503	92	43	197.5	279	197	204	247	8.21618	7.32284	6.10542	7.87407	7.54647	7.74047	7.38782	7.55944	P	P	P	P	P	P	P	P	exonic	NM_181595	Ppp1r9a
mmu_circRNA_36575	164	35	54	68	142	91	144.5	95	6.66988	5.16397	7.2554	6.16569	6.60837	6.50445	6.85458	6.17321	P	P	P	P	P	P	P	P	exonic	NM_010141	Epha7
mmu_circRNA_39536	113.5	34	47	54	45	39	55	58	6.14291	5.26591	6.69316	5.82596	4.94728	5.03789	5.35232	5.37423	P	P	P	P	P	P	P	P	exonic	NM_009986	Cux1
mmu_circRNA_45432	52	39	31	35	47	40	53.5	54	5.15893	5.59922	4.47827	4.82536	5.18395	5.18395	5.33902	5.28916	P	P	A	P	P	P	P	P	exonic	NM_021465	Stag2
mmu_circRNA_29910	41	30	36	29	40	27.5	33	32.5	4.84745	4.628	4.98478	4.54931	4.87537	4.44554	4.62434	4.628	P	A	P	A	P	A	A	A	exonic	NM_028803	Gbe1
mmu_circRNA_37550	55	34	42	35.5	45	41	42	38	5.18643	5.35783	5.41706	4.88456	5.04064	5.18395	4.98478	4.7932	P	P	P	P	P	P	P	P	sense overlapping	NM_025873	Trit1
mmu_circRNA_45879	288	53	52	138	317.5	164	218	299	7.42712	6.51829	7.42423	7.33741	7.72989	7.48514	7.49767	7.8359	P	P	P	P	P	P	P	P	exonic	NM_177751	Cnksr2
mmu_circRNA_32766	105.5	41	33	68	77	76.5	70	69	6.11195	5.99524	4.92963	6.23077	5.84804	6.35714	5.89122	5.67706	P	P	A	P	P	P	P	P	exonic	NM_001168492	Pdcd4
mmu_circRNA_20879	103	34	44	42.5	68	48	66	63.5	5.99383	5.26591	6.3045	5.24941	5.69806	5.45867	5.72217	5.60479	P	P	P	P	P	P	P	P	exonic	NM_144530	Zc3h11a
mmu_circRNA_28297	156	70	33	61	69	41	44	71	6.53491	6.98558	4.87229	5.83862	5.60479	5.22792	5.07849	5.76425	P	P	A	P	P	P	P	P	exonic	NM_001008420	Cdh12
mmu_circRNA_37329	116	63.5	66	52	78	57	67	63	6.18875	6.82267	7.78734	5.63957	5.80997	5.74252	5.63595	5.60479	P	P	P	P	P	P	M	P	exonic	NM_028209	Ttc4
mmu_circRNA_33754	50.5	38	47	35	52	35	42	44	5.12832	5.44217	6.17008	5.03789	5.18395	4.79645	4.84745	5.06239	P	P	P	P	P	P	M	P	exonic	NM_181547	Nostrin
mmu_circRNA_44618	1694.5	395	110.5	542	863.5	785.5	695	948.5	10.1002	9.55993	9.18358	9.36422	9.20543	9.68219	9.1654	9.54908	P	P	P	P	P	P	P	P	exonic	NM_001033536	Rfx7
mmu_circRNA_23287	86	54.5	49.5	58	91	69	82	81	5.79706	6.50445	6.50445	5.83862	6.03703	6.15688	6.01838	5.90633	P	P	P	P	P	P	P	P	exonic	NM_175334	Maml1
mmu_circRNA_018615	145.5	67	54	75	103	92	104	115	6.52123	6.86235	7.33909	6.35053	6.17446	6.61068	6.44152	6.49448	P	P	P	P	P	P	P	P	exonic	NM_007983	Faf1
mmu_circRNA_26699	134	57	34	63	131	56	71	54	6.41957	6.65698	4.98478	5.97675	6.52467	5.8323	5.91008	5.44631	P	P	A	P	P	P	P	P	exonic	NM_133905	Papd4
mmu_circRNA_36234	36	33	42	31	34	34	36	34.5	4.71296	5.16397	5.68234	4.7932	4.65688	4.85993	4.79645	4.67817	P	A	P	A	P	P	A	P	exonic	NM_198659	Stpg2
mmu_circRNA_44860	303	509	282	298.5	333.5	599	499	681	7.48363	9.87355	10.1217	8.50857	7.79792	9.28694	8.71738	9.02905	P	P	P	P	P	P	P	P	exonic	NM_001184706	Tfdp2
mmu_circRNA_30416	51	29	58	31	44.5	34	41	30	5.20854	4.628	7.66295	4.82536	5.15387	5.06508	5.04064	4.3821	P	A	P	A	P	P	P	A	exonic	NM_134115	Stk38
mmu_circRNA_005419	1497.5	2054.5	1450.5	1414	2011	2129	2362	2470	9.89023	11.4256	11.7791	10.9092	10.5216	11.0741	10.941	10.8756	P	P	P	P	P	P	P	P	exonic	NM_024281	Rrbp1
mmu_circRNA_41570	136	44	36	75	95	42.5	71	52	6.41957	5.93609	5.04064	6.37572	6.10804	5.31204	5.76425	5.19137	P	P	P	P	P	P	P	P	exonic	uc009hfe.1	AK086712
mmu_circRNA_36456	70	40	44	40	53	44	69	57	5.52283	5.59922	5.75259	5.13347	5.36112	5.13603	5.78729	5.50507	P	P	P	P	P	P	P	P	exonic	NM_178112	Ints8
mmu_circRNA_30683	53	53	50	47	56	56	76	83	5.24941	6.48445	6.88006	5.56915	5.38073	5.76922	5.94782	6.03978	P	P	P	P	P	P	P	P	antisense	NM_001081653	Cntnap5c
mmu_circRNA_36112	817	55	30.5	265	965.5	144.5	548	370	8.96986	6.40155	4.72835	8.33221	9.4005	7.28692	8.81931	8.1607	P	P	A	P	P	P	P	P	exonic	NM_031186	Ndst3
mmu_circRNA_26829	45	37	38	37.5	43	40	40	41	5.06508	5.44217	4.87229	5.00458	5.09441	5.24704	4.8815	4.84118	P	P	P	P	P	P	P	P	exonic	NM_030026	Mccc2
mmu_circRNA_26002	680.5	74	36	236	853	175	662	497.5	8.6405	7.08123	4.98478	8.17294	9.18466	7.56683	9.09534	8.60609	P	P	P	P	P	P	P	P	exonic	NM_144516	Zmynd11
mmu_circRNA_41774	941	122	84	514	858	455	555.5	755	9.15468	7.92912	8.72986	9.28405	9.19054	8.93335	8.84806	9.18296	P	P	P	P	P	P	P	P	exonic	NM_007755	Cpeb1
mmu_circRNA_22054	233	54	41.5	61	149	75	75	113	7.18526	6.58883	6.10542	5.94636	6.67783	6.21629	5.91008	6.4467	P	P	P	P	P	P	P	P	exonic	NM_011240	Ranbp2
mmu_circRNA_39766	101.5	50	44	52	111	59	64	85	6.03841	6.33162	5.75259	5.71618	6.31812	6.01071	5.74252	6.06559	P	P	P	P	P	P	P	P	intronic	AK136043
mmu_circRNA_26339	36	30.5	65	29	35	32	36	32	4.83487	4.78995	7.95515	4.43724	4.94728	4.92073	4.90877	4.43724	P	A	P	A	P	A	A	A	exonic	NM_011307	Uimc1
mmu_circRNA_23891	71	35.5	34	49	57	49	57	70	5.51101	5.40435	4.82536	5.49311	5.39366	5.42548	5.49711	5.67	P	P	A	P	P	P	P	P	exonic	NM_030096	Ddx52
mmu_circRNA_006588	244.5	44	35	112.5	201	114	179	149	7.22679	5.87133	5.09968	6.96407	7.04891	6.87162	7.17999	6.80544	P	P	A	P	P	P	P	P	exonic	NM_052977	Adarb2
mmu_circRNA_24765	51	36	38	35	60	44	40	41	5.08912	5.52283	5.2231	4.97907	5.46888	5.18395	4.79645	4.9502	P	P	P	P	P	P	P	P	exonic	NM_009072	Rock2
mmu_circRNA_30967	39	27	33.5	31	34	28	37	34	4.84745	4.32496	4.82536	4.73344	4.67464	4.54545	4.70261	4.60224	P	A	A	A	A	A	A	P	exonic	NM_001081179	Heatr5b
mmu_circRNA_41814	176	42	40	71	202	116	135	134.5	6.80302	6.05478	5.75259	6.23077	7.10271	6.89643	6.77118	6.69838	P	P	P	P	P	P	P	P	exonic	NM_001081414	Grm5
mmu_circRNA_42220	93	83	70.5	79	103	85	98	114	5.90483	7.2334	8.27019	6.39941	6.19799	6.43944	6.28034	6.48344	P	P	P	P	P	P	P	P	exonic	NM_001004187	2610020H08Rik
mmu_circRNA_23519	47.5	32	36	33	44	37	42	47	4.97334	4.94728	4.87229	4.7932	4.91476	5.06508	4.8815	5.15893	P	A	P	P	P	P	P	P	exonic	NM_023479	Elac2
mmu_circRNA_35519	47	34	53.5	36.5	40	46	46	52.5	5.01855	5.26591	7.20465	5.03789	4.87537	5.35232	5.15134	5.33902	P	P	P	P	P	P	P	P	exonic	NM_001166659	Lekr1
mmu_circRNA_33495	112	52.5	92	103	272	143	197.5	386	6.11195	6.33162	8.95031	6.88006	7.49517	7.23579	7.33406	8.21329	P	P	P	P	P	P	P	P	exonic	NM_015753	Zeb2
mmu_circRNA_20170	66	51	46.5	48	74	57	61.5	71.5	5.41917	6.30791	6.50445	5.45456	5.74421	5.76922	5.59363	5.71188	P	P	P	P	P	P	P	P	exonic	NM_018868	Nop58
mmu_circRNA_43155	142	50.5	50	75	144.5	93	147.5	113	6.50445	6.37572	7.2554	6.31303	6.68179	6.61068	6.90247	6.46977	P	P	P	P	P	P	P	P	exonic	NM_001081164	Otud4
mmu_circRNA_22048	39	33.5	33.5	33	45	33.5	37	36	4.84745	5.26591	4.54931	5.03789	5.00738	4.70261	4.75029	4.84118	P	P	A	A	P	P	P	P	exonic	NM_008297	Hsf2
mmu_circRNA_43571	57	50	54	53	68	67	74.5	89	5.30749	6.30791	7.42423	5.74924	5.66467	6.148	5.81479	6.09886	P	P	P	P	P	P	P	P	exonic	NM_145605	Klhdc4
mmu_circRNA_42751	5339	452.5	44.5	1131	2200.5	777.5	760.5	1632	11.7273	9.72783	5.96525	10.4625	10.6845	9.65381	9.28968	10.3	P	P	P	P	P	P	P	P	sense overlapping	ENSMUST00000084017	Gm5908
mmu_circRNA_22778	32	31	35.5	28	31	33	38	37	4.71296	4.628	4.82536	4.43724	4.73344	4.85993	4.92667	4.84118	A	A	P	A	A	A	P	P	exonic	NM_001003913	Mars
mmu_circRNA_27596	54	30.5	37	35	69	42	56	54	5.19137	4.67817	5.2231	5.11277	5.59549	5.03789	5.40647	5.45661	P	A	P	P	P	P	P	P	exonic	NM_029498	Zmym2
mmu_circRNA_39545	82	57	38.5	63	96	65	81	86	5.78075	6.58883	5.41706	6.0507	6.07765	6.05206	6.01838	6.03153	P	P	P	P	P	P	P	P	exonic	NM_031406	Slc12a9
mmu_circRNA_32545	84	32.5	29	41	82	35	49	56	5.72217	5.11277	4.34714	5.13347	5.80997	4.73344	5.23512	5.45661	P	A	A	P	P	P	P	P	exonic	NM_175353	Exoc6
mmu_circRNA_41901	71.5	34	57	41	52.5	45.5	60	55.5	5.66289	5.59922	7.84534	5.34347	5.37423	5.56915	5.57767	5.40647	P	M	P	P	P	P	P	P	exonic	NM_011858	Tenm4
mmu_circRNA_36840	36.5	31.5	37	41	46.5	47	36	44	4.71296	4.89065	5.28569	5.34347	5.08647	5.45867	4.78341	5.14625	P	A	P	P	P	P	A	P	exonic	NM_022814	Svep1
mmu_circRNA_45766	766	186	56	301.5	459.5	233	443	383	8.81421	8.46087	7.62828	8.48925	8.27442	7.98072	8.54415	8.19818	P	P	P	P	P	P	P	P	exonic	NM_177592	Tmem164
mmu_circRNA_36586	60.5	35.5	32	35	31	28	32.5	34	5.42967	5.63595	4.77026	5.08647	4.69218	4.73344	4.27967	4.70261	P	P	A	P	A	A	A	A	exonic	NM_011997	Casp8ap2
mmu_circRNA_34582	52	37	33	61	51.5	35	44	51.5	5.09968	5.52283	4.87229	5.93166	5.23272	4.97621	5.09441	5.30749	P	P	A	P	P	P	P	P	exonic	NM_009730	Atrn
mmu_circRNA_38999	87	34	39	39	70	34	68.5	45	5.89122	5.44217	5.75259	5.22792	5.69806	4.85993	5.77746	5.09177	P	P	P	P	P	P	P	P	exonic	NM_144910	Cnot6l
mmu_circRNA_29478	87	37	32	48	166	52	127	91	5.86825	5.52283	4.67464	5.51101	6.82943	5.45867	6.62628	6.15561	P	P	A	P	P	P	P	P	exonic	NM_172613	Atp13a4
mmu_circRNA_23372	99	32.5	34	44	73	45	49.5	66	5.96236	5.11277	4.98478	5.31657	5.71188	5.18395	5.23512	5.61402	P	A	A	P	P	P	P	P	exonic	NM_175258	Rapgef6
mmu_circRNA_016242	1872	747	286.5	846	1317.5	1121	1292	1280	10.2119	10.3649	10.1332	10.0279	9.87235	10.1913	10.0666	9.95216	P	P	P	P	P	P	P	P	exonic	NM_029582	Txndc11
mmu_circRNA_32780	150.5	45	35	57	89	53	81	64	6.58555	6.05478	5.09968	5.83862	6.02324	5.8323	6.03015	5.67706	P	P	P	P	P	P	P	P	exonic	NM_025811	Nhlrc2
mmu_circRNA_41472	140	490	295	210	278	481	530.5	451	6.48445	9.82054	10.1818	7.97087	7.56683	9.02065	8.7821	8.45343	P	P	P	P	P	P	P	P	exonic	NM_011668	Ube3a
mmu_circRNA_30014	59	40.5	52.5	41	76	52	55	68	5.28916	5.48105	6.98415	5.22792	5.68585	5.63595	5.36112	5.74252	P	P	P	P	P	P	P	P	exonic	NM_015755	Hunk
mmu_circRNA_43576	61.5	41	41.5	35	57	49	51	61.5	5.42967	5.87133	5.89728	4.92073	5.46888	5.60479	5.26825	5.58614	P	P	P	P	P	P	P	P	exonic	NM_001029993	Zc3h18
mmu_circRNA_32747	43	35	51	42	44	35	37	37	4.90877	5.52283	6.88006	5.18395	5.09441	4.85993	4.75029	4.70261	P	P	P	P	P	P	P	P	intergenic
mmu_circRNA_40764	467	945	664	536	592	804.5	831	952.5	8.1012	10.6112	11.0117	9.3448	8.65343	9.71764	9.42096	9.5519	P	P	P	P	P	P	P	P	exonic	NM_001033204	Rpusd3
mmu_circRNA_25428	2691.5	3934.5	3024	2599	3357	3808	3889	4330	10.7302	12.2639	12.6034	11.9191	11.2987	11.9036	11.7426	11.7273	P	P	P	P	P	P	M	P	exonic	NM_018814	Pcnx
mmu_circRNA_22530	129	88	66.5	87.5	144	127	105	117	6.30791	7.3579	8.17481	6.55806	6.66589	7.06886	6.41588	6.49448	P	P	P	P	P	P	P	P	exonic	NM_013598	Kitl
mmu_circRNA_23239	33	51	38	30.5	31	32	37.5	35	4.76363	6.44566	5.61402	4.73344	4.76363	5.00458	4.86612	4.7932	P	P	P	A	A	A	P	P	exonic	NM_013552	Hmmr
mmu_circRNA_22759	66	31.5	46	39	49	38.5	40	45.5	5.56915	5.48105	6.93046	5.26825	5.28916	5.28916	5.04064	5.18147	P	A	P	P	P	P	P	P	sense overlapping	NM_182807	Fam19a2
mmu_circRNA_45348	177.5	40.5	31.5	71.5	109	69.5	96	79	6.78105	5.83862	4.40357	6.16569	6.22957	6.20656	6.29534	5.8897	P	P	A	P	P	P	P	P	exonic	NM_012005	Med14
mmu_circRNA_19092	54	29	47	36	32.5	38.5	46	41	5.22792	4.94728	6.44204	5.08647	4.73344	5.00458	5.15134	4.91775	P	A	P	P	A	P	P	P	sense overlapping	NM_024242	Riok1
mmu_circRNA_005164	214	319	233	196.5	244	332	301	379.5	7.08854	9.23364	9.96408	7.84652	7.35625	8.49801	7.98571	8.19172	P	P	P	P	P	P	P	P	exonic	NM_023214	Slc30a7
mmu_circRNA_44576	70	32	32	39	71	40	55	53	5.56915	5.16397	4.51423	5.22792	5.75092	5.22792	5.43385	5.48105	P	A	A	P	P	P	P	P	exonic	NM_007399	Adam10
mmu_circRNA_19591	43	37	43	36.5	58.5	44	52	70	4.84745	5.40435	6.17008	5.11277	5.41917	5.26591	5.35232	5.80997	P	P	P	P	P	P	P	P	exonic	NM_173868	St18
mmu_circRNA_27892	76	34	34.5	51.5	79	54	64	60	5.68409	5.31657	5.3479	5.66289	5.87901	5.81639	5.74252	5.49511	P	P	P	P	P	P	P	P	sense overlapping	NM_007920	Elf1
mmu_circRNA_40554	707	329	150	343.5	719	410	496	516	8.67907	9.2904	9.52865	8.68806	8.92233	8.79991	8.6921	8.66658	P	P	P	P	P	P	P	P	exonic	NM_018815	Nup210
mmu_circRNA_21156	35	28.5	44	28	33	28	31	29	4.63527	4.78995	6.3045	4.43724	4.59852	4.41205	4.60224	4.25238	P	A	P	A	A	A	A	A	exonic	NM_172645	Suco
mmu_circRNA_43988	6269	7541	5365	4720.5	6727	6902.5	8324	7805	12.0117	13.032	13.2173	12.7062	12.4368	12.7826	12.8665	12.6034	P	P	P	P	P	P	P	P	exonic	NM_001029838	Pknox2
mmu_circRNA_33561	229.5	55	54.5	97	161	56	95	118.5	7.17719	6.48445	7.46231	6.76373	6.83418	5.8323	6.29534	6.53831	P	P	P	P	P	P	P	P	exonic	NM_146123	Cacnb4
mmu_circRNA_44092	211	56	37	86	264	132	271	209	7.01898	6.60698	5.3479	6.62445	7.47174	7.1568	7.79954	7.3452	P	P	P	P	P	P	P	P	exonic	NM_027498	Sik3
mmu_circRNA_41782	776	132	52	338	878	380	575.5	616.5	8.84188	8.03433	7.20465	8.655	9.22395	8.67698	8.88563	8.88486	P	P	P	P	P	P	P	P	exonic	NM_013886	Hdgfrp3
mmu_circRNA_24855	91	59.5	49	76	96	85	82.5	93.5	5.90483	6.66944	6.93046	6.31303	6.12493	6.4467	6.06828	6.16569	P	P	P	P	P	P	P	P	intronic	ENSMUST00000021009	Myt1l
mmu_circRNA_23177	109	33	34	58.5	61	37	51	46	6.09886	5.05427	4.67464	5.91905	5.46888	5.03789	5.25415	5.09177	P	P	A	P	P	P	P	P	exonic	NM_177364	Sh3pxd2b
mmu_circRNA_006518	1798.5	244	37	590	894	662	789	914	10.1652	8.86121	5.3479	9.50954	9.2679	9.43302	9.34119	9.50142	P	P	P	P	P	P	P	P	exonic	NM_198600	Papd7
mmu_circRNA_25466	37	30.5	42	32.5	33	32	39	35	4.78668	4.57602	5.61402	4.88456	4.65688	4.79645	4.70261	4.65688	P	A	P	P	A	A	P	P	exonic	NM_183154	Zfyve1
mmu_circRNA_25246	42.5	37	33	42	49	36	53	40	4.92073	5.35783	4.47827	5.20366	5.2231	4.97621	5.37423	4.91775	P	P	A	P	P	P	P	P	exonic	NM_025441	Nemf
mmu_circRNA_30060	34	35.5	38	34	37	34	36	41.5	4.67464	5.2231	5.3479	4.92073	4.91476	4.70261	4.54545	5.00458	P	P	P	A	P	P	P	P	exonic	NM_001111021	Runx1
mmu_circRNA_43810	93.5	57	45	69	100	57	106	78	5.94636	6.53977	6.44204	6.25695	6.17446	5.86825	6.42902	5.96236	P	P	P	P	P	P	P	P	sense overlapping	NM_001004190	Zfp560
mmu_circRNA_31127	66	45	46	42	66	45	56	58	5.56915	6.05478	6.5676	5.26825	5.59549	5.4991	5.49711	5.48105	P	P	P	P	P	P	P	P	exonic	NM_023630	Gtf2a1l
mmu_circRNA_018777	30	31	52	29	31	32	34	35	4.54545	4.57602	7.14538	4.66045	4.57602	4.60224	4.6533	4.7932	A	A	P	A	A	A	A	P	exonic	NM_009930	Col3a1
mmu_circRNA_43812	47	34	38	38	41	37	38	39	5.11667	5.26591	5.48105	5.18395	4.96471	5.03789	4.82536	4.98478	P	P	P	P	P	P	A	P	exonic	NM_011753	Zfp26
mmu_circRNA_33951	117	43	28.5	65	76	33	75.5	82.5	6.25695	5.99524	4.40357	6.0507	5.79381	4.92073	6.00931	6.01629	P	P	A	P	P	P	P	P	exonic	NM_001025576	Ccdc141
mmu_circRNA_38536	53	48	48	51	70	46	70	62	5.31657	6.26283	6.82148	5.66289	5.74421	5.56915	5.84804	5.56344	P	P	P	P	P	P	P	P	exonic	NM_001081422	Bod1l
mmu_circRNA_41351	262.5	141	49	186	169	272	192.5	250	7.33602	8.1133	6.93046	7.80014	6.86931	8.18971	7.30613	7.58102	P	P	P	P	P	P	P	P	exonic	NM_182993	Slc17a7
mmu_circRNA_28847	38.5	31	38	30.5	35	34	36	38	4.92073	5.05427	5.75259	4.47827	4.86303	4.73344	4.60224	4.7932	P	A	P	A	A	P	P	P	exonic	NM_177821	Ep300
mmu_circRNA_009672	1730.5	230.5	33	737.5	1189	313.5	803	817	10.1276	8.77738	4.77026	9.81969	9.71173	8.40451	9.36086	9.31694	P	P	A	P	P	P	P	P	exonic	NM_024186	Ssbp2
mmu_circRNA_45901	417	77.5	56	140	224	109	137	152.5	7.94311	7.11285	7.33909	7.37999	7.23459	6.83418	6.78351	6.89907	P	P	P	P	P	P	P	P	exonic	NM_001081124	Map7d2
mmu_circRNA_20020	32	28	35	34	36	27	36	32	4.67464	4.73683	5.09968	5.03789	4.80293	4.54545	4.84745	4.73005	P	A	P	P	P	A	A	A	exonic	NM_011729	Ercc5
mmu_circRNA_33643	32	29	52	35	28	29	32.5	30	4.57602	4.5221	6.98415	4.9502	4.51423	4.41205	4.44554	4.3821	A	A	P	P	A	A	A	A	exonic	NM_001001182	Baz2b
mmu_circRNA_19516	342	50.5	37	168	443	140.5	291	286.5	7.65626	6.37572	4.87229	7.64188	8.23785	7.22649	7.90223	7.78469	P	P	P	P	P	P	P	P	sense overlapping	NM_018770	Cadm1
mmu_circRNA_23745	47	29	50	42	54	50	55	41.5	5.08912	4.628	7.03866	5.42967	5.20854	5.56915	5.40647	5.02411	P	A	P	P	P	P	P	P	exonic	NM_144825	Taok1
mmu_circRNA_000396	65	30	40.5	42	59	35.5	46	46.5	5.5287	5.05427	5.41706	5.36332	5.55003	5.22792	5.2231	5.12832	P	A	P	P	P	P	P	P	sense overlapping	NM_172804	Syt16
mmu_circRNA_24046	121.5	112	86	82	139.5	148	126	153.5	6.209	7.75306	8.77347	6.51435	6.5977	7.30414	6.67121	6.89453	P	P	P	P	P	P	P	P	exonic	NM_031386	Tex14
mmu_circRNA_19679	33	30	33	33	50.5	33	43	44	4.54545	4.94728	4.98478	4.85214	5.16522	4.60224	5.00458	5.09177	A	A	A	A	P	P	P	P	exonic	NM_145381	Lactb2
mmu_circRNA_31288	63	30	36	33	45	33	40	42	5.39366	4.94728	5.09968	4.73344	5.12574	4.85993	4.84745	4.9502	P	A	P	P	P	P	P	P	exonic	NM_001081222	Esco1
mmu_circRNA_36446	54	34	33	28	31	29	45	35.5	5.19137	4.94728	4.59852	4.32496	4.60595	4.54545	5.11797	4.73005	P	A	A	A	A	A	P	P	exonic	NM_026005	2610301B20Rik
mmu_circRNA_28568	42.5	28	27.5	36	41	34	42.5	34	4.97334	4.36475	4.24291	5.13347	5.04064	4.85993	4.98478	4.81258	P	A	A	P	P	P	P	P	exonic	NM_019480	Ebag9
mmu_circRNA_44561	98.5	42	42	55.5	79	53	65.5	73	5.98389	5.87133	5.89728	5.8897	5.84804	5.6753	5.75092	5.8496	P	P	P	P	P	P	P	P	exonic	NM_033604	Rnf111
mmu_circRNA_38262	348	257	138.5	258	543	258.5	550.5	488	7.69724	8.93731	9.42353	8.27645	8.51536	8.11639	8.82389	8.56739	P	P	P	P	P	P	P	P	exonic	NM_053090	Fam126a
mmu_circRNA_017500	267	51	38	108	198	96	138.5	147	7.33351	6.37572	4.98478	6.86002	7.04891	6.61068	6.75708	6.80544	P	P	P	P	P	P	P	P	exonic	NM_008391	Irf2
mmu_circRNA_28466	40	30	34	31	47.5	31	41	41	4.87229	4.628	4.92963	4.73344	5.19137	4.92073	4.96759	4.87229	P	A	A	A	P	A	P	P	exonic	NM_001081359	Ubr5
mmu_circRNA_39251	120.5	109	83	85	184	153.5	192	181	6.23557	7.71709	8.66436	6.60235	6.96407	7.37809	7.31381	7.13162	P	P	P	P	P	P	P	P	exonic	NM_011202	Ptpn11
mmu_circRNA_013197	752	109	51	183.5	408	229.5	268	346	8.78169	7.71709	6.82148	7.76306	8.10595	7.93834	7.7904	8.05465	P	P	P	P	P	P	P	P	exonic	NM_007983	Faf1
mmu_circRNA_19824	65	36	37.5	47	65.5	44	54	57	5.43802	5.26591	5.28569	5.56915	5.55003	5.31204	5.40647	5.50507	P	P	P	P	P	P	P	P	exonic	NM_175642	Adgrb3
mmu_circRNA_21341	237	42	34.5	91	259	106	146.5	168	7.21105	6.05478	5.15893	6.73693	7.45975	6.83418	6.91373	7.0311	P	P	P	P	P	P	P	P	exonic	ENSMUST00000111159	Akt3
mmu_circRNA_37545	51.5	29.5	31	33	42	30	43	35	5.2231	4.47422	4.59852	4.85214	5.09441	4.79645	5.04064	4.74694	P	A	A	P	P	A	P	P	exonic	uc008uob.1	Rlf
mmu_circRNA_26796	833	600	342.5	549.5	1104.5	863.5	847	890	8.99976	10.0698	10.3815	9.38257	9.5848	9.80404	9.44574	9.46054	P	P	P	P	P	P	P	P	sense overlapping	ENSMUST00000184031	5S_rRNA
mmu_circRNA_20121	1124	137.5	68	472	386.5	159	217.5	184	9.39374	8.09511	8.17481	9.15863	8.04461	7.40547	7.47402	7.12291	P	P	P	P	P	P	P	P	exonic	NM_139146	Satb2
mmu_circRNA_27939	143	70	64	91	142	96	109	115.5	6.44566	7.01411	7.84534	6.68091	6.60837	6.59491	6.44152	6.46416	P	P	P	P	P	P	P	P	exonic	NM_029320	Pibf1
mmu_circRNA_45642	32	31.5	35	35	32	33	37	35.5	4.74694	5.00458	5.04064	5.03789	4.74694	5.00458	4.8815	4.84118	A	A	A	P	A	A	P	P	sense overlapping	ENSMUST00000144761	Gm14858
mmu_circRNA_41799	36	30.5	36.5	33	39	30.5	43	36	4.71296	5.00458	5.04064	4.76363	4.80293	4.57602	4.96759	4.74694	P	A	P	A	P	A	P	P	sense overlapping	uc009iee.1	AK132723
mmu_circRNA_32161	309	70	87	113	319	129.5	202.5	306	7.54188	6.96407	8.70404	6.98558	7.74152	7.10239	7.3835	7.85958	P	P	P	P	P	P	P	P	exonic	NM_144871	Suv420h1
mmu_circRNA_19990	298	175	91	178.5	390.5	235	336	347	7.49367	8.40078	8.92511	7.73052	8.05363	7.99104	8.13061	8.04768	P	P	P	P	P	P	P	P	exonic	NM_177084	Slc9a4
mmu_circRNA_30466	1506.5	2589	1791	1678	1619.5	2241	2237.5	2158.5	9.89866	11.7724	12.0444	11.1461	10.1557	11.1291	10.8593	10.6972	P	P	P	P	P	P	P	P	exonic	NM_020508	Brd4
mmu_circRNA_20228	409	65	45	151.5	184	105	145	142	7.92319	6.88808	6.69316	7.46231	6.95756	6.76788	6.89832	6.79979	P	P	P	P	P	P	P	P	exonic	ENSMUST00000027168	Raph1
mmu_circRNA_35543	42	33.5	53.5	35	37	39	42	40	4.87229	4.89065	7.5496	5.08647	4.65688	5.03789	4.90877	5.06239	P	P	P	P	P	P	P	P	intronic	NM_001113419	Gm21949
mmu_circRNA_19557	48	31.5	35	40	72	38	48	51	5.18643	5.40435	5.3479	5.31657	5.79381	5.22792	5.35232	5.37423	P	A	A	P	P	P	P	P	sense overlapping	NM_011564	Sry
mmu_circRNA_20418	107	28	31	53.5	90	33	59	51	6.05613	4.42889	4.59852	5.73238	6.00791	4.85993	5.59363	5.30749	P	A	A	P	P	A	P	P	sense overlapping	NM_010472	Agfg1
mmu_circRNA_23307	74.5	31	32	33.5	58	29.5	42	50	5.62868	4.73683	4.54931	4.7932	5.42967	4.51028	4.98478	5.22792	P	A	A	P	P	A	P	P	exonic	NM_175255	Sec24a
mmu_circRNA_34033	33	28.5	36	28	38	29	37	38	4.59852	4.78995	5.48105	4.66045	4.82536	4.73344	4.84745	4.8537	A	A	P	A	P	A	A	P	exonic	NM_029437	Ckap5
mmu_circRNA_31447	302	41	39	89	224	75	123	144	7.50016	5.59922	5.2231	6.58555	7.21348	6.27336	6.57235	6.81508	P	P	P	P	P	P	P	P	exonic	NM_001033532	AW554918
mmu_circRNA_36831	137	42	43.5	74	101.5	55	102	87	6.40048	5.87133	6.10542	6.37572	6.1028	5.6753	6.38869	6.12234	P	P	P	P	P	P	P	P	exonic	NM_011207	Ptpn3
mmu_circRNA_22475	56	39.5	47	42	60	46	53	57	5.28916	5.63595	6.93046	5.36332	5.53065	5.56915	5.43385	5.48105	P	P	P	P	P	P	P	P	exonic	NM_172538	Vezt
mmu_circRNA_18937	1686	95	64	611	590	272	333	363	10.0876	7.43548	7.9866	9.5448	8.6405	8.19556	8.09643	8.1159	P	P	P	P	P	P	P	P	sense overlapping	NM_001001883	Hecw2
mmu_circRNA_30367	138	33	34	47	103	43	43	60	6.4384	5.16397	4.98478	5.55003	6.22114	5.38073	5.04064	5.63776	P	P	A	P	P	P	P	P	exonic	NM_029870	Crebrf
mmu_circRNA_37201	445	58	30	219	228.5	106.5	173	218	8.04461	6.58883	4.51423	8.02484	7.27066	6.85924	7.17094	7.38943	P	P	A	P	P	P	P	P	exonic	NM_172696	Inadl
mmu_circRNA_42309	45	32	34	35	47	44	45	46	4.97334	4.94728	4.87229	4.82536	5.12574	5.31204	5.11797	5.02411	P	A	A	P	P	P	P	P	sense overlapping	NM_145587	Sbk1
mmu_circRNA_24175	57	34.5	42	42	52	47	60	60	5.15893	5.00458	5.82596	5.26825	5.23272	5.36987	5.53843	5.49511	P	P	P	P	P	P	P	P	exonic	NM_001080925	Rapgefl1
mmu_circRNA_26813	48	29	30.5	40	37	30.5	34	38	5.01855	4.94728	4.54931	5.11277	4.73344	4.37565	4.6533	4.74694	P	A	A	P	P	A	A	P	exonic	NM_023472	Ankra2
mmu_circRNA_35719	367	38.5	35	127	307	95	228	172	7.76306	5.56248	5.09968	7.19699	7.67049	6.61068	7.5496	7.0819	P	P	P	P	P	P	P	P	exonic	NM_030695	Lrba
mmu_circRNA_40241	33	31	38	30	31	34.5	36	38	4.59852	4.84745	5.48105	4.85214	4.60595	4.9502	4.73344	4.84118	A	A	P	A	A	P	A	P	sense overlapping	NM_001081382	Zfp777
mmu_circRNA_25974	50	31	40	34	50	32	42	40	5.08912	4.5221	5.89728	5.03789	5.23272	4.60224	5.00458	4.91775	P	A	P	P	P	P	P	P	exonic	NM_027000	Gtpbp4
mmu_circRNA_25973	51.5	48	48	50	58	51	63	53.5	5.19137	5.93609	6.5676	5.63957	5.49311	5.70844	5.69979	5.39152	P	P	P	P	P	P	P	P	exonic	NM_027000	Gtpbp4
mmu_circRNA_24537	36	30	38.5	32	40.5	29	35	34	4.87229	5.05427	5.48105	4.7932	5.09441	4.73344	4.79645	4.65688	P	A	P	A	P	A	A	A	sense overlapping	NM_172421	Asxl2
mmu_circRNA_31565	47	27	45	33	41.5	33	43	39	5.12832	4.36475	6.44204	4.85214	5.07314	4.92073	5.04064	5.06239	P	A	P	P	P	A	P	P	exonic	NM_178347	Cdc23
mmu_circRNA_26191	680	92	41.5	260.5	299	162.5	178.5	197	8.63643	7.40308	6.10542	8.30781	7.62531	7.46691	7.20251	7.26569	P	P	P	P	P	P	P	P	exonic	NM_009881	Cdyl
mmu_circRNA_22760	91.5	49	38	66	94	71.5	113	82	5.79055	6.19553	5.61402	6.17944	6.00791	6.13779	6.50445	6.01629	P	P	P	P	P	P	P	P	exonic	NM_182807	Fam19a2
mmu_circRNA_008169	140	44	36	64	91	61	77	80	6.45392	5.80997	5.61402	6.10476	6.02324	5.98815	5.91008	5.98389	P	P	P	P	P	P	P	P	exonic	NM_001033258	Arfgef3
mmu_circRNA_19247	4772	1111	45	1723	3067	1562	3108.5	2941	11.5826	10.7917	6.5676	11.193	11.1668	10.6472	11.4256	11.2226	P	P	P	P	P	P	P	P	intronic	ENSMUST00000133734	Tlk1
mmu_circRNA_21254	73.5	31	32	43.5	65	50	58.5	70	5.67706	4.84745	4.77026	5.45456	5.57483	5.63595	5.55387	5.73238	P	A	A	P	P	P	P	P	exonic	NM_010633	Uhmk1
mmu_circRNA_35498	235	43.5	31	74	162	66	87	111	7.20251	6.10804	4.77026	6.32713	6.82148	6.148	6.148	6.45494	P	P	A	P	P	P	P	P	exonic	NM_015728	Slc33a1
mmu_circRNA_22247	67.5	46.5	46	42.5	72	55	60	58	5.44838	6.10804	6.3045	5.31657	5.66467	5.61586	5.49711	5.43176	P	P	P	P	P	P	P	P	exonic	NM_198635	Gm5134
mmu_circRNA_43396	56	35.5	43	34	37.5	36	42.5	35	5.35453	5.31657	6.3045	5.03789	4.99046	5.22792	5.06239	4.84118	P	P	P	P	P	P	P	P	sense overlapping	NM_013477	Atp6v0d1
mmu_circRNA_23599	45.5	33	35	35	44.5	37	40	39.5	5.12832	5.26591	5.15893	5.03789	5.07314	5.31204	4.92667	4.89369	P	P	P	P	P	P	P	P	exonic	NM_019726	Gps2
mmu_circRNA_23597	101.5	52	37	47.5	96.5	57.5	85	88	6.02324	6.40155	5.48105	5.55003	6.13266	5.87901	6.13138	6.13779	P	P	P	P	P	P	P	P	exonic	NM_011814	Fxr2
mmu_circRNA_27674	42	32.5	37	27	37	34	40	37.5	5.01855	5.16397	5.09968	4.28431	4.80293	4.85993	4.8815	4.76363	P	A	P	A	P	P	P	P	exonic	NM_026001	Rnaseh2b
mmu_circRNA_28774	46	41	63.5	48	58	54	50	57	4.87229	5.52283	7.87676	5.5287	5.36112	5.6753	5.28916	5.45661	P	P	P	P	P	P	P	P	intergenic
mmu_circRNA_30544	314	168	108	155.5	329.5	233	265.5	280.5	7.54768	8.32337	9.14109	7.51724	7.78325	7.96059	7.79345	7.76306	P	P	P	P	P	P	P	P	exonic	uc008cub.2	Ppp2r5d
mmu_circRNA_31458	68.5	30	29	40	60	37	47.5	45.5	5.59922	4.73683	4.43724	5.26825	5.51101	5.22792	5.28916	5.04064	P	A	A	P	P	P	P	P	intronic	ENSMUST00000036619	AW554918
mmu_circRNA_34193	51	47.5	85	94.5	50	41	49.5	59	5.26825	6.37572	8.72986	6.74368	5.23272	5.28916	5.33902	5.57483	P	P	P	P	P	P	P	P	exonic	NM_172671	Lgr4
mmu_circRNA_42668	108	107	79.5	103	150	105.5	154	138	6.08298	7.70331	8.62574	6.88006	6.68705	6.76041	6.96263	6.72163	P	P	P	P	P	P	P	P	exonic	NM_153397	Adam32
mmu_circRNA_36076	198	90	69	100	175	92	141	134.5	6.9532	7.42973	8.35662	6.83101	6.89983	6.54653	6.85458	6.731	P	P	P	P	P	P	P	P	exonic	NM_178936	Tmem56
mmu_circRNA_015704	1265	442.5	159	482	990	747	779	958.5	9.56827	9.69236	9.62532	9.19869	9.43874	9.58363	9.31623	9.56506	P	P	P	P	P	P	P	P	exonic	NM_028731	Esyt2
mmu_circRNA_001872	82	37	34	69	61	45	65	78.5	5.69979	5.35783	4.77026	6.16569	5.40647	5.31204	5.63595	5.86206	P	P	A	P	P	P	P	P	exonic	NM_053072	Fgd6
mmu_circRNA_20634	1648	183.5	30	555.5	692	410	551	552	10.0627	8.4542	4.51423	9.40947	8.88219	8.79991	8.83202	8.74686	P	P	A	P	P	P	P	P	exonic	NM_001122675	Zcchc2
mmu_circRNA_012713	46	33.5	57	45	60.5	43.5	51.5	57.5	4.98762	5.00458	7.58666	5.36332	5.48105	5.24704	5.33902	5.46888	P	P	P	P	P	P	P	P	exonic	NM_021465	Stag2
mmu_circRNA_38897	46	29	31	32	39.5	29	33	44	5.04883	4.628	4.59852	4.66045	4.96471	4.64971	4.57602	5.11277	P	A	A	P	P	A	A	P	exonic	NM_007683	Cenpc1
mmu_circRNA_36134	29	28	59	61	29	29	31	30	4.47827	5.16397	7.62828	5.90483	4.49836	4.21567	4.54545	4.41205	A	A	P	P	A	A	A	A	intronic	ENSMUST00000182112	Ank2
mmu_circRNA_38899	33	31	42	33	28	32	35	39	4.78668	5.16397	6.3045	5.03789	4.65688	4.97621	4.92667	5.02411	A	A	P	P	A	A	A	P	exonic	NM_007683	Cenpc1
mmu_circRNA_35508	180.5	49	59	91	166	121	144	139	6.79857	6.26283	7.90299	6.69011	6.80383	6.96299	6.85458	6.76581	P	P	P	P	P	P	P	P	exonic	NM_010597	Kcnab1
mmu_circRNA_24560	2669	257	46	921	1492	566	1067	1134	10.7215	8.94702	6.3045	10.181	10.0309	9.23222	9.75391	9.77886	P	P	P	P	P	P	P	P	exonic	NM_007886	Dtnb
mmu_circRNA_009875	145	47	48	95	116	63	98	86	6.50445	6.05478	6.88006	6.70704	6.36373	6.03429	6.35714	6.08697	P	P	P	P	P	P	P	P	exonic	NM_172266	Lpgat1
mmu_circRNA_35175	27	37	64.5	34	30	28	31	31	4.27502	5.56248	8.01598	4.97907	4.51423	4.41205	4.54545	4.49836	A	P	P	A	A	A	A	A	exonic	NM_029150	Spata16
mmu_circRNA_37766	621	741	522	500	775.5	877	882	1018.5	8.51364	10.3384	10.823	9.2385	9.04655	9.82054	9.50477	9.65834	P	P	P	P	P	P	P	P	exonic	NM_010948	Nudc
mmu_circRNA_26255	241	47.5	52	119	279	80	186	178	7.22498	6.10804	6.93046	7.10828	7.55321	6.41957	7.23699	7.12291	P	P	P	P	P	P	P	P	exonic	NM_021878	Jarid2
mmu_circRNA_26913	48.5	28	45	36	46	46	46	45	5.04883	4.42889	6.3045	4.92073	5.12574	5.44631	5.16899	5.22792	P	A	P	P	P	P	P	P	exonic	NM_027934	Rnf180
mmu_circRNA_38209	146	38	53	72	83.5	55	63	85	6.51039	5.59922	7.2554	6.20656	5.95511	5.89122	5.60479	6.02324	P	P	P	P	P	P	P	P	exonic	NM_177869	Fam185a
mmu_circRNA_23295	38	30	43	34.5	38	35	41	36	4.80937	5.05427	6.23557	4.88456	4.80293	4.85993	5.00458	4.74694	P	A	P	P	P	P	P	P	exonic	NM_172557	Rufy1
mmu_circRNA_003371	1823	307.5	43	587	770	335	523	654	10.1771	9.18915	5.55003	9.50111	9.03774	8.48624	8.76459	8.96752	P	P	P	P	P	P	P	P	intronic	ENSMUST00000081028	Etv6
mmu_circRNA_39832	986	143	44.5	557.5	608	311	424	550	9.23581	8.13238	6.50445	9.40947	8.68926	8.39275	8.45626	8.74874	P	P	P	P	P	P	P	P	exonic	NM_010492	Ica1
mmu_circRNA_39963	72	39	49	51	64	68	54	51	5.65397	5.48105	6.76083	5.60479	5.53065	6.19307	5.4648	5.24704	P	P	P	P	P	P	P	P	intronic	ENSMUST00000102995	Ahcyl2
mmu_circRNA_20392	46	31	53	36.5	35	28	33.5	37.5	5.15893	4.94728	7.42423	5.06239	4.73344	4.70261	4.86612	4.76363	P	A	P	P	P	A	A	P	exonic	NM_016716	Cul3
mmu_circRNA_44157	49	32	44	30	41	32	36	36	5.17524	5.05427	5.89728	4.73344	5.05155	4.92073	4.70261	4.76363	P	A	P	A	P	A	A	P	intergenic
mmu_circRNA_34833	52	28	45	35	44	37	34.5	58.5	5.1386	4.32496	6.3045	5.08647	4.97621	4.79645	4.62434	5.60479	P	A	P	P	P	P	A	P	exonic	NM_008383	Cep250
mmu_circRNA_20139	34	30	38	30	40	36	32	37	4.50631	4.628	5.48105	4.73344	4.84745	4.73344	4.70261	4.91775	P	A	P	A	P	P	A	P	exonic	NR_027853	Clk1
mmu_circRNA_24758	72.5	39	53	62	55	45	54	48	5.59922	5.74252	6.93046	5.90483	5.31657	5.38073	5.37423	5.26122	P	P	P	P	P	P	P	P	exonic	NM_015763	Lpin1
mmu_circRNA_25203	33	27	40.5	33	42	28	36	39	4.76363	4.42889	5.82596	4.92073	5.00738	4.37565	4.75029	4.7932	P	A	P	P	P	A	A	P	exonic	NM_177805	Fam179b
mmu_circRNA_25278	53	30	39	34	45	31	49	54	5.18643	5.00458	5.3479	4.7932	5.12574	4.57602	5.31883	5.43176	P	A	P	P	P	A	P	P	exonic	NM_001081195	Arid4a
mmu_circRNA_34174	40	26	40	33.5	34.5	37.5	32	50	4.87229	4.73683	5.89728	5.06239	4.86303	5.13603	4.70261	5.22792	P	A	P	P	P	P	A	P	exonic	NM_023876	Elp4
mmu_circRNA_34942	47	28	48	33	39	33	37	40	5.11667	4.5221	6.69316	4.85214	5.02411	5.03789	4.90877	4.98478	P	A	P	P	P	A	A	P	exonic	NM_021420	Stk4
mmu_circRNA_001794	1259.5	165	51.5	405	1016.5	376	1035	829	9.57005	8.32843	7.20465	8.90644	9.47879	8.68664	9.72277	9.34383	P	P	P	P	P	P	P	P	exonic	NM_144516	Zmynd11
mmu_circRNA_38065	42	39	43	47	48	44.5	51	59.5	4.84745	5.52283	5.82596	5.67882	5.14115	5.36987	5.28916	5.62868	P	P	P	P	P	P	P	P	exonic	NM_172447	Cfap69
[truncated: 10,986 more rows]
