# Supplementary material for: Possible epigenetic regulatory effect of dysregulated circular RNAs in epilepsy
Source: PLoS One. 2018 Dec 28;13(12):e0209829. doi: 10.1371/journal.pone.0209829 (PMC6310357; doi:10.1371/journal.pone.0209829)
Supplement: S2 File — (XLS) [file pone.0209829.s007.xls]

## Sheet: Sheet1
miRNA name	FC	Raw	Raw	Raw	Raw	Raw	Raw	Raw	Raw
mmu-miR-208a-3p	1	-0.756717	-0.765748	-2.10601	-5.19951	-4.71073	-4.79674	-2.5579	-4.72042
mmu-miR-208a-3p	-14.5534	-1.71447	-1.54962	-1.2135	-2.71991	-2.85693	-2.77877	146.636	-3.27143
mmu-miR-128-3p	0.677848	11462.6	13672.2	14618.3	8284.15	8225.12	9967.81	9412.53	9169.72
mmu-miR-128-3p	0.73809	15432.2	17553	18659.7	11867.6	11762.7	13921	13266.7	12991.5
mmu-miR-465a-3p	-0.0633562	38.8413	-0.467192	-2.29552	-0.470576	0.0973182	-4.16699	-0.851953	1.18366
mmu-miR-465a-3p	-0.00113818	-1.91403	2728.28	-1.61943	-1.60974	-3.08804	-0.918678	1.82504	-0.590472
mmu-miR-466b-3p	0.49693	43.0633	15.9859	17.2719	14.4375	12.6685	10.0468	14.6494	12.4716
mmu-miR-466b-3p	0.870198	12.9791	30.3617	24.9029	17.0374	18.4948	15.8755	24.4399	28.493
mmu-miR-466l-3p	2.02021	0.72034	4.86774	1.68738	4.62827	5.38618	3.13684	8.5258	3.85734
mmu-miR-466l-3p	1.49754	2.17615	4.3506	3.4381	3.22146	8.01396	3.13124	7.53631	4.64608
mmu-miR-669k-3p	1	-7.14078	-3.56186	-3.09774	-3.58281	-4.57686	-1.63331	-1.35376	-3.65596
mmu-miR-669k-3p	-0.362933	-5.51752	31.08	-1.31994	-1.05042	-3.67823	-2.76251	-2.6583	-3.18005
mmu-miR-669g	0.992227	2.9011	3.15428	4.0756	5.04457	2.21978	3.57222	0.557102	4.63982
mmu-miR-669g	0.290662	1.43503	4.40508	5.50409	0.113499	2.72153	1.10472	2.22374	-0.165535
mmu-miR-669g	1.08293	0.33873	4.323	1.11724	1.8614	2.77836	1.59323	5.37686	0.674167
mmu-miR-466i-3p	1.61562	30.1998	8.24707	25.6118	33.6939	47.3565	34.2423	42.4977	18.5344
mmu-miR-466i-3p	1.90159	33.4182	15.4763	32.3173	56.1935	61.3619	44.8603	60.5487	39.8855
mmu-miR-1b-5p	1.28168	0.560156	3.24265	1.01412	2.47259	4.03321	1.836	1.64633	2.80135
mmu-miR-1b-5p	0.497221	1.95026	4.61683	2.8852	2.9279	1.54856	0.537743	2.05444	1.85592
mmu-miR-1186a	-0.0044394	-1.86837	539.903	3.87842	-2.18681	-2.15668	-0.0410042	2.52534	-2.14184
mmu-miR-1186a	-0.00681564	274.943	0.306861	0.918029	0.53549	-1.91928	-2.66418	-0.0584133	1.16124
mmu-miR-1187	1.70362	17.6007	14.643	24.5112	36.1415	33.953	34.5333	32.1588	28.4352
mmu-miR-1187	1.22755	36.2405	28.7846	28.0581	42.3158	46.3489	33.8169	40.7217	32.9313
mmu-miR-669j	-10.1348	-1.13676	0.0214835	-1.01951	0.666238	-0.514117	0.669878	2.07399	2.41679
mmu-miR-669j	-1.86728	-2.45363	-3.0654	-1.38177	-1.10275	-1.42335	-1.01376	32.8252	-2.01321
mmu-miR-669f-3p	1.01658	53.6498	55.2762	70.5702	57.9364	69.2772	59.693	67.9962	54.6442
mmu-miR-669f-3p	1.28642	34.5245	31.6639	39.0511	55.2721	50.7896	37.076	50.8768	35.2797
mmu-miR-669i	1.62315	3.6835	3.29742	3.53774	5.7893	9.76714	3.94192	7.16741	4.87649
mmu-miR-669i	1.08822	9.36311	5.67624	6.34284	6.70092	8.67281	7.7344	9.94583	6.44898
mmu-miR-669h-5p	-0.00644778	-0.945165	2.08113	81.8638	-0.440771	0.46836	-1.32943	2.25741	-0.362899
mmu-miR-669h-5p	0.699214	2.11747	6.31734	3.79866	3.94048	2.85321	3.45846	2.08587	4.03111
mmu-miR-669h-3p	3.70295	8.92226	5.04083	7.55833	32.4197	36.026	19.0261	34.1459	17.9802
mmu-miR-669h-3p	3.37145	8.26405	6.85513	9.4807	34.2842	35.7591	19.2242	32.9024	16.5193
mmu-miR-1188-5p	1	-2.22868	-3.7583	-3.64212	-3.40194	-3.37637	-5.39563	-2.17233	-4.20768
mmu-miR-1188-5p	1	-2.59432	-1.41544	-1.43575	3.27653	-1.68268	-3.69701	-1.236	-2.39704
mmu-miR-466k	1	-2.17202	-1.30519	-0.802111	-0.445702	-2.52027	-2.83832	0.368882	-3.49779
mmu-miR-466k	1	-3.50082	-0.954077	0.406564	-3.36863	-2.04812	-2.2047	-1.98879	0.715325
mmu-miR-467f	1.07459	42.8224	87.4633	36.0743	48.3211	81.9304	60.3053	71.6381	50.5679
mmu-miR-467f	1.47411	47.51	30.6655	48.7402	47.3768	85.2046	66.6837	77.2246	53.2351
mmu-miR-1190	1.89703	3.54469	1.2432	1.82134	5.29714	3.71321	4.19003	7.01008	1.93538
mmu-miR-1190	2.57868	-1.95635	1.4545	2.6998	4.89119	1.76449	1.2484	3.67457	-0.75273
mmu-miR-466j	5.44877	-2.84897	1.76723	1.93191	0.487096	3.64934	0.445555	2.97821	0.811578
mmu-miR-466j	2.58576	0.318411	4.73037	1.10132	4.39202	7.39535	3.19233	8.07026	5.11568
mmu-miR-1191	1.30902	1.4634	2.30797	1.19107	3.35964	3.2801	0.0181212	3.91767	1.17729
mmu-miR-1191	0.376438	4.17583	5.57874	6.12237	3.10618	2.09999	2.26358	3.01648	-0.462693
mmu-miR-1192	1	-1.11928	0.584157	-0.600453	-6.38242	-4.04497	0.957977	-0.220932	-3.29784
mmu-miR-1192	-39.8109	-2.06644	1.98565	-0.218841	-2.52487	-1.73419	31.0588	-1.33578	0.213117
mmu-miR-1193-3p	-1.50868	-0.718058	0.0497976	-0.847972	5.57243	-0.831831	-0.10184	1.1016	0.668211
mmu-miR-1193-3p	0.977226	2.0395	6.42515	5.86169	5.50437	3.28585	3.62638	6.04445	3.30366
mmu-miR-1194	-143.093	-1.98141	0.702873	1.12832	41.9751	0.241239	-1.51937	1.93772	-0.116163
mmu-miR-1194	0.492146	-0.00985333	2.12449	4.08127	-0.371816	-0.748452	3.58154	1.82068	1.4913
mmu-miR-669e-5p	0.18886	0.150096	49.987	3.35187	3.16805	5.35167	2.32932	5.72497	2.10324
mmu-miR-669e-5p	2.0065	5.13321	4.6145	3.87353	8.07948	15.521	6.16254	11.1236	5.68167
mmu-miR-467g	3.82676	6.90433	4.5953	6.81474	33.4987	35.8259	11.9553	29.149	11.7168
mmu-miR-467g	2.83257	11.8149	7.14456	8.10108	30.2518	38.7134	15.9259	30.5781	11.753
mmu-miR-467g	2.84438	13.3106	4.71324	8.58152	33.3629	33.9337	16.5356	30.8594	17.6411
mmu-miR-467g	2.71541	12.6109	9.48403	9.66476	40.6799	36.2938	20.3417	34.8505	13.1381
mmu-miR-1195	0.357113	141.458	-3.54317	-7.01736	-1.95451	56.9936	-5.61451	-2.89512	51.9008
mmu-miR-1195	0.456954	44.184	31.6824	-4.94494	-2.47095	48.6139	-2.51283	-3.08085	28.5781
mmu-miR-1196-5p	2.7281	29.7074	0.0908057	-0.204583	36.4612	37.9275	14.4489	31.8419	12.1648
mmu-miR-1196-5p	6.76586	7.53568	3.1331	2.27018	39.4133	37.4874	19.1446	38.1744	11.2475
mmu-miR-1197-3p	-3.49635	-2.84272	-0.595177	0.335792	29.6531	-0.765335	-2.38211	-1.14944	-1.29579
mmu-miR-1197-3p	1	-2.31251	0.580389	-0.909059	-2.40598	-2.09519	-1.47823	-1.13402	-0.0462189
mmu-miR-1198-5p	1	-0.632397	0.0768533	-0.430052	-0.987696	-1.26302	-2.90806	-0.356419	-1.25441
mmu-miR-1198-5p	0.851467	34.2817	35.1226	43.3285	34.6844	30.8995	33.9003	31.0067	34.8155
mmu-miR-1199-5p	1	-10.5699	-7.79331	-10.2919	-7.20451	-9.74394	-10.1674	-7.03906	-9.16204
mmu-miR-1199-5p	1	-9.2428	-8.7643	-9.12812	-6.68461	-8.03696	-10.275	-6.11742	-5.49335
mcmv-miR-m01-1	1	-5.76249	0.147552	-2.64066	-3.78402	-4.5495	-3.99384	-3.30974	-4.05466
mcmv-miR-m01-1	-4.98705	-1.98772	-2.47466	-4.12243	-6.16562	-1.63486	-4.39343	-2.62009	-3.35885
mcmv-miR-m01-2-5p	1	-5.88624	-4.68844	-4.42808	-5.17554	-6.08572	-5.53073	-1.50637	-5.3178
mcmv-miR-m01-2-5p	1	-3.83217	-3.87875	-4.36069	-2.50697	-3.86604	-2.28621	-2.24028	-4.34221
mcmv-miR-m01-3-5p	1	-4.80521	-1.32331	-1.98614	2.381	-2.14307	-3.25903	-3.31734	-3.4446
mcmv-miR-m01-3-5p	1	-0.0681663	-3.22727	-1.23658	2.4652	-0.921242	-1.67138	-0.792738	-3.1853
mcmv-miR-m01-4-5p	1	-7.96516	-5.68709	-7.35335	-6.1006	-7.93012	-7.34601	-4.83181	-9.2298
mcmv-miR-m01-4-5p	1	-4.47876	-3.42523	-7.89938	-7.61808	-6.98741	-7.07384	-6.97676	-1.74404
mcmv-miR-m21-1	1	-6.31695	-5.44277	-5.97193	-4.49195	-5.97388	-6.33478	-7.00813	-3.27745
mcmv-miR-m21-1	1	-6.76983	-3.56937	-3.74806	-5.92136	-3.88009	-4.65869	-5.71588	-4.77178
mcmv-miR-m22-1	1	-5.46047	-2.04954	-7.5441	-3.36989	-9.09244	-5.65859	-7.749	-6.9314
mcmv-miR-m22-1	-0.154825	66.6021	-5.08483	-4.25129	-2.98137	-1.71614	-4.5629	-2.006	-0.904862
mcmv-miR-M23-1-5p	0.0377075	0.782807	7.19769	51.5464	2.39557	-1.1272	1.6902	2.26827	1.51127
mcmv-miR-M23-1-5p	0.882834	33.4798	34.5244	42.4258	31.0908	32.6426	35.91	31.94	35.0272
mcmv-miR-M23-1-3p	6.83923	-0.0266587	5.0452	2.4373	0.96521	0.695055	101.933	-0.314397	-1.65237
mcmv-miR-M23-1-3p	1	-0.203404	-1.3501	-2.04825	-0.681993	-0.00677538	-2.30167	-2.48889	-1.8962
mcmv-miR-M23-2-3p	1	-6.55017	-5.50913	-5.76342	-2.96756	-3.50652	-6.32404	27.7886	-5.65848
mcmv-miR-M23-2-3p	1	-6.40056	-4.14468	-7.43585	-5.93602	-6.93815	-6.98339	-5.55141	-6.56775
mcmv-miR-M44-1	1	-11.0205	-8.61835	-7.41774	-4.62665	-8.98187	-8.08047	-7.12914	-10.2364
mcmv-miR-M44-1	1	-8.52478	-6.77699	-8.41121	-5.73133	-8.19636	-7.5048	-10.3923	-8.39267
mcmv-miR-M55-1	1	-8.27364	-6.63517	-5.25886	-5.45141	-8.06615	-6.58286	-4.22637	-4.22828
mcmv-miR-M55-1	1	-6.2259	-8.30291	-7.6501	-3.4546	-7.59618	-8.12606	-4.91998	-4.81746
mcmv-miR-m59-1	1	-9.62277	-8.79052	-8.87849	-8.56981	-7.8162	-8.12647	-8.41167	-9.72744
mcmv-miR-m59-1	0.249489	-5.23948	64.3427	-5.30884	-4.3538	-5.5394	-7.02525	-5.73775	56.8591
mcmv-miR-m59-2	1	-1.55011	-1.63449	-3.81309	-0.560318	-1.03825	-1.64102	-0.137824	-0.557392
mcmv-miR-m59-2	1	-0.469542	-1.78232	-2.85678	0.877714	1.29738	1.09488	0.918469	-0.71426
mcmv-miR-M87-1	1	-5.73922	-2.99797	-7.7265	-4.86035	-7.74036	-7.73831	-4.81776	-6.55791
mcmv-miR-M87-1	1	-5.38353	-1.82782	-2.19573	-3.89163	-4.76536	-3.63353	-2.68748	-4.37688
mcmv-miR-m88-1-3p	0.899424	15.2804	17.226	17.1637	29.3282	10.7481	12.9599	11.4268	13.9171
mcmv-miR-m88-1-3p	1.07683	8.33841	15.8013	24.5463	10.8585	10.5158	56.5442	7.92784	10.7234
mcmv-miR-M95-1-5p	-0.118837	64.0923	-3.25701	-0.838558	1.33434	-3.46783	-4.19412	-1.88403	-4.16254
mcmv-miR-M95-1-5p	-0.145951	-7.80335	67.7505	-2.07834	-0.646449	-4.89639	-2.20274	-2.90132	-4.22113
mcmv-miR-M95-1-3p	1	-11.0038	-4.9629	-9.22712	-4.61357	-9.01884	-10.2928	-6.74005	-9.8585
mcmv-miR-M95-1-3p	1	-8.86472	-6.23575	-7.43657	-6.69833	-8.7469	-8.85703	-5.97891	-7.42039
mcmv-miR-m107-1-5p	1.00416	2.60811	3.57032	1.69142	0.467445	3.99639	4.12904	1.1146	3.78406
mcmv-miR-m107-1-5p	0.915907	2.26703	0.229194	2.18516	0.307576	0.796931	3.1246	1.87614	1.91413
mcmv-miR-m107-1-3p	-0.319822	75.3954	-4.73047	-6.84763	-6.66028	-6.89536	-7.18211	-5.34864	-7.4618
mcmv-miR-m107-1-3p	1	-5.59874	-2.91417	-6.64189	-3.04017	-2.3112	-4.35035	-3.51529	-6.33803
mcmv-miR-m108-1-3p	1	-4.6432	-4.17297	-4.03546	-3.326	-6.61619	-4.45324	-2.32241	-5.25149
mcmv-miR-m108-1-3p	1	-6.1254	-2.47216	-5.54073	-4.88986	-4.80054	-3.25769	-3.28283	-5.34355
mcmv-miR-m108-2-5p.2	1	-6.89468	-6.26203	-5.88234	-5.66081	-8.19529	-7.39804	-6.69198	-6.43755
mcmv-miR-m108-2-5p.2	1	-5.17588	-8.11536	-10.077	-7.2652	-5.20115	-8.96444	-6.15034	-7.62745
mcmv-miR-m108-2-5p.1	1	-8.3526	-7.5912	-9.12417	-5.88796	-7.9236	-8.6603	-8.63714	-8.16497
mcmv-miR-m108-2-5p.1	1	-8.68812	-7.37387	-8.2891	-5.18643	-7.08768	-7.89457	-6.07098	-6.59429
mcmv-miR-m108-2-3p	1	-4.81739	-3.54358	-5.06771	-2.84432	-6.67235	-7.51334	-4.67727	-6.9223
mcmv-miR-m108-2-3p	1	-4.86587	-6.26761	-2.32143	-6.39283	-6.36502	-5.36984	-2.3933	-4.6808
mcmv-miR-m01-2-3p	1	-6.93377	-3.02353	-2.52691	-1.19462	-4.59551	-3.74241	-3.99553	-3.26413
mcmv-miR-m01-2-3p	1	-6.6113	-3.66864	-1.65754	0.868286	-4.80794	-4.32653	-3.10887	-5.74453
mcmv-miR-m01-3-3p	1	-6.04299	-6.24904	-6.31128	-3.78903	-6.47103	-7.89048	-6.79926	-8.66952
mcmv-miR-m01-3-3p	1	-7.79793	-5.35849	-7.14544	-4.19869	-6.87996	-4.73917	-4.47328	-6.95509
mcmv-miR-m01-4-3p	1	-3.58751	0.448235	-0.113149	-3.51368	-2.27058	-3.31751	-2.18757	-2.77794
mcmv-miR-m01-4-3p	1	-1.46084	1.29546	-2.18907	-5.32601	-2.86002	-2.81893	-4.83102	-2.06731
mcmv-miR-M23-2-5p	1	-2.86933	-0.692299	-1.97969	-0.00889862	-2.2846	-3.80628	-1.30801	-2.99489
mcmv-miR-M23-2-5p	1	-1.54595	-0.74143	-1.45659	-0.0567431	-2.59186	-2.66601	-0.270256	-1.02803
mcmv-miR-m88-1-5p	0.844883	2.83217	3.73534	1.09576	1.26325	5.27509	3.22805	2.09959	0.0310835
mcmv-miR-m88-1-5p	1.6184	0.899163	2.29927	-1.03512	3.78869	-0.269525	-0.0564891	1.42109	1.46612
mcmv-miR-m108-1-5p	1	-1.29817	1.33422	-0.578227	-2.9716	-2.21691	-0.266783	-1.02974	-3.11726
mcmv-miR-m108-1-5p	1	-2.7398	0.446188	-2.4771	0.828261	-1.28484	-2.69189	-3.11718	-2.43075
mmu-miR-1902	1	-3.93788	-3.4221	-4.16644	-5.42274	-2.37057	-3.35408	-2.61486	-4.48471
mmu-miR-1902	-0.0745568	-0.187253	-0.672223	82.6449	-0.119768	-1.05909	-1.66197	-1.61731	-2.43244
mmu-miR-1907	1	-5.41949	-1.69978	-2.39056	-4.75735	-3.75272	-4.46146	-1.32658	-2.63949
mmu-miR-1894-5p	17.514	4.64921	1.5305	-1.7147	36.7612	36.5919	13.7434	31.0881	8.76845
mmu-miR-1894-5p	9.55718	9.34382	0.83175	1.33555	39.8773	53.5781	32.6479	48.587	12.0853
mmu-miR-1906	1	-3.68172	0.283736	-2.5916	-2.34469	-3.06468	-2.69087	-0.706252	-1.95921
mmu-miR-1892	0.658491	53.0813	29.8485	30.8845	34.3471	16.2541	29.4958	24.1757	32.419
mmu-miR-1892	0.745132	31.3446	34.2149	37.2568	17.7819	19.0634	31.913	34.6968	31.9478
mmu-miR-1897-5p	0.762992	15.4145	20.3559	24.7396	13.5222	12.0083	15.0463	12.0394	31.0518
mmu-miR-1904	0.772591	187.8	112.387	65.39	33.1893	175.56	64.3518	52.5661	200.822
mmu-miR-1904	0.736724	115.093	102.581	41.8018	32.4774	106.039	68.1153	32.2481	116.598
mmu-miR-1893	1	-8.09238	-7.18152	-5.50225	-3.20506	-5.1004	-5.31884	-5.89439	-7.49481
mmu-miR-1893	1	-7.43989	-4.91295	-5.96534	-1.0377	-4.00117	-5.43439	-2.98283	-3.34182
mmu-miR-1905	1	-7.581	-9.14679	-10.1229	-7.15201	-7.31926	-10.1468	-9.15017	-5.40297
mmu-miR-1905	1	-9.69075	-7.30528	-7.6983	-5.35847	-8.81448	-8.41597	-8.99194	-8.0859
mmu-miR-1897-3p	1	-5.0289	-2.95962	-0.621065	1.33182	-2.94154	-2.72061	-2.49523	-2.31882
mmu-miR-1897-3p	1	-3.1101	-0.79666	-0.159039	-0.911244	-4.46059	-4.26566	-4.13363	-1.41184
mmu-miR-1894-3p	0.720723	55.355	41.6896	12.6932	3.22347	50.8811	39.621	9.5472	48.6524
mmu-miR-1894-3p	0.760338	10.6425	11.1274	6.34701	2.65897	11.2424	8.54775	3.87656	14.88
mmu-miR-1896	0.446556	2.16893	3.24646	2.69597	1.65875	2.838	0.384189	-0.381864	3.04807
mmu-miR-1898	1	-3.97083	-1.56801	-0.863328	0.346619	-4.47394	-0.0277086	-1.22085	-2.60786
mmu-miR-1899	1	-4.83184	-2.69302	-2.32898	-2.31943	-2.66909	-2.05726	-2.33833	-3.20738
mmu-miR-1899	1	-2.41131	-0.546875	-2.13967	-3.59381	-3.05555	-2.21319	-0.473792	0.245287
mmu-miR-1901	1	-10.1262	-8.3955	-9.47488	-5.21281	-7.91972	-7.60993	-8.72623	-8.18427
mmu-miR-1895	0.668883	132.109	146.303	176.574	84.3225	93.3506	123.235	88.7966	144.314
mmu-miR-1900	1	-3.48485	-1.43688	-1.98861	-1.14534	-3.05193	-0.475695	-1.60089	-4.9055
mmu-miR-1900	1	-2.19902	-2.50255	-2.26008	1.87397	-1.67463	-4.03702	-2.01778	-2.87944
mmu-miR-1903	-2.02023	-0.759171	0.570403	-1.23668	4.64121	0.407026	-0.579009	1.97337	-0.35277
mmu-miR-1903	13.4384	-0.00207874	-0.805039	1.33469	5.96542	3.88103	-1.11543	0.344466	2.06426
mmu-miR-669b-5p	-24.3086	-2.78377	1.53441	0.278162	4.31163	7.00128	0.378765	0.082429	1.81242
mmu-miR-669b-5p	1.14903	3.90744	6.91891	6.24371	9.77582	6.80806	4.99705	7.02555	5.18168
mmu-miR-1907	1	-5.66572	-1.1028	-2.67119	-3.0916	-4.21477	-2.57601	-1.55551	-4.53434
mmu-miR-1906	1	-2.96352	0.987031	-0.499465	1.17164	-0.0850245	-0.549041	2.0124	-0.402542
mmu-miR-1897-5p	0.72177	14.5937	29.1059	27.5516	16.7697	14.4618	18.4296	13.5865	30.9819
mmu-miR-17-5p	1	-6.42195	-0.186093	-3.75987	34.025	-3.93148	-7.50355	-5.55689	-6.98889
mmu-miR-17-5p	1	-1.84217	2.0869	-1.40888	-2.20002	-1.24646	-1.92201	-3.17578	-0.421262
mmu-miR-1896	1	-0.399938	1.20671	-1.13799	-0.744921	-2.03099	0.68738	-0.770505	0.997536
mmu-miR-1898	1	-4.49524	-1.19232	-2.81021	-2.06353	-4.41249	-6.67146	-2.51362	-3.9594
mmu-miR-1901	1	-4.71521	-7.27085	-6.01094	-2.3122	-6.34605	-7.29131	-6.08715	-6.14856
mmu-miR-1895	0.655938	89.5477	105.264	122.261	54.2685	65.9849	84.1667	56.5371	104.776
mmu-miR-669l-5p	0.600788	44.7035	13.357	26.2045	32.8739	16.7513	12.3801	15.4953	10.7937
mmu-miR-15b-5p	0.976429	212.294	254.489	246.723	202.544	192.553	217.056	223.039	314.643
mmu-miR-15b-5p	1.05981	332.281	385.623	362.027	347.601	312.157	339.619	360.644	534.295
mmu-miR-23b-3p	0.830022	3822.3	4279.85	4596.6	3341.4	3319.86	3755.87	3775.43	3536.54
mmu-miR-23b-3p	0.783609	1369.09	1571.33	1760.41	1133.54	1194.85	1367.52	1308.95	1202.05
mmu-miR-27b-3p	0.829104	1164.09	1384.43	1598.31	1101	1054.21	1268.6	1202.94	1142.62
mmu-miR-27b-3p	0.713107	287.751	359.34	446.051	230.305	240.537	310.111	279.389	242.331
mmu-miR-29b-3p	0.565834	8024.08	10459.5	13874.1	5485.02	5222.9	7438.67	5367.46	6453.3
mmu-miR-29b-3p	0.672325	31950.4	37686.8	43746.3	23742.2	22377.7	28514.7	22292.7	28386.3
mmu-miR-30b-5p	0.611682	196.696	219.619	301.731	149.236	127.668	156.992	167.064	125.838
mmu-miR-99b-5p	0.837954	98.802	144.137	168.562	122.628	102.785	132.824	125.574	99.3548
mmu-miR-126-5p	0.749217	144.876	205.958	263.667	139.893	129.241	189.759	171.209	127.811
mmu-miR-130a-3p	0.703562	417.398	496.88	531.692	326.104	304.544	359.818	345.739	349.999
mmu-miR-130a-3p	0.727049	504.445	612.153	643.152	412.494	365.732	451.737	444.035	438.055
mmu-miR-9-3p	0.809857	11028	13103	12776	10519.7	9531.73	10325.8	9737.5	9922.72
mmu-miR-9-3p	0.796923	8484.45	10455.7	10393.4	7996.75	7427.14	8290.05	7524.41	7791.38
mmu-miR-132-3p	0.853299	2106.2	2269.39	2541.18	1971.86	2019	1805.59	2131.58	2062.27
mmu-miR-132-3p	0.798876	1210.29	1452.73	1749.17	1202.2	1143.41	1128.49	1319.28	1136.63
mmu-miR-133a-5p	-0.0463644	-1.78022	42.8959	5.33196	-3.7471	-1.09995	1.86588	1.03326	0.0123327
mmu-miR-133a-5p	0.542486	2.56601	2.29397	2.95155	-1.0089	1.47521	2.96926	2.83394	2.93564
mmu-miR-134-5p	1	-5.0285	-5.60737	-7.96027	-7.75597	-7.05316	-7.1722	-6.58708	-7.13689
mmu-miR-134-5p	-3.33896	-7.5958	-3.33891	-3.30318	114.935	-8.07931	-2.80646	-2.14922	-1.84095
mmu-miR-134-5p	-0.0736156	-1.55627	3.67631	58.9613	2.57582	0.254211	-0.737172	-3.38535	-1.1372
mmu-miR-134-5p	0.555787	13.4276	16.075	15.2981	9.76974	10.553	9.46383	8.57714	7.30458
mmu-miR-135a-5p	0.696984	585.549	751.09	937.93	516.61	434.337	630.342	570.744	491.373
mmu-miR-137-3p	0.730528	1851.53	2011.97	2253.57	1496.47	1382.42	1602.73	1491.51	1511.84
mmu-miR-137-3p	0.720211	1824.92	1885.67	2190.31	1379.72	1367.17	1525.88	1394.25	1454.64
mmu-miR-138-5p	0.77192	174.215	194.84	248.491	151.265	138.741	191.334	168.368	146.324
mmu-miR-138-5p	0.751952	465.025	530.9	687.157	418.038	358.129	499.586	445.79	381.933
mmu-miR-140-5p	0.810328	380.539	448.382	418.705	341.493	318.401	360.259	348.962	335.975
mmu-miR-140-5p	0.838464	413.716	529.391	488.151	399.543	371.515	427.301	412.774	419.83
mmu-miR-141-3p	1	1.68185	3.31217	-0.32961	-0.371246	-2.55774	0.144686	-0.705354	-1.64597
mmu-miR-141-3p	3.06075	6.51589	1.12111	4.88951	2.14124	3.82898	2.10262	64.1903	2.43353
mmu-miR-150-5p	0.563204	31.6423	32.0051	37.4442	18.0376	15.308	34.2617	18.749	10.6591
mmu-miR-150-5p	0.696068	127.804	152.822	176.575	99.6676	110.605	143.073	111.065	80.6394
mmu-miR-153-3p	0.570779	301.255	387.122	468.976	202.702	189.827	257.336	194.066	226.75
mmu-miR-153-3p	0.657229	1799.74	2019.28	2391.96	1290.06	1224.41	1529.97	1127.85	1513.62
mmu-miR-154-5p	0.733093	370.53	430.124	477.383	306.322	287.474	343.297	314.285	320.07
mmu-miR-181a-5p	0.632998	164.337	206.537	256.863	150.875	118.113	157.548	134.711	110.186
mmu-miR-181a-5p	0.723194	803.978	913.302	1207.64	812.151	619.08	789.559	736.973	583.168
mmu-miR-184-3p	1.9233	4.05049	6.43006	4.52607	1.12357	1.89645	1.28986	49.7303	4.46422
mmu-miR-184-3p	0.241979	4.1196	3.53501	2.53167	-0.357034	1.3311	-0.245668	2.35782	3.75273
mmu-miR-187-3p	1	-8.96142	-3.58724	-7.07737	-7.76791	-7.32661	-7.93345	-5.06495	-4.17046
mmu-miR-187-3p	1	-4.34647	-3.01986	-4.89444	-6.31843	-6.27242	-4.3029	-1.35748	-5.23217
mmu-miR-187-3p	1	-2.39791	-5.43514	-4.14349	-5.95653	32.6389	-2.97292	-5.53975	-4.18218
mmu-miR-187-3p	1	2.04769	-0.307414	0.640136	0.411534	-0.77656	-4.40816	0.815115	-4.56954
mmu-miR-24-3p	0.806477	1742.87	2109.82	2396.95	1578.01	1512.96	1842.38	1748.96	1725.6
mmu-miR-24-3p	0.861055	2573.9	2813.08	3127.27	2261.05	2258.49	2578.63	2486.44	2634.24
mmu-miR-190a-5p	0.626736	40.6247	51.4482	70.1977	33.0407	33.1982	39.0135	33.9943	32.5763
mmu-miR-194-5p	0.744965	46.8143	51.833	65.8812	45.9934	37.3265	46.5812	41.3239	36.4746
mmu-miR-194-5p	0.587083	18.5439	19.7432	26.988	12.8362	12.5475	15.5149	10.9192	13.4889
mmu-miR-195a-5p	0.671922	434.474	519.618	546.249	306.079	309.14	394.456	344.436	327.978
mmu-miR-195a-5p	0.722468	693.639	810.996	831.054	537.551	509.324	631.896	576.877	572.26
mmu-miR-203-3p	1.63563	48.7352	47.6817	44.3797	70.9822	70.1904	85.2837	84.6008	87.1865
mmu-miR-203-3p	1.28399	30.021	30.1579	25.0268	34.8712	38.4044	41.3141	39.4889	36.6921
mmu-miR-205-5p	1	-3.88932	-0.766798	-3.01275	-2.92064	-4.43023	-4.51328	-3.43569	-4.94326
mmu-miR-205-5p	-1.01859	-5.49675	-4.70338	-3.39423	-3.02488	0.89896	-3.9116	39.1906	-2.03139
mmu-miR-206-3p	3.74348	0.673745	2.67917	2.78104	3.29773	31.9535	5.71603	3.71243	0.41623
mmu-miR-206-3p	0.185272	39.2602	46.5054	8.80669	5.58514	7.03715	9.97726	7.32399	2.58023
mmu-miR-207	10.7504	4.31213	0.30876	2.19966	36.0927	33.5786	12.987	28.6505	9.62509
mmu-miR-207	5.01121	5.45202	3.90052	5.22341	37.7338	32.2062	12.0235	30.5171	8.34848
mmu-miR-207	3.5952	12.8714	5.78913	5.58891	39.3849	40.3486	18.8172	37.0545	8.54744
mmu-miR-207	3.36415	13.8917	12.7552	4.58094	42.3701	47.7579	29.5367	43.4826	15.1888
mmu-miR-291a-5p	1	-7.6821	-8.52545	-7.16137	-4.5464	-7.80947	-5.04499	-6.03919	-5.97318
mmu-miR-291a-5p	1	-5.78409	-5.72698	-6.57219	-2.88586	-5.10672	-8.24559	-3.35381	-5.99111
mmu-miR-291a-5p	1	-6.26119	-5.36055	-5.06672	-1.00618	-1.7416	-4.34851	-4.21769	-4.53304
mmu-miR-291a-5p	1	-4.43221	-3.73873	-0.72054	1.96275	-1.65609	-3.6047	-0.941545	-2.0515
mmu-miR-292-5p	-0.686154	-4.73592	-2.71084	-2.85563	-4.11572	-1.74161	29.1799	-2.19015	-1.45523
mmu-miR-292-5p	1	-4.89344	-3.34421	-2.50001	-5.01727	-2.48521	-4.41274	-2.28323	-3.4684
mmu-miR-292-5p	1	-4.42392	3.37421	-1.06923	-0.0176842	-1.41849	-4.11495	-1.1227	-3.48715
mmu-miR-292-5p	-1.18299	-2.45827	2.55705	-0.783702	5.16379	-1.45732	-1.85649	0.800839	0.271724
mmu-miR-292-3p	1	-4.55888	-0.765632	-2.80203	-1.35837	-1.6307	0.838567	-2.5695	-2.57012
mmu-miR-292-3p	-13.8424	-2.34306	-0.266711	-0.000662625	2.4888	-1.59624	72.679	-1.1012	0.893557
mmu-miR-293-3p	-0.0711618	36.5116	-0.711032	-0.97762	1.14529	-0.219721	-2.23823	-0.765203	-2.48337
mmu-miR-293-3p	0.591272	-2.3332	2.46482	1.888	2.54701	1.15273	0.671331	1.27272	-1.09714
mmu-miR-294-3p	1.40195	4.5613	10.325	7.33714	17.2005	12.1141	7.92477	11.7658	3.93596
mmu-miR-294-3p	1.29822	5.30073	6.36947	9.53505	13.3671	9.71663	7.51968	12.2411	4.61683
mmu-miR-294-3p	2.52844	6.54459	5.42833	3.28486	7.92083	10.0088	8.44	8.90372	9.04085
mmu-miR-295-3p	1.08322	0.229371	7.27331	2.63697	4.25833	2.6266	3.59559	3.42266	3.41564
mmu-miR-295-3p	1.29645	0.786518	3.39176	2.25374	1.78011	3.46904	1.91335	5.51446	1.77426
mmu-miR-300-3p	0.733047	410.918	507.275	551.988	335.383	297.346	408.364	382.256	346.621
mmu-miR-34c-5p	0.728851	200.451	258.398	284.87	178.317	164.764	183.384	182.166	201.64
mmu-miR-34c-5p	0.808857	413.09	485.479	508.221	383.618	353.342	383.511	374.482	441.485
mmu-let-7d-3p	13.8885	0.768979	0.414318	0.515811	9.22719	7.43892	6.85961	10.2047	4.65324
mmu-let-7d-3p	1.96245	11.7735	5.09153	18.5618	16.1114	16.7005	14.87	25.7597	53.4363
mmu-let-7d-3p	0.977048	42.8706	37.0993	70.1364	58.1161	45.5738	44.4591	56.6249	34.2764
mmu-let-7d-3p	0.957242	81.0436	60.4677	102.797	82.0723	73.8516	72.1387	94.1984	69.994
mmu-miR-106b-5p	0.795696	291.069	352.823	377.706	262.555	239.447	277.502	273.54	300.863
mmu-miR-106b-5p	0.765929	119.596	149.489	165.217	108.43	95.0681	114.309	113.604	120.592
mmu-miR-130b-3p	0.647687	11.0415	16.4603	24.6796	11.4802	12.5546	8.87663	10.6794	12.4369
mmu-miR-130b-3p	0.824834	32.4062	34.1613	33.1748	19.7878	22.5489	34.0947	28.0206	33.5614
mmu-miR-19b-3p	0.880102	417.925	490.289	492.659	391.899	353.434	407.062	396.761	490.874
mmu-miR-19b-3p	0.854029	190.156	231.953	245.129	175.694	159.744	199.642	179.598	228.386
mmu-miR-30c-5p	0.725967	614.279	688.634	752.568	497.259	459.651	567.325	516.929	468.088
mmu-miR-30d-5p	0.748508	613.953	695.669	737.454	481.336	480.952	580.425	536.989	497.473
mmu-miR-30d-5p	0.768127	750.754	860.003	926.336	617.74	605.921	722.838	688.948	632.781
mmu-miR-148a-3p	0.54057	187.106	244.492	251.959	123.817	105.667	129.016	126.698	117.813
mmu-miR-148a-3p	0.575971	258.989	311.151	319.738	172.902	147.905	167.901	168.933	183.452
mmu-miR-200a-3p	0.334878	50.6644	30.7263	31.7599	12.1577	9.72023	17.835	11.8556	10.7003
mmu-miR-200a-3p	0.200219	32.0064	10.5101	13.3201	1.52295	4.6022	7.0886	4.85421	2.72046
mmu-let-7b-5p	0.857235	4194.58	4623.94	5324.49	3785.33	3833.02	4513.31	4380.85	4232.93
mmu-let-7b-5p	0.833662	6652.52	7246.94	8332.49	5708.89	5821.58	6850.35	6863.57	6431.64
mmu-let-7c-5p	0.866934	13988.4	14676.8	16866.7	12363.6	12274.4	14523.9	14163.2	13836.2
mmu-let-7c-5p	0.838053	6701.94	7030.46	8540.15	5631.6	6008.83	6960.02	6505.77	6779.91
mmu-miR-16-5p	0.671394	671.056	797.798	1023.46	534.921	474.503	601.059	619.583	531.663
mmu-miR-16-5p	0.751742	1972.41	2261.45	2576.37	1663.36	1493.84	1799.4	1839.28	1772.77
mmu-miR-20a-5p	0.944867	88.454	103.663	109.317	94.2219	83.4271	89.6456	91.4108	118.717
mmu-miR-20a-5p	0.897187	182.178	201.228	218.033	169.149	159.854	173.975	175.48	220.76
mmu-miR-21a-5p	1.28553	3271.95	4235.78	3549.35	4270.58	3815.11	3428.99	4363.66	7826.67
mmu-miR-21a-5p	1.22772	1737.69	2443.98	2179.72	2263.44	1994.38	1935.54	2383.82	4381.04
mmu-miR-22-3p	0.964608	2559.2	2826.53	3348.72	2758.61	2626.2	3055.42	2965.41	2725.38
mmu-miR-22-3p	1.09896	4896.65	5390.87	5832.04	6180.91	5495.37	6248.02	6078.28	5988.3
mmu-miR-23a-3p	0.897475	1345.31	1522.74	1854.85	1465.57	1182.3	1452.43	1629.17	1293.45
mmu-miR-27a-3p	0.935185	551.714	626.558	717.506	598.734	525.102	602.792	607.064	624.98
mmu-miR-31-5p	0.794107	52.876	63.9492	79.8077	51.7011	47.2667	57.9255	58.0102	50.1302
mmu-miR-31-5p	0.815439	31.6947	36.6502	42.7747	32.204	22.5698	33.4985	33.2308	30.5814
mmu-miR-93-5p	0.664907	31.4372	35.7625	43.053	21.6865	18.5497	31.0261	27.286	20.337
mmu-miR-93-5p	0.858168	168.933	194.929	213.21	170.245	150.316	167.018	165.723	187.588
mmu-miR-96-5p	0.629131	17.9666	8.42095	13.1086	7.9079	7.6155	10.4115	8.88345	8.41269
mmu-miR-96-5p	0.56533	31.9074	14.4652	24.2456	11.0046	14.8392	15.6049	10.7262	16.8374
mmu-miR-129-2-3p	0.957322	431.955	604.774	734.88	459.688	518.015	741.27	662.845	503.556
mmu-miR-129-2-3p	1.19568	5611.38	6414.88	6775.06	6703.66	7185.63	8863.64	8494.8	7449.21
mmu-miR-98-5p	0.831991	720.25	762.848	862.055	582.873	626.145	723.462	687.318	676.248
mmu-miR-103-3p	0.762545	2306.89	2622.05	2701.37	1913.37	1818.5	2080.9	1981.55	2031.14
mmu-miR-103-3p	0.687339	1116.32	1267.93	1419.37	827.334	820.197	973.755	899.23	886.626
mmu-miR-326-3p	0.858143	222.621	211.997	282.72	221.599	187.59	230.306	209.949	186.502
mmu-miR-326-3p	0.889302	372.346	376.096	483.851	394.048	336.655	408.52	382.395	314.329
mmu-miR-328-3p	0.822024	82.8587	81.6671	139.01	98.6429	67.5558	92.8269	102.201	57.3109
mmu-miR-328-3p	0.841257	306.549	267.768	424.772	304.095	256.262	305.661	309.496	237.229
mmu-miR-329-3p	0.773354	297.431	361.589	397.119	261.516	252.799	309.1	295.385	262.901
mmu-miR-329-3p	0.83837	518.887	581.026	600.354	466.049	442.751	515.033	506.81	484.272
mmu-miR-148b-3p	0.65913	58.0582	72.4639	93.7745	43.915	40.9135	57.132	53.854	51.7855
mmu-miR-148b-3p	0.77748	285.563	325.945	343.361	239.955	219.249	273.112	258.509	254.033
mmu-miR-344b-3p	0.731804	113.369	132.824	144.022	98.2433	84.6302	102.97	93.5869	97.3052
mmu-miR-344b-3p	0.721692	154.316	170.748	185.978	121.532	114.655	130.899	121.403	128.202
mmu-miR-346-5p	-11.0034	0.731489	-2.00705	-1.97779	12.5404	20.1415	10.5667	15.8867	5.75457
mmu-miR-346-5p	53.9749	2.49649	0.992966	-2.89748	17.0182	17.7671	4.60679	15.7697	1.7729
mmu-miR-346-5p	1.43186	6.18734	3.57551	23.6562	29.7308	16.3893	10.7058	19.7355	5.76039
mmu-miR-346-5p	0.801426	75.702	81.6486	107.023	78.1955	66.9869	74.8377	80.6017	59.025
mmu-miR-351-5p	1	-4.11994	-1.67429	-2.61592	-3.75156	-0.851402	-3.4341	-2.08023	-3.33923
mmu-miR-351-5p	1	-1.55942	-2.16143	-3.48792	3.15574	0.654841	-2.65775	-1.54073	-1.31447
mmu-miR-351-5p	1	-4.14602	1.04538	-1.9278	2.57095	-4.23411	-4.58489	1.37789	-2.45334
mmu-miR-351-5p	1	-1.99859	0.194546	-0.577476	1.83238	-1.51757	0.816965	2.70306	-2.50835
mmu-miR-107-3p	0.749759	3496.26	3980.76	4222.58	2590.81	2703.92	3201.2	3093.48	3071.59
mmu-miR-107-3p	0.672726	1467.84	1762	1978.42	1019.43	1081.09	1320.68	1216.65	1208.25
mmu-miR-10a-5p	1.39837	2.56564	9.13604	6.32526	12.2992	4.96167	3.93043	6.67595	14.2084
mmu-miR-10a-5p	0.175371	8.54386	20.5609	435.596	16.9353	50.2667	12.5159	25.9615	39.0902
mmu-miR-19a-3p	1.00776	45.2864	59.0051	55.7739	48.1085	43.9109	49.6723	45.8523	80.4396
mmu-miR-19a-3p	0.956178	35.131	44.6641	41.8711	31.5283	36.4968	34.9061	34.0131	56.4811
mmu-miR-25-3p	0.710653	44.6048	65.2908	77.4936	46.8758	42.2745	41.636	50.0678	41.4481
mmu-miR-25-3p	0.848397	123.262	148.736	168.466	125.253	107.031	121.363	126.323	147.552
mmu-miR-28a-5p	0.936815	31.6467	23.0756	27.8725	31.3418	19.0652	32.0289	26.7456	28.1759
mmu-miR-28a-5p	0.905488	51.3132	59.3529	61.8875	53.2399	50.5344	54.0628	52.4695	54.4398
mmu-miR-100-5p	0.771888	341.57	418.451	452.825	294.83	272.796	343.311	336.623	329.923
mmu-miR-100-5p	0.773807	1098.87	1377.36	1407.99	927.95	873.114	1102.85	1092.54	1025.15
mmu-miR-210-3p	0.999381	48.5446	69.0759	66.3701	44.2054	75.4316	62.0863	57.7385	76.4695
mmu-miR-210-3p	0.843293	33.0274	34.2358	32.0807	20.2886	36.9393	31.7394	25.5146	34.7205
mmu-miR-218-5p	0.703168	3052.1	3392.86	3838.99	2391.77	2310.22	2646.79	2380.36	2427.37
mmu-miR-218-5p	0.720619	3860.61	4218.69	4874.6	3036.71	3014.14	3462.81	3066.81	3153.27
mmu-miR-219-5p	0.475822	1541.61	2124.07	2381.4	931.623	750.353	1056.52	790.281	1082.1
mmu-miR-219-5p	0.488231	2163.35	3078.71	3451.55	1372.18	1094.53	1550.51	1215.47	1571.48
mmu-miR-211-5p	0.781783	10.4887	6.83002	28.3862	16.3261	16.2783	7.24416	14.1873	5.96848
mmu-miR-211-5p	1.89228	11.0173	15.3548	18.5038	35.4304	33.0272	30.3189	28.6319	15.1188
mmu-miR-211-5p	0.89685	33.1314	31.4192	34.3523	36.6755	35.1652	25.0054	34.8494	14.2811
mmu-miR-211-5p	0.915288	30.8942	44.7241	57.7999	47.7608	34.9368	40.5047	48.4055	30.7789
mmu-miR-181c-5p	0.791677	224.165	234.454	297.916	211.08	172.762	218.622	196.593	200.196
mmu-miR-181c-5p	0.813322	122.729	126.334	161.504	117.897	100.168	120.191	111.581	104.364
mmu-miR-361-5p	0.786187	311.758	357.908	383.074	272.691	263.639	295.673	286.658	281.27
mmu-miR-375-3p	2.07341	2.37056	6.08544	8.5548	6.48015	8.18622	42.8133	4.39719	5.7412
mmu-miR-376a-3p	0.537487	887.524	998.266	1249.41	594.546	481.141	633.438	442.178	589.623
mmu-miR-376a-3p	0.607457	1734	1942.58	2095.71	1258.64	1057.19	1292.04	874.117	1292.68
mmu-miR-377-3p	0.753377	277.363	317.569	346.717	218.064	215.233	253.042	240.38	245.677
mmu-miR-377-3p	0.650631	106.178	122.289	142.5	70.1884	72.5146	88.6775	88.249	74.9981
mmu-miR-379-5p	0.78528	288.982	300.951	359.007	264.15	236.768	277.153	242.205	237.246
mmu-miR-379-5p	0.845224	580.815	593.082	662.473	547.287	513.926	551.709	506.427	519.625
mmu-miR-380-3p	0.77757	120.299	125.694	138.331	90.7948	89.6633	104.981	106.33	108.106
mmu-miR-381-3p	0.643269	7.66405	18.4634	26.8701	14.5917	9.2672	13.138	12.2023	8.41422
mmu-miR-381-3p	0.716485	206.027	255.618	303.149	189.022	172.844	200.047	180.868	173.788
mmu-miR-382-5p	0.692516	375.375	427.254	497.471	286.609	265.912	341.37	320.982	318.297
mmu-miR-383-5p	0.662224	64.6259	77.0438	99.0001	57.7665	45.3302	60.5261	58.8282	50.2112
mmu-miR-383-5p	0.683161	181.952	200.59	242.132	146.911	130.67	158.294	157.681	134.585
mmu-miR-133b-3p	1.38564	29.7361	28.7966	35.1583	30.8498	137.549	29.6759	25.8085	17.6071
mmu-miR-133b-3p	0.700475	79.704	92.6782	96.9213	58.5198	51.8565	72.5037	65.7479	64.792
mmu-miR-215-5p	1	-1.55314	-0.92314	-0.464676	1.59986	-0.979681	-2.50445	0.911914	-2.27336
mmu-miR-215-5p	0.597442	-0.616673	1.342	2.70091	0.715148	-0.647142	1.70889	2.17167	-0.247773
mmu-miR-448-3p	0.74363	30.7071	31.0485	29.4706	30.0477	21.024	22.4096	26.5988	20.493
mmu-miR-448-3p	0.73403	-0.257681	4.64707	0.648515	1.05792	-0.791483	-1.09025	3.7968	2.83934
mmu-miR-448-3p	0.683873	34.6061	31.8718	32.2845	37.2635	18.2503	18.1585	25.9702	17.2986
mmu-miR-448-3p	0.126028	51.9947	6.15348	6.2374	0.735135	4.77071	3.28402	2.02306	1.35876
mmu-miR-429-3p	0.199149	37.1252	34.5466	13.7682	8.36417	4.97883	9.663	4.29921	3.0176
mmu-miR-451a	0.791306	1169.35	1554.61	1820.21	1345.89	1118.51	1307.16	1195.58	1221.74
mmu-miR-451a	0.841101	1669.94	2135.69	2377.3	2027.06	1640.14	1848.13	1754.83	1761.7
mmu-miR-452-5p	7.98574	-0.523385	0.162708	2.27735	3.45462	-1.40931	-1.22682	2.78661	29.4454
mmu-miR-452-5p	-0.514419	-2.81723	2.81611	-2.00989	0.153279	-2.34836	-3.21004	1.87592	9.66009
mmu-miR-464_v16.0	7.91747	0.0705109	4.87706	0.271263	-0.477324	1.02244	79.4116	0.915045	0.523347
mmu-miR-464_v16.0	1.2676	0.512694	1.41746	3.13533	0.976898	6.32262	1.02376	0.294399	3.54539
mmu-miR-464_v16.0	1.87109	-1.45803	1.65633	2.96725	2.08332	2.07321	0.316159	0.617888	3.61706
mmu-miR-464_v16.0	0.682974	0.179724	3.18308	3.15385	1.86265	0.487517	-1.8897	2.57462	1.68002
mmu-miR-468-3p	1.93369	6.62942	4.93985	1.84957	8.79366	12.6864	7.47614	11.4556	4.63194
mmu-miR-468-3p	1.09841	1.65958	6.06704	30.1771	40.413	12.5166	10.6291	12.3761	2.45573
mmu-miR-468-3p	3.60495	2.8605	1.40159	3.93236	12.5179	12.7316	8.7575	16.6516	3.10099
mmu-miR-468-3p	3.02045	10.0467	6.19735	5.85089	34.716	41.5129	15.7179	18.6774	10.6374
mmu-miR-469_v16.0	0.770155	-1.11386	5.96008	5.8694	8.60612	2.40508	-1.51201	2.20875	2.05705
mmu-miR-469_v16.0	1.01798	2.57979	3.88333	6.63834	8.91771	2.11328	1.69227	5.3622	3.47558
mmu-miR-469_v16.0	0.776417	10.5819	3.71867	3.90173	6.27814	6.53203	3.9016	3.71614	3.78866
mmu-miR-469_v16.0	1.85384	2.98169	4.21165	5.23434	28.7016	1.11764	6.51013	3.22593	2.64114
mmu-miR-489-3p	1	-5.9594	-0.824465	-1.61225	-3.03802	-4.15515	-4.24394	-1.29263	-6.03037
mmu-miR-489-3p	1	-1.26762	-3.03514	-1.79062	-5.10829	-4.18895	-5.52743	-2.86756	-4.57776
mmu-miR-489-3p	1	-0.680204	3.18656	-2.32571	1.9362	-1.57621	-1.13805	-4.11679	-0.269573
mmu-miR-489-3p	0.675235	2.28133	8.24156	5.60203	0.123798	6.64568	4.25398	2.91468	5.50103
mmu-miR-484	0.619768	10.4629	31.957	24.223	14.9872	11.2098	15.2	15.0284	11.719
mmu-miR-484	0.767861	53.3088	71.8217	90.1791	62.5321	45.2275	61.1399	63.206	41.7655
mmu-miR-3107-5p	0.833404	31.5223	31.1477	31.6349	32.5059	30.8434	31.7903	27.5612	18.2427
mmu-miR-3107-5p	0.842301	4.87521	14.5249	15.5822	14.6665	9.35671	11.0488	10.9309	5.95789
mmu-miR-546	1	-6.42874	-6.06665	-7.87737	-7.03274	-10.6229	-9.08184	-7.11757	-7.93815
mmu-miR-546	1	-6.56505	-9.06754	-6.26238	-5.08099	-8.56771	-8.78108	-5.65654	-6.43288
mmu-miR-546	1	-4.98763	-3.34446	-8.11586	-5.73031	-4.56464	-8.45233	-5.34947	-5.6149
mmu-miR-546	1	-4.15161	-4.66562	-5.16572	-7.63489	-7.43137	-7.35989	-6.00104	-6.61293
mmu-miR-539-5p	0.863727	21.7907	29.5338	36.8364	29.9598	20.9591	29.8583	24.9917	30.6692
mmu-miR-539-5p	1.1725	2.93043	3.41398	3.21317	4.92139	3.91538	2.73872	3.36061	3.42372
mmu-miR-539-5p	2.22062	0.0536807	2.18593	2.13643	2.16743	7.56877	2.10225	2.19489	2.01086
mmu-miR-539-5p	0.803091	86.1803	96.0768	119.895	78.832	75.4066	94.5836	84.4853	77.5204
mmu-miR-542-3p	0.513235	3.4267	8.83723	6.45357	3.0922	0.8134	5.56492	2.9914	5.7148
mmu-miR-302b-5p	1	1.68019	-0.863456	0.532097	2.91687	-2.0461	-2.2151	0.61884	-3.17023
mmu-miR-302b-5p	1	-1.56083	3.58856	-1.68866	-1.02186	1.37826	-2.38608	-1.00194	-3.50847
mmu-miR-302b-5p	1	-2.63481	2.32914	-2.17165	-0.700415	-0.173866	-1.20823	-1.96185	-0.76413
mmu-miR-302b-5p	0.54531	1.03439	-1.99611	4.1933	0.82133	-1.64711	0.540167	3.81009	-1.33566
mmu-miR-302b-3p	1.18322	-0.626831	1.40236	2.49024	6.79379	0.980166	-0.78694	-0.211257	2.45424
mmu-miR-302b-3p	0.581108	1.87727	6.60022	4.52037	3.24993	-0.601575	3.83564	6.09734	2.68075
mmu-miR-302b-3p	2.02979	0.222051	4.82034	5.99176	28.9654	6.03636	1.31462	3.38484	-0.0108923
mmu-miR-302b-3p	0.955677	5.4754	5.50226	4.01664	9.09715	6.00095	3.62007	3.75054	3.26814
mmu-miR-302c-3p	-0.543623	-0.813572	1.12887	-0.607068	2.65209	-0.571475	0.429582	0.0205288	-0.256831
mmu-miR-302c-3p	1.87951	-1.04314	1.97648	3.53903	6.14632	1.96658	-0.6696	2.28969	3.26025
mmu-miR-302c-3p	1.83943	-2.79158	3.94822	5.53446	8.88394	2.86753	3.34488	6.35231	0.59512
mmu-miR-302d-3p	1	-3.60253	3.37268	1.0494	4.71057	-0.546381	-2.29163	-0.575368	0.0275837
mmu-miR-302d-3p	0.0628735	-1.32486	2.87173	3.38656	2.94639	-1.3819	1.45041	-0.42013	-0.980625
mmu-miR-302d-3p	0.923644	4.41366	4.07349	0.627247	3.94518	4.00255	1.68297	2.76426	5.02433
mmu-miR-675-5p	1	-10.3024	-10.1587	-8.6403	-4.13226	-6.93295	-6.33377	-7.42231	-8.05023
mmu-miR-675-5p	1	-6.9064	-6.11719	-4.30827	-8.88058	-4.7529	-7.22143	-8.61076	-10.044
mmu-miR-675-5p	1	-5.50852	-6.0185	-4.13476	-5.83666	-7.73359	-6.83363	-6.64	-4.98539
mmu-miR-675-5p	1	-7.82154	-3.46978	-5.8869	-3.90231	-5.96928	-6.03241	-5.19368	-4.67329
mmu-miR-675-3p	1	-2.8433	-1.15061	-5.08397	2.14962	0.838037	-2.59691	5.42505	-2.99636
mmu-miR-675-3p	-1.06522	-5.32167	-3.54353	-5.03711	5.73885	9.8121	1.23579	12.7764	0.14773
mmu-miR-675-3p	-3.07413	-2.40601	-4.7825	-3.05874	6.71057	12.9581	2.76034	35.1864	2.14389
mmu-miR-675-3p	-131.712	0.829663	1.76149	-2.71874	9.42515	6.58295	2.29757	10.435	3.01653
mmu-miR-216b-5p	1	-6.18966	-5.64983	-7.41012	-7.27831	-1.54773	-6.5992	-7.40142	-4.47052
mmu-miR-216b-5p	1	-2.33441	-3.29295	-3.88272	-7.64004	-5.73087	-5.04176	-4.54056	-6.13437
mmu-miR-216b-5p	1	-4.10886	-1.01532	-1.32443	-4.07369	-2.78851	-3.44709	-3.67008	0.144727
mmu-miR-216b-5p	1	-0.439494	2.93587	1.09222	-1.7464	-3.00133	-0.359365	-1.38343	-0.572899
mmu-miR-592-5p	0.859552	112.217	110.172	126.139	101.582	93.2232	109.815	104.764	100.157
mmu-miR-592-5p	0.812944	82.3821	82.3736	88.2564	72.8874	63.9535	76.3718	71.3847	66.0827
mmu-miR-758-3p	1	-2.09678	-4.74373	-7.28556	-4.40056	-5.95039	-5.18756	-1.40191	-7.20311
mmu-miR-758-3p	1	-10.1828	-5.62419	-6.63704	-5.97503	-4.59475	-3.60652	-3.03917	-3.35927
mmu-miR-758-3p	1	-7.09538	-3.4806	-3.51049	-2.56429	-5.02374	-6.58765	-6.01828	-6.52373
mmu-miR-758-3p	1	-4.20717	-0.400535	-3.23055	0.64148	-3.1031	-3.29738	-2.89821	-0.0137631
mmu-miR-668-3p	0.996373	7.90802	10.6097	8.8696	6.30409	9.49174	8.76994	12.5848	5.67026
mmu-miR-668-3p	0.937339	6.51123	9.84826	7.40653	4.67309	6.10806	7.81978	10.0378	7.685
mmu-miR-668-3p	1.00664	6.69207	6.3534	9.5829	5.56233	3.99871	10.5614	10.2929	9.83498
mmu-miR-668-3p	0.797369	7.47814	10.2538	10.6293	5.85618	8.1443	6.70161	10.4167	7.49018
mmu-miR-667-3p	1	-9.30276	-9.71973	-6.95853	-4.92239	-13.3172	-6.01642	-6.35729	-7.78406
mmu-miR-667-3p	1	-1.62919	-4.18237	-3.45082	1.59379	-0.697974	-2.48322	-0.0643929	-1.37185
mmu-miR-667-3p	1	-5.57137	-2.27151	-4.06365	2.37645	-1.31824	-1.55968	-0.71664	-2.72359
mmu-miR-667-3p	0.961249	18.3044	17.8206	29.7323	36.4034	17.3261	20.8073	20.6416	16.7463
mmu-miR-770-3p	1	-7.31257	-4.30878	-4.96982	-5.65662	-5.66762	-4.10696	-5.38517	-2.53895
mmu-miR-770-3p	1	-5.57212	-4.42699	-5.2575	-0.381357	-5.11108	0.668236	-0.0315492	-3.23858
mmu-miR-770-3p	1	-0.457911	2.92547	6.37594	-2.46851	-4.1788	0.282832	1.51697	-1.81531
mmu-miR-770-3p	0.811236	12.5801	17.9766	25.7967	16.098	9.92542	11.0484	34.6051	11.3977
mmu-miR-762	1	-7.61953	-4.59999	-7.89369	-6.71888	-5.9747	-7.6247	-5.02382	-5.54932
mmu-miR-762	1	-5.59159	-6.06444	-8.6208	-9.79104	-6.40692	-9.13035	-10.9923	-9.11117
mmu-miR-762	1	-8.19616	-8.42532	-9.07832	-4.50832	-5.98865	-8.21719	-5.81892	-8.62468
mmu-miR-762	1	-10.6894	-5.99031	-5.23883	-6.70864	-8.2368	-5.29342	-5.83939	-5.21013
mmu-miR-802-5p	-0.0139146	31.8247	3.14076	1.51161	-0.317694	-1.54075	1.18086	-0.123706	0.0301949
mmu-miR-802-5p	0.925167	-0.373487	1.69198	4.01918	0.0255654	2.1911	-0.745174	4.70069	0.82252
mmu-miR-670-5p	1	0.158396	-0.788628	-0.695617	-0.738949	-4.78751	-1.09005	0.0961828	-1.49062
mmu-miR-670-5p	1	-4.45515	4.92915	2.40946	-0.288346	-1.59455	-0.507214	-1.00996	-2.32145
mmu-miR-670-5p	0.391727	11.2573	4.21928	3.13293	3.57168	2.60281	2.8145	2.11138	1.81872
mmu-miR-670-5p	1.14504	2.26307	7.94523	5.51401	8.86745	6.1838	5.23404	3.7725	5.74216
mmu-miR-761	1	-4.74725	-0.41993	-2.52774	-5.43443	-4.34896	-1.1084	-0.645695	5.57041
mmu-miR-761	1	-6.18775	-3.10659	-1.19747	-3.38701	-3.23911	-2.93282	-2.07729	-0.63979
mmu-miR-761	1	-4.71353	-1.60674	-5.24057	1.27501	0.627341	-0.549854	-2.66558	1.93585
mmu-miR-761	-2.6753	-5.74272	-4.13519	-1.45733	-3.93607	-4.37439	69.1851	0.123067	2.86562
mmu-miR-764-5p	21.7789	1.14209	-0.418666	0.869474	16.6191	14.2854	5.45068	15.2414	6.11052
mmu-miR-764-5p	1.41084	13.3869	14.7842	24.7538	30.2089	31.9164	17.0153	28.3269	14.7709
mmu-miR-764-5p	1.46041	20.6176	16.9957	26.3021	31.4058	35.443	33.4931	34.8734	20.8547
mmu-miR-764-5p	1.30441	23.7369	21.5185	28.2571	35.9991	34.1427	29.7063	39.7739	22.7766
mmu-miR-764-3p	1	-7.06037	2.03995	-2.07394	-4.83861	-4.70316	-4.28711	-3.73334	-6.64502
mmu-miR-764-3p	1	-2.79011	-1.33082	0.358149	-2.15026	-3.29781	-3.45519	-4.62831	-0.197938
mmu-miR-764-3p	0.530542	1.64129	0.258234	5.33675	2.67959	-1.97147	0.249531	2.28233	2.85381
mmu-miR-764-3p	2.86714	1.45561	3.76575	7.61308	7.71868	2.42074	6.14474	5.01225	4.65064
mmu-miR-763	1	-4.66076	-3.21801	-6.30272	-5.02548	-3.9159	-5.92804	-2.78331	-4.79661
mmu-miR-763	1	-5.64965	-1.67853	-5.61465	-7.3013	-7.65981	-3.87279	6.7056	-5.21673
mmu-miR-763	1	-5.28038	-3.63384	-5.22381	-8.51125	-4.46892	-4.1453	-7.95855	-3.23191
mmu-miR-763	1	-0.691558	-1.17426	-2.00895	0.975886	-5.0405	-6.55352	-3.38975	-6.31504
mmu-miR-669a_v15.0	1.21037	19.9763	28.528	26.8219	28.6252	35.0611	33.3317	26.3625	27.6113
mmu-miR-669a_v15.0	1.04018	29.5679	32.2269	32.0973	32.9742	34.572	33.7272	31.9558	30.2867
mmu-miR-759	1	0.410105	0.521753	1.30385	-2.54162	-1.59773	-4.34792	2.31685	-0.480176
mmu-miR-759	1	-1.30978	2.21476	-0.887705	-1.89502	0.302879	-4.01421	0.0427407	0.0851111
mmu-miR-759	1	-0.0585935	2.1787	-3.25443	-1.73592	0.696525	-0.401307	2.77038	-2.64305
mmu-miR-759	1	-4.56741	-1.28046	1.03908	0.460524	-4.06839	-2.04709	1.82072	-2.03047
mmu-miR-496a-3p	0.689399	107.699	109.569	129.805	71.1328	70.9613	95.5289	84.3944	76.4795
mmu-miR-674-5p	1	-5.26219	-2.39074	-5.91577	-3.77526	-3.28348	-7.04386	-7.92444	-4.64492
mmu-miR-674-5p	-0.270631	1.0377	2.74565	3.79418	-1.56468	1.08904	0.91049	-0.195465	-1.84365
mmu-miR-674-5p	0.41574	3.54707	6.10146	5.62686	1.41933	5.31065	1.31339	0.715153	1.8908
mmu-miR-674-5p	0.721236	39.8528	47.1241	57.3103	33.4184	36.2639	34.8268	37.3242	37.6139
mmu-miR-674-3p	0.783881	36.5366	40.8233	51.0609	30.6413	35.5189	33.9071	32.4702	39.2929
mmu-miR-674-3p	0.798257	122.993	143.243	161.481	104.886	121.898	118.259	122.055	110.883
mmu-miR-677-5p	1.54264	-3.39816	5.81856	-0.507874	4.47341	0.665385	-3.08967	1.97138	1.71208
mmu-miR-677-5p	1.33236	3.77194	0.185963	1.12175	5.67671	4.67203	-3.31166	3.80551	1.32967
mmu-miR-677-5p	0.195121	2.62875	7.10249	27.1501	5.4938	2.22739	3.48732	0.522817	1.10166
mmu-miR-677-5p	1.7308	0.885175	7.83237	7.3933	2.431	1.71452	1.48199	5.03889	39.2471
mmu-miR-678	1	0.652056	0.901597	-1.18421	-3.26604	-1.06965	-3.69508	-3.08052	-1.01194
mmu-miR-678	1	-5.56672	-1.44452	-1.0054	-3.21048	-7.05764	0.314764	-4.43907	-0.644795
mmu-miR-678	1	5.35979	0.81808	-4.09613	-5.62731	0.444128	-6.79256	-3.77799	4.15591
mmu-miR-678	1	-3.17517	-3.28659	-3.17178	-2.5293	-2.55593	-2.75265	-2.5705	0.32125
mmu-miR-497-5p	0.660967	322.829	400.093	425.79	222.594	231.866	290.36	263.743	259.968
mmu-miR-679-5p	1	-0.485412	-3.5221	-3.64833	-2.91471	-4.48081	-5.69427	-3.90763	-0.866647
mmu-miR-679-5p	-0.218083	-4.48674	52.5391	-3.8604	-1.98037	-5.31772	-0.839454	-1.7744	-4.73932
mmu-miR-679-5p	1	-4.3313	-1.80747	-2.26271	-3.18543	-4.52522	-1.49493	-2.05352	-2.06614
mmu-miR-679-5p	1	-3.87513	-1.90387	-1.19597	-3.76764	-1.74398	-0.73639	-0.60052	-0.351297
mmu-miR-495-3p	0.704409	550.699	591.857	703.986	392.687	402.871	466.618	469.412	424.576
mmu-miR-495-3p	0.745744	995.315	1020.46	1184.76	736.449	758.969	822.602	846.062	819.018
mmu-miR-680	1	-4.68055	-1.7751	-3.50015	-1.41164	-1.27711	-1.20695	-4.17486	0.957863
mmu-miR-680	1	0.531032	1.13503	-1.47563	-1.03023	2.78873	0.00658734	-2.88582	5.05024
mmu-miR-680	1	-4.04958	-1.58813	-2.46747	-2.10074	-0.221097	-0.139903	-0.924631	4.37089
mmu-miR-680	1	-5.32317	-1.66343	-4.06783	0.937489	-0.933524	1.58979	-0.535925	1.26971
mmu-miR-681	1	-9.04538	-3.05105	-8.01664	-3.59569	-9.95499	-11.3319	-6.21513	-5.38874
mmu-miR-681	1	-5.31903	-4.62165	-4.16	-3.42296	-9.92703	-5.24837	-6.96031	-4.26707
mmu-miR-681	1	-3.92566	-3.65185	-4.76609	-2.87632	-3.82565	-5.03032	-2.92778	-2.82658
mmu-miR-681	1	-5.28986	-5.99225	-4.30096	-2.65665	-3.25645	-4.68105	-8.14643	-4.15106
mmu-miR-682	1	-0.579061	0.950798	-3.74065	2.76343	-1.02512	-3.3633	-1.96963	-3.32438
mmu-miR-682	1	-1.10732	-3.12156	-1.18417	-3.2639	-3.56636	-2.35109	1.00768	-3.80377
mmu-miR-682	1	-1.10786	-0.840617	-1.25639	-2.07272	0.97066	-3.21995	-4.15739	-1.27335
mmu-miR-682	1	1.42277	-2.52074	-2.81096	-1.15655	-0.158706	1.88598	-2.33323	1.37058
mmu-miR-683	0.0148446	-4.16494	29.9717	-3.06008	5.80489	-4.00256	-0.072908	1.03913	-0.699843
mmu-miR-683	1	-1.17434	-0.157951	-0.753899	0.484928	2.76605	1.95849	1.45911	-2.65354
mmu-miR-683	1.0367	5.60389	0.536763	1.46942	3.05358	9.2093	1.5822	4.17525	-1.18766
mmu-miR-683	-20.3245	-2.39208	1.5934	-0.227474	3.47061	0.966281	-1.12816	2.46534	0.230323
mmu-miR-684	1	-3.31926	-0.500173	-2.85183	4.74749	-1.44389	-4.91187	-0.631147	-1.13735
mmu-miR-684	1	-1.01625	0.77914	0.0276811	-0.193196	1.14351	-1.2365	0.445434	-0.0152441
mmu-miR-684	-0.430672	2.42553	1.75738	0.467675	-0.296568	-1.5091	0.00110805	0.0306478	-1.44382
mmu-miR-684	1	-2.73513	-1.03297	0.824685	3.71371	-2.64932	-1.0338	1.56321	-0.887014
mmu-miR-685_v14.0	1	-8.08259	-4.71375	-3.95364	-4.99915	-4.58327	-5.8758	-4.53944	-5.09154
mmu-miR-685_v14.0	1	2.7459	3.16784	-2.90217	-3.79855	3.05412	-3.21996	-4.31352	1.8595
mmu-miR-685_v14.0	1	-1.44306	-2.69822	-1.86879	-2.87295	-5.96295	-3.41523	-4.0325	-1.29277
mmu-miR-685_v14.0	-0.136087	0.665197	3.33389	-2.00467	1.8062	0.152064	-0.738961	-0.895524	2.98003
mmu-miR-686	1	-0.107371	-3.89885	-2.24371	-7.66015	-7.29561	-5.5127	-7.41321	-4.57991
mmu-miR-686	1	-6.86644	-4.14879	-7.44183	-8.64798	-2.62673	-7.34773	-7.08806	-7.65514
mmu-miR-686	1	-6.41049	-5.57351	-5.49835	-2.58834	-9.09859	-8.22409	-5.13729	-5.5166
mmu-miR-686	1	-6.70167	-2.3767	-7.37989	-5.54594	-9.06265	-7.17093	-8.30584	-4.51358
mmu-miR-719	-0.0550287	-4.38555	-3.2031	138.171	-3.3263	-0.37951	-1.56584	-3.38102	-1.86567
mmu-miR-719	1	-4.4685	-1.1735	-1.8205	-5.32189	-3.03232	-3.32334	-1.39983	4.21158
mmu-miR-719	1	-4.0276	-0.453985	1.11164	-2.45402	-0.947012	-1.64014	-1.49267	3.42219
mmu-miR-719	-3.41934	-2.1416	0.7901	0.875254	1.77656	-0.592609	-0.731612	1.36056	1.44616
mmu-miR-687	1	-2.10114	-2.27701	-5.43608	-6.71769	-10.3523	-3.10255	-5.04593	-8.0469
mmu-miR-687	1	-3.43256	-3.13417	-3.40659	-5.24095	-4.47052	-3.60305	-3.82059	-4.37116
mmu-miR-687	1	-1.46089	-2.6222	-3.34048	-1.93609	-4.19779	-5.24175	-3.16069	-2.92823
mmu-miR-687	1	-0.388245	-1.49566	-2.7212	-4.35173	-4.18598	-2.60477	-2.2131	-5.94603
mmu-miR-688	1	2.40652	-2.70765	-2.29244	-1.6248	-2.69442	-1.80821	-4.13713	-0.790841
mmu-miR-688	1	-0.982377	-2.28085	-4.84739	-1.45304	-3.2595	-3.2284	-4.30629	-2.08476
mmu-miR-688	1	-4.73942	-0.441216	-1.40306	-1.53767	-3.5017	-0.684381	-1.70125	-3.57522
mmu-miR-688	1	-7.50194	-1.41915	-0.920649	-0.8496	-7.65668	-0.789987	1.52649	-5.35618
mmu-miR-689_v15.0	1	-1.49875	0.924831	-1.25919	4.55879	-3.86742	1.04153	-1.30009	-0.791071
mmu-miR-689_v15.0	3.04213	2.37892	5.04905	4.11974	19.7313	-1.44802	7.03189	5.00098	13.9278
mmu-miR-690	0.802916	108.975	134.507	186.52	99.433	91.8866	132.07	126.086	118.811
mmu-miR-690	0.82511	111.276	108.028	164.514	86.9673	89.5677	121.122	112.86	113.361
mmu-miR-691	-2.55166	-4.30031	-1.23051	-2.707	-3.29883	-2.84699	-5.09456	-3.07007	4.05487
mmu-miR-691	1	-2.8554	-0.919556	0.780876	-4.71786	-1.23186	0.945576	-0.892951	6.88358
mmu-miR-691	1	-1.7614	-0.454949	-2.29834	1.02944	-2.75434	-1.77768	-4.34739	8.76473
mmu-miR-691	1	-2.56775	0.783168	-0.774448	1.19775	-1.57687	1.00212	-1.85242	9.0948
mmu-miR-692	1	-5.8325	-4.96734	-5.22638	-5.51814	-0.450698	-4.138	-4.46197	-5.94933
mmu-miR-692	-0.132986	-8.73402	-7.70568	102.032	-2.61692	-2.74551	-6.36971	-1.95952	-4.86545
mmu-miR-692	1	-7.05762	-5.93816	-3.40629	-4.03296	-7.7766	-8.99954	-4.07576	-6.94053
mmu-miR-692	1	-5.10098	-2.52719	-3.89106	-3.73891	-4.34852	-5.19859	-2.43075	-4.9683
mmu-miR-693-5p	1	-1.7515	-0.0731951	-3.24106	0.0639403	-0.523003	1.44742	-1.09035	-5.91029
mmu-miR-693-5p	1	-4.72911	0.30193	-3.19597	-0.544919	2.25561	-2.98646	3.14959	2.7785
mmu-miR-693-5p	1	-0.345809	0.804204	0.0279024	1.05693	3.52225	-4.72296	0.196736	-3.28708
mmu-miR-693-5p	1	-1.88058	-1.08653	2.13962	-1.34419	-1.30427	-2.75698	-1.56985	-1.44042
mmu-miR-693-3p	1	-6.75276	-0.323159	-1.27751	-1.91433	-2.93726	-3.81886	-3.00196	-4.5855
mmu-miR-693-3p	1	-5.87779	-5.43072	-2.91279	-1.66079	-7.55948	-6.83058	-4.58568	-5.37193
mmu-miR-693-3p	1	-8.42115	-1.60302	0.231509	0.0516043	-2.8818	-4.45625	-3.07081	-2.11495
mmu-miR-693-3p	1	-2.85143	0.506033	-2.49957	0.885931	0.383541	-1.40256	3.74708	-2.01239
mmu-miR-694	1	-3.65487	0.989001	-0.482049	0.509262	-0.888124	-1.10791	-2.67057	-1.42857
mmu-miR-694	-0.214185	2.91085	2.4754	2.28709	-2.40839	0.456597	2.0932	-0.408105	-0.0147979
mmu-miR-694	1	-3.56743	1.25465	-0.973128	-4.80967	-1.10356	-0.367405	0.777998	-3.17967
mmu-miR-694	1	-2.67794	1.07328	0.142943	1.37488	-1.24208	-3.06927	0.535628	2.09239
mmu-miR-146b-5p	0.721438	64.2811	82.7917	93.9016	52.7055	50.775	62.3204	63.4421	58.3648
mmu-miR-146b-5p	0.779816	238.149	268.967	281.56	189.598	176.661	209.138	214.252	231.83
mmu-miR-669n	1.37876	22.9973	28.5456	28.3336	39.9369	41.9198	33.6079	42.8768	31.3249
mmu-miR-669n	1.25983	36.0766	34.9363	38.0952	48.21	51.4194	42.5293	52.3759	40.6133
mmu-miR-695	1	-8.38052	-1.76581	-2.8859	-5.3402	-5.4301	-7.10015	-4.27043	-5.22064
mmu-miR-695	1	-5.60125	-0.33604	-2.57655	-4.14255	-5.34637	-3.68958	-2.60641	-3.58029
mmu-miR-695	1	-1.31931	-5.4403	-2.50968	-0.647703	-5.76365	-3.76282	-0.814345	-4.50772
mmu-miR-695	1	-3.84568	-0.0845418	0.0835751	-3.57986	-3.37976	-5.16748	-0.162891	-2.93637
mmu-miR-499-5p	2.19663	6.69287	36.4877	13.1274	32.8298	97.0727	89.434	10.0044	10.4477
mmu-miR-499-5p	0.795012	11.8657	14.5667	12.9736	13.2693	7.95396	9.91461	10.6046	11.4634
mmu-miR-696	1	-9.37701	-2.53944	-2.02102	-8.02834	-5.16252	-4.648	-5.89971	-6.25789
mmu-miR-696	1	-3.56029	-2.01149	-4.86505	-3.4537	-0.700253	-3.84161	-4.00308	-4.91875
mmu-miR-696	1	-2.94738	-1.41226	-1.89495	-4.99819	-0.0309801	-2.56561	-1.42722	-1.85336
mmu-miR-696	1	-1.65558	-2.93619	0.845931	-2.49974	0.296532	1.91376	-1.06831	0.348936
mmu-miR-720_v18.0	0.949655	2799.52	2681.97	4099.64	2932.48	2769.98	3115.98	3312.69	2798.66
mmu-miR-720_v18.0	0.95296	15088.1	13853.1	19773	15339.5	14580.8	15543.3	16619.6	15142.1
mmu-miR-491-5p	1	-4.81098	-3.31208	-2.8075	-2.44133	-4.84571	-4.45855	-4.66885	-4.52266
mmu-miR-491-5p	1	0.00328279	-3.35303	-7.5213	-3.05592	1.71828	-5.04937	-2.30472	-1.24455
mmu-miR-491-5p	1	2.27372	-2.93896	-4.2987	1.7074	-0.0823855	0.620193	1.78507	-0.78138
mmu-miR-491-5p	1.08903	21.9466	29.0739	31.6157	33.8392	35.3984	33.307	28.5545	27.2456
mmu-miR-697	0.615656	35.4024	20.2849	24.7805	5.39777	19.2688	17.9791	12.9542	36.956
mmu-miR-697	0.611639	71.7356	44.921	27.1826	1.00816	57.6909	37.001	7.77456	65.7081
mmu-miR-697	0.76473	37.5283	17.5305	14.7957	4.13522	37.1313	12.7239	4.96829	39.9297
mmu-miR-697	0.618842	29.9061	13.5417	13.9131	7.76394	17.8424	11.8661	5.63585	22.6059
mmu-miR-698-3p	-25.3484	-1.97711	-0.911696	1.88053	10.2559	3.91343	1.72917	30.8842	2.79103
mmu-miR-698-3p	2.55231	2.68869	1.51388	-0.282806	8.73488	5.19804	0.56387	3.48293	1.67885
mmu-miR-698-3p	13.1236	-1.88117	1.42737	1.39018	5.06304	3.41938	2.87781	8.9659	0.124199
mmu-miR-698-3p	2.87207	0.798193	2.40013	0.779004	6.28971	6.48135	0.212878	6.05236	0.776724
mmu-miR-699_v12.0	1	-8.41066	-5.03569	-3.46094	-2.08569	-6.81727	-5.22005	-3.54179	-4.52806
mmu-miR-699_v12.0	1	-5.03407	-4.76422	-3.63747	-2.41728	-2.19449	-4.71667	-3.02555	-2.49806
mmu-miR-699_v12.0	1	-5.06382	-4.45575	-4.67968	-4.25684	-7.00573	-8.87069	-4.5426	-6.39651
mmu-miR-699_v12.0	1	-3.30118	-1.32785	-1.26974	-4.60674	-5.22788	-7.16846	-6.74998	-3.00059
mmu-miR-700-3p	1.71094	0.874201	-2.89975	5.3057	1.84817	1.24597	3.02882	0.403808	3.14332
mmu-miR-700-3p	0.916318	5.27602	3.32567	4.18422	5.14543	3.22545	4.99914	4.61916	2.70916
mmu-miR-700-3p	0.708526	6.34292	10.0123	13.9785	9.29058	0.800036	9.76817	9.98864	5.98122
mmu-miR-700-3p	0.731729	29.3551	33.2946	29.2518	18.4072	15.6558	31.6122	25.7646	17.0765
mmu-miR-701-5p	1	-5.17821	-1.27247	-1.93667	-1.42828	-5.58385	-2.17016	-4.25042	-1.28514
mmu-miR-701-5p	1	-4.73052	-0.989285	-4.75863	-4.79402	-1.90258	-5.00169	-3.68674	-5.57791
mmu-miR-701-5p	1	-1.18175	-3.95259	-1.7351	-0.112532	-3.4705	-3.52983	-4.17588	-2.18921
mmu-miR-701-5p	0.0427937	2.26102	2.54931	-0.343154	-3.05565	1.0206	-0.265107	2.78641	0.241717
mmu-miR-702_v18.0	0.9151	4.00473	12.5847	13.8522	11.1418	6.62334	8.95838	11.8133	5.75546
mmu-miR-702_v18.0	1.03369	6.09376	12.9405	12.2525	12.1071	7.7616	13.7617	11.7	8.35182
mmu-miR-702_v18.0	1.52584	13.2212	16.7475	17.082	23.5647	31.6868	18.8397	27.4894	12.9323
mmu-miR-702_v18.0	1.38612	18.1623	19.169	28.0257	32.0645	33.2318	30.1519	34.586	22.9502
mmu-miR-703	-0.775542	-4.16291	-1.6461	-5.13229	-4.08029	33.3233	-5.14011	-1.04868	-3.03638
mmu-miR-703	1	-9.2347	-2.97387	-0.0380473	-1.50299	-7.16072	-7.21137	-2.69553	-5.13962
mmu-miR-703	1	-3.00718	1.41487	-1.38651	-4.39014	-2.87507	-3.24607	-2.29721	-4.31571
mmu-miR-703	1	-2.88755	-2.90222	1.91005	0.137899	-4.52653	2.49294	0.502935	-0.366706
mmu-miR-704	1	1.79045	-3.26385	-4.22749	0.137432	-0.339647	-3.04839	0.47171	-3.78724
mmu-miR-704	1	-7.89818	-2.65111	-4.18658	3.58811	0.0531236	-2.26998	1.37464	-2.46803
mmu-miR-704	1	0.0432574	-3.70513	-5.82827	0.850778	1.36671	0.407701	-0.185249	-0.884396
mmu-miR-704	-12.3585	-0.874438	0.200267	-0.271551	10.9037	7.58417	0.351701	4.29003	-2.48345
mmu-miR-705	-20.3387	-3.03086	1.09091	1.79492	0.0763543	-0.475564	2.62592	1.98727	1.91802
mmu-miR-705	0.140999	32.6573	6.35522	6.58891	1.22789	-0.0753998	5.33818	2.37672	3.59107
mmu-miR-705	0.833622	1.9069	2.78126	6.24066	4.82924	0.555715	2.76204	2.67704	3.76683
mmu-miR-705	0.527269	7.30044	10.1764	9.91599	6.5397	2.80536	7.16553	5.14382	6.81567
mmu-miR-706	-7.63691	-4.91329	-1.31272	0.887269	-1.3582	-1.02576	-1.42255	4.30494	-1.59001
mmu-miR-706	-8.53421	-1.49718	-0.630327	0.911607	6.07546	3.74347	-2.05868	7.23925	3.77012
mmu-miR-706	1.59563	9.77881	2.46154	-0.899657	6.39887	7.28618	8.37626	9.29683	2.84164
mmu-miR-706	1.76654	8.99872	11.676	10.2819	21.0525	14.5138	11.2261	16.7386	34.8257
mmu-miR-707	1	-5.59748	-5.455	-6.61102	-1.10209	-6.30267	-8.47162	-6.01148	-9.13274
mmu-miR-707	1	-7.45008	-8.47335	-8.38596	-2.17883	-7.79473	-9.31314	-5.25345	-6.862
mmu-miR-707	1	-7.14503	-5.6946	-3.90169	-2.24886	-3.11331	-3.55836	-4.245	-3.99046
mmu-miR-707	1	-3.81519	1.55345	-3.40244	2.12215	-1.45551	-0.487447	0.0565869	0.242589
mmu-miR-709	0.574909	356.32	283.339	430.936	102.672	194.716	233.33	170.76	320.114
mmu-miR-709	0.747451	1739.86	1713.62	2187.87	1049.67	1221.82	1457.04	1403.61	1751.8
mmu-miR-710	1	-4.15426	-4.07275	-6.34215	-7.38066	-7.01862	-6.35147	-4.55062	-6.13554
mmu-miR-710	1	-6.22438	-0.440763	-4.30786	-4.74795	-2.29881	-3.10052	-4.28485	-6.68988
mmu-miR-710	1	-5.92231	-2.916	-3.9663	0.567999	-2.38819	-5.66661	-1.86122	-1.68649
mmu-miR-710	1	-2.53024	0.704502	-1.59748	-2.09805	-1.71089	-2.06487	-2.07583	-1.30386
mmu-miR-711	1	-2.13106	-4.44669	0.0503615	-6.52106	-6.61781	-3.16436	-4.1844	-3.13422
mmu-miR-711	1	-2.57659	-4.2764	-0.0465189	0.460688	-3.37778	-2.14723	-0.537827	-2.86334
mmu-miR-711	1	-1.99681	-2.1397	-1.86465	-6.46663	-4.46391	-2.96167	-2.56902	-3.15431
mmu-miR-711	1	-1.66867	-1.66254	-2.56408	-6.68179	-4.39156	-2.47593	-2.72322	-2.46876
mmu-miR-712-5p	1	-9.99123	-8.65071	-7.26671	-7.95545	-9.07676	-8.01717	-7.16387	-5.21682
mmu-miR-712-5p	1	-9.49112	-5.43313	-8.44098	-8.00779	-11.0255	-5.83205	-10.0774	-11.8598
mmu-miR-712-5p	-0.572543	-1.31247	-0.402471	0.542869	0.925283	-0.137266	-0.551468	1.84355	1.15306
mmu-miR-712-5p	0.256235	-1.73068	4.22747	6.76051	-0.551332	-2.8991	1.66862	1.11357	3.88287
mmu-miR-712-3p	1	-11.6522	-10.9434	-6.9148	-5.10293	-7.8573	-9.68771	-8.55078	-5.73334
mmu-miR-712-3p	1	-8.16082	-0.552662	-2.67727	-2.47194	-7.04445	-0.179456	-2.13292	-6.83042
mmu-miR-712-3p	1	-2.06304	0.113305	-2.87171	-1.91906	-4.59138	-3.0907	-2.22124	-2.35247
mmu-miR-712-3p	1	-8.49418	-1.35011	-0.0592437	-0.458845	-3.57241	-5.47974	-3.69802	-2.03704
mmu-miR-713	1	-7.99135	-8.91424	-4.46246	-4.50483	-3.84448	-9.55411	-6.0842	-7.42952
mmu-miR-713	1	-6.03796	-5.98336	-5.32899	-5.61735	-3.33798	-8.68828	-2.7999	-5.29602
mmu-miR-713	1	-9.47851	-7.03422	-7.17969	-0.406641	-1.83237	-4.14547	-0.859406	-5.98829
mmu-miR-713	1	-6.12109	-6.29742	-4.87316	-4.15988	-0.665136	-4.86378	-2.07067	-4.28613
mmu-miR-714	1	-8.94033	-5.71358	-9.59973	-6.29837	-2.33892	-10.278	-9.35998	-9.04999
mmu-miR-714	1	-6.71347	-6.61531	-8.52942	-10.197	-10.0018	-9.41379	-5.76977	-6.04326
mmu-miR-714	1	-5.15726	-4.66387	-5.80767	-4.79782	-5.04956	-4.56987	-4.81109	-5.76152
mmu-miR-714	1	-4.70498	-5.60062	-4.77659	-3.58229	-2.46401	-5.99228	-3.61662	-4.03006
mmu-miR-715_v16.0	1	-1.16425	-2.75852	-3.49893	0.776366	-5.39164	-1.74188	-1.18993	-2.60205
mmu-miR-715_v16.0	1	-2.22025	-2.07418	0.318336	-0.916213	-3.2756	0.846178	2.70291	-1.28727
mmu-miR-715_v16.0	1.0254	8.50704	9.11972	13.3396	7.48724	9.27626	12.7384	13.2582	10.4472
mmu-miR-715_v16.0	0.798585	3.08116	7.31406	0.895506	2.97068	4.71234	2.25621	4.16941	2.36073
mmu-miR-717	1	-2.62188	0.947937	-5.0993	-1.17782	-3.37268	-1.4361	-1.99022	-3.04006
mmu-miR-717	1	-2.53817	3.51812	-5.70363	-4.21717	-0.222075	-1.68945	0.65535	-3.82802
mmu-miR-717	1	-3.45974	-1.93643	1.17389	-2.39664	-4.47862	-0.516987	-0.22022	-3.35841
mmu-miR-717	1	-3.8966	-0.0460466	0.0545493	-2.14531	-1.21607	0.523882	-1.50574	-1.80405
mmu-miR-505-3p	0.611927	0.198302	1.63025	4.53819	2.4713	-1.84847	0.885239	4.49526	1.67178
mmu-miR-505-3p	0.606056	10.877	11.0619	15.9907	8.233	5.5339	8.45753	14.5877	0.911575
mmu-miR-505-3p	1.12034	15.9439	23.3449	26.8059	32.7873	18.1455	29.307	24.1905	27.0493
mmu-miR-505-3p	0.833444	21.0827	28.3805	30.5117	21.8984	31.0756	19.1762	25.7649	18.1853
mmu-miR-718	1	-9.84855	-8.89613	-7.02701	-4.46845	-5.36429	-5.62048	-8.59862	-8.68933
mmu-miR-718	1	-7.65712	-4.51407	-3.00449	-7.52956	-5.68229	-7.96092	-6.80593	-7.33327
mmu-miR-718	1	-6.04753	-5.83376	-8.64044	-4.61713	-8.03669	-3.79191	-3.9285	-4.3622
mmu-miR-718	1	-8.2028	-6.05925	-9.99177	-5.4681	-7.04598	-7.3379	-6.19672	-9.57414
mmu-miR-721	0.731943	6.67814	10.4003	7.08001	6.94701	1.31564	9.91327	7.86254	12.2458
mmu-miR-721	0.382992	39.2474	13.994	6.59429	7.23405	5.30201	9.13074	10.465	12.362
mmu-miR-721	0.812018	7.51986	12.7814	8.9663	2.12783	2.5715	10.7362	10.0702	15.5495
mmu-miR-721	0.765046	9.861	14.2627	9.49474	7.91128	6.25504	15.7178	9.37688	12.484
mmu-miR-490-3p	0.613139	13.8537	16.8562	15.8204	10.1934	9.45031	9.11091	8.89445	10.11
mmu-miR-490-3p	0.552253	10.8803	15.1026	13.7261	7.71489	5.15721	7.73517	7.51009	8.47319
mmu-miR-676-5p	1	-3.46694	-1.64412	-2.62019	-0.00771809	-4.82651	-4.28886	-6.01732	-3.28259
mmu-miR-676-5p	1	-5.1197	0.139741	-2.48313	0.431202	-4.86143	-4.21351	-2.01904	-2.74894
mmu-miR-676-5p	1	-1.61509	0.62841	-2.78339	-2.35367	-0.587666	-1.16331	-0.551488	2.82817
mmu-miR-676-5p	0.605846	2.16073	8.56327	6.10376	4.91551	2.7335	5.8132	1.55324	5.39082
mmu-miR-676-3p	0.577704	53.3923	64.9857	73.2716	37.646	36.3293	41.3317	36.6159	36.114
mmu-miR-676-3p	0.618673	131.769	153.64	165.534	88.1473	91.8301	101.014	94.8673	92.3478
mmu-miR-804	-0.194022	-3.18377	-3.37362	59.2518	4.90938	-4.48469	-6.99565	-4.68064	-4.19552
mmu-miR-804	0.243459	28.8713	-0.772721	-1.58209	6.58909	0.0413492	0.952727	2.68337	0.848335
mmu-miR-804	1	0.207762	-1.14012	1.04607	7.95268	-1.53724	0.0151905	-3.7971	-0.838845
mmu-miR-804	-61.2763	-0.983351	-2.07604	0.301262	-0.518757	1.72903	-1.02078	1.28229	-1.88109
mmu-miR-805_v14.0	1	-7.60204	-6.40471	-6.43929	-1.22589	-6.18534	-5.18377	-3.94528	-9.3879
mmu-miR-805_v14.0	1	-3.7884	-3.26831	0.344599	-5.59435	-0.996205	-3.0703	1.89932	-2.98071
mmu-miR-805_v14.0	0.563288	3.0914	7.75133	7.43647	6.05935	2.70681	4.34155	1.79121	3.07776
mmu-miR-805_v14.0	0.875004	37.1086	38.5801	51.4459	36.8429	35.9128	35.1883	40.4353	39.5553
mmu-miR-742-3p	1	-4.55587	-3.2709	-1.56905	-0.854842	-4.79284	-5.63737	-5.62076	-6.19601
mmu-miR-742-3p	1	-1.69108	-3.25856	-7.58969	-5.06772	-5.56069	-4.65354	-3.92878	-5.96856
mmu-miR-742-3p	1	-5.57118	-7.21919	-6.95793	-6.53229	-3.96004	-5.89237	-4.08487	-4.65029
mmu-miR-742-3p	1	-3.02333	-1.62052	-6.06453	-1.21967	-2.93335	-3.85305	-5.5353	-1.65193
mghv-miR-M1-1-3p	2.03476	-1.85969	4.49714	1.10237	4.33254	1.57106	2.45774	2.78352	4.78035
mghv-miR-M1-1-3p	4.68981	-3.71489	5.26926	-1.02503	2.3002	-2.47221	0.596011	2.93965	3.4539
mghv-miR-M1-1-3p	0.881055	0.0944931	4.18045	1.79594	4.68928	2.73837	-0.976785	2.48755	-0.747385
mghv-miR-M1-1-3p	0.0846423	29.8668	0.079835	0.820237	4.38644	-0.694118	1.53623	0.453222	0.360004
mghv-miR-M1-2-3p	1.62807	12.5355	15.6071	9.01926	28.9141	21.9065	18.3715	24.5698	11.5238
mghv-miR-M1-2-3p	1.13569	17.3442	20.6254	24.6341	16.2102	26.1154	24.1143	29.1149	17.5153
mghv-miR-M1-2-3p	1.22795	13.9377	18.2064	17.4123	20.5174	19.8047	18.8145	27.9286	16.9923
mghv-miR-M1-2-3p	0.649731	53.4219	23.4063	23.9389	20.4508	23.3205	23.9435	26.6519	18.2799
mghv-miR-M1-3-3p	1	-2.0814	-4.95885	-0.428035	-5.27117	-6.47067	-1.24515	-3.51472	-2.46174
mghv-miR-M1-3-3p	1	-6.48372	-1.00789	-3.54053	-2.01563	-2.82251	-1.35045	-4.75445	-6.3513
mghv-miR-M1-3-3p	1	-2.4422	-3.81036	-4.75526	0.775185	-7.77146	-4.4027	-2.56815	-7.45841
mghv-miR-M1-3-3p	1	-2.77586	1.44432	-1.51984	1.64841	0.365077	-3.37243	-0.596119	-0.903855
mghv-miR-M1-4-5p	1	-4.57767	-2.63629	-0.475295	-1.10095	-0.517608	-3.23466	-0.731533	-0.935782
mghv-miR-M1-4-5p	-2.11191	-2.07653	0.720564	0.342253	-0.353175	2.12981	-0.968498	0.708856	2.00855
mghv-miR-M1-4-5p	1	-2.42071	1.31366	-1.37581	0.387927	-0.913805	-1.32029	-0.592992	-4.42469
mghv-miR-M1-4-5p	0.0123551	279.786	-1.23501	2.30986	0.704138	2.56497	3.61058	3.00623	0.328813
mghv-miR-M1-5-5p	1	-7.61171	-3.52741	-4.55691	-3.97777	-7.87749	-4.97233	30.8526	-6.17321
mghv-miR-M1-5-5p	1	-7.79719	-4.04715	-5.29794	-4.00019	-6.359	-3.28781	-3.65935	-6.55238
mghv-miR-M1-5-5p	1	-5.77394	-1.37399	-6.43558	-6.92445	-3.0476	-4.97886	-5.25997	-4.88811
mghv-miR-M1-5-5p	1	-5.11646	-5.65249	-4.98165	-5.58899	-3.93665	-8.26738	-2.83042	-2.79581
mghv-miR-M1-6-3p	1.34353	4.66432	2.92834	5.23293	6.09229	6.54702	5.71726	2.72942	9.37803
mghv-miR-M1-6-3p	0.617797	3.99576	1.10542	6.05677	0.972954	2.19541	0.992723	1.22865	4.29949
mghv-miR-M1-6-3p	0.706188	4.19678	4.68831	2.23614	2.62632	1.22613	2.52695	4.97285	2.32484
mghv-miR-M1-6-3p	1.00169	5.87494	3.60172	4.07906	5.33271	4.83144	5.12038	5.80257	3.73654
mghv-miR-M1-7-5p	1	-4.33851	-3.03691	-6.51069	-6.1099	-6.80303	-10.4518	-8.32208	-8.53878
mghv-miR-M1-7-5p	1	-8.14182	-5.69715	-3.69743	-4.34031	-6.30085	-6.45139	-3.90831	-8.6082
mghv-miR-M1-7-5p	1	-1.76835	-7.93312	-4.10398	-6.15983	-7.16146	-4.62843	-4.70963	-3.95911
mghv-miR-M1-7-5p	-1.80796	-2.5028	-5.4208	-3.54751	63.2758	-4.06443	-2.75684	-1.74725	-6.52019
mghv-miR-M1-7-3p	0.708756	5.85867	4.22263	1.26909	0.414289	2.93878	2.5221	4.96587	3.07462
mghv-miR-M1-7-3p	0.833298	-1.98259	6.41987	4.60774	5.29893	3.77343	0.374265	2.48566	2.23362
mghv-miR-M1-7-3p	1.03626	5.14532	5.97377	1.66649	5.23647	5.13632	3.32768	4.41228	5.36606
mghv-miR-M1-7-3p	0.061806	2.50845	115.532	3.65462	5.55949	2.91312	-0.00801036	3.0475	3.1656
mghv-miR-M1-8-5p	1	-4.17149	-8.90987	-4.85516	-4.46588	-5.2124	-1.87858	-3.83752	-2.16897
mghv-miR-M1-8-5p	1	-6.74635	1.63145	1.24213	1.31433	-1.00098	1.30339	-0.290094	-0.382047
mghv-miR-M1-8-5p	1	-4.67822	1.44945	1.32801	-0.486337	-2.15729	1.29457	-0.290265	-3.63466
mghv-miR-M1-8-5p	1	-4.42448	-0.51371	4.03075	-1.84176	-1.26298	-0.149551	-1.65495	-0.455114
mghv-miR-M1-9	1.29068	0.991276	5.11155	3.82215	9.0138	3.49638	0.390113	3.26762	4.92785
mghv-miR-M1-9	1.08529	2.30985	2.4149	4.65243	3.60748	5.38872	0.838105	2.66931	5.80622
mghv-miR-M1-9	1.51547	0.320924	3.58639	1.98266	9.45601	-0.0769083	1.10732	2.65676	1.28426
mghv-miR-M1-9	1.34385	4.39628	2.04597	2.92747	9.67468	3.36893	0.91103	4.53568	3.6428
mmu-let-7g-5p	0.717005	6114.55	6684.12	7955.29	4438.32	4751.5	5572.34	5264.14	5030.41
mmu-let-7g-5p	0.776035	10852.9	11620.5	12794.2	8570.94	8501.18	9962.69	9673.17	9430.73
mmu-let-7i-5p	0.852008	4013.99	4403.57	4781.27	3425.32	3441.27	4266.34	4003.59	3943.38
mmu-let-7i-5p	0.903471	4655.18	5168.85	5432.88	4410.29	4194.91	4978.22	4931.67	4789.26
mmu-miR-1a-3p	0.584464	131.181	148.189	189.903	73.23	80.1092	112.797	95.6847	87.4292
mmu-miR-1a-3p	0.746649	414.538	467.511	498.896	337.794	289.629	393.606	355.944	338.502
mmu-miR-30a-5p	0.687035	486.753	626.108	672.595	397.431	355.131	455.8	417.429	403.728
mmu-miR-30a-5p	0.732584	1199.84	1492.83	1517.22	1053.01	917.509	1066.2	1057.8	1025.8
mmu-miR-99a-5p	0.752026	1708.08	2043.94	2149.6	1383.63	1324.21	1603.38	1589.18	1496.54
mmu-miR-99a-5p	0.752658	403.183	481.386	530.06	338.564	317.953	383.561	371.278	371.001
mmu-miR-101a-3p	0.656261	1093.11	1278.7	1508.82	754.596	766.032	982.855	834.256	875.827
mmu-miR-124-3p	0.663237	3232.83	3936.11	4987.01	2778.06	2332.48	3071.45	2824.73	2233.7
mmu-miR-125a-5p	0.888407	570.08	471.883	693.017	539.727	496.672	527.2	553.89	485.028
mmu-miR-125a-5p	0.858147	1992.24	1669.66	2512.91	1863.35	1662.9	1837.89	1898.28	1716.65
mmu-miR-125a-3p	0.313597	9.76473	4.24155	4.25612	0.651817	4.91388	1.52636	0.216766	4.45191
mmu-miR-125a-3p	1.22305	2.99117	3.66093	0.847433	1.97999	6.31773	1.26609	2.26153	6.33735
mmu-miR-125a-3p	0.616644	52.2771	9.46693	6.19067	6.39303	35.2502	2.31175	2.21182	34.7464
mmu-miR-125a-3p	0.9108	18.3379	19.5472	24.5896	19.0353	21.5252	19.0391	18.9888	21.864
mmu-miR-125b-5p	0.642662	3162.68	3998.08	5271.91	2533.91	2296.1	3159.6	2804.49	2446.77
mmu-miR-125b-5p	0.786561	22534.6	26389	27343.7	20164.6	18243.2	21766.7	20778.8	20004.4
mmu-miR-126-3p	0.876624	2290.86	2631.38	2700.26	1952.64	2337.3	2459.53	2333.33	2292.79
mmu-miR-126-3p	0.903599	3250.16	3623.31	3634.93	2722.2	3350.94	3528.82	3278.1	3260.03
mmu-miR-127-3p	0.719417	649.89	763.96	927.464	523.076	490.551	647.996	606.148	521.005
mmu-miR-127-3p	0.74044	2878.22	3206.11	3634.78	2215.87	2144.83	2674.12	2483.92	2408.4
mmu-miR-9-5p	0.719053	11528.3	12391.2	14744.5	8162.82	9199.21	10775.7	9686.95	8430.09
mmu-miR-9-5p	0.656364	4619.64	5191.39	6507.8	3500.43	3387.59	3932.61	3821.3	3251.74
mmu-miR-133a-3p	0.229069	90.1782	11.9242	13.8664	10.9179	7.58881	10.8153	10.6113	5.46702
mmu-miR-136-5p	0.535136	1632.94	1898.78	2282.64	1106.59	873.248	1192.72	861.546	1042.21
mmu-miR-136-5p	0.622243	3650.61	3990.67	4349.99	2611.83	2371.62	2689.1	1984.4	2740.63
mmu-miR-142-5p	0.891536	33.9412	33.6724	24.9565	15.0577	16.8842	17.7803	17.0123	63.9111
mmu-miR-142-3p	1.41219	331.914	714.014	380.332	452.651	362.922	398.634	411.461	1558.78
mmu-miR-144-3p	0.484152	67.3263	108.86	126.49	55.965	43.5617	57.4378	38.2405	52.1413
mmu-miR-144-3p	0.503471	75.0905	124.58	141.103	68.9936	49.5751	60.4487	46.4054	60.8313
mmu-miR-145a-5p	1	-4.84207	-2.13555	-2.23816	-0.846717	-5.31469	-2.57798	-4.39763	-4.53711
mmu-miR-145a-5p	0.224192	-1.80528	6.18056	6.84167	1.86717	-0.440577	1.12539	3.35503	-2.08414
mmu-miR-146a-5p	1.26822	188.658	285.185	211.944	192.276	219.401	289.131	323.337	451.879
mmu-miR-146a-5p	1.21532	42.8674	69.8275	56.1271	44.4677	49.0267	67.7138	73.4814	111.624
mmu-miR-149-5p	0.798179	101.014	115.569	143.741	93.7649	88.409	108.656	107.937	83.4756
mmu-miR-149-5p	0.807846	591.631	641.482	770.91	549.969	502.645	589.896	596.238	480.16
mmu-miR-151-5p	0.833079	940.599	1067.79	1124.83	825.612	833.982	981.655	913.019	869.767
mmu-miR-151-5p	0.857956	1359.13	1542.18	1605.03	1269.13	1188.84	1469.45	1353.94	1275.45
mmu-miR-151-3p	1	-9.53331	-1.99922	-6.6863	0.617944	-6.57323	-4.39247	-4.11572	-4.69532
mmu-miR-151-3p	1	-7.78386	-2.35733	-10.1082	-4.29364	-4.24044	-4.90324	0.332266	-4.3786
mmu-miR-151-3p	1	-1.52125	-3.47576	-3.82609	-3.27743	-1.43354	-0.628454	-5.05533	-3.73483
mmu-miR-151-3p	0.70312	9.41362	19.6094	26.393	15.709	13.2467	13.5511	17.2282	8.55284
mmu-miR-152-3p	0.826325	34.5015	47.7169	47.8037	37.7394	34.7424	37.1083	38.0593	34.494
mmu-miR-152-3p	0.828492	56.2526	66.8257	72.1018	52.4742	49.7351	55.9472	59.0061	56.2603
mmu-miR-155-5p	1.8488	2.36266	8.77226	0.312385	1.79007	6.30765	4.84611	5.69372	13.858
mmu-miR-155-5p	1.94815	8.67909	31.1898	7.75954	31.11	20.0801	16.1777	29.837	52.686
mmu-miR-10b-5p	0.513519	3.87242	7.67916	5.58742	2.57575	3.35586	3.3906	3.70598	2.27144
mmu-miR-10b-5p	0.910894	8.34316	12.8584	13.0787	8.62561	6.87774	11.2537	12.8322	12.795
mmu-miR-129-5p	1.22729	567.985	597.177	658.168	728.32	775.417	763.773	864.844	718.988
mmu-miR-129-5p	1.19103	396.925	400.121	464.938	489.113	522.199	526.289	586.058	478.016
mmu-miR-182-5p	1	-6.1411	-2.23838	-4.16468	-3.34613	-4.44485	-3.93304	-4.09982	-3.41588
mmu-miR-182-5p	1	-1.38567	-1.18116	-1.98803	-1.15073	-1.89635	-2.85107	-2.17096	-2.48357
mmu-miR-183-5p	-0.00747478	104.46	2.78055	3.14965	-0.675552	0.267523	2.19969	-0.602562	-0.802567
mmu-miR-183-5p	0.455611	12.386	4.11739	5.17422	4.9326	2.37525	3.22067	1.8352	5.89085
mmu-miR-185-5p	0.803481	232.919	251.597	319.941	209.909	204.503	248.932	229.224	217.899
mmu-miR-186-5p	0.760835	45.2987	75.9196	92.0936	51.1153	44.7734	65.4561	64.8167	42.6771
mmu-miR-186-5p	0.772859	124.458	176.073	190.113	120.166	106.842	149.197	144.582	104.545
mmu-miR-188-5p	0.281142	45.4211	2.76112	-0.564251	3.73813	-2.23522	-0.493217	3.70554	21.9895
mmu-miR-188-5p	2.84641	-0.416872	3.57107	1.31523	4.56772	-3.24119	1.44432	3.75646	18.4899
mmu-miR-188-5p	2.53357	-0.267834	4.95006	0.115865	3.98099	-1.11103	2.85247	-0.121856	20.4416
mmu-miR-188-5p	0.50272	29.9274	8.62004	5.8864	8.43649	7.37132	2.52309	2.784	19.2964
mmu-miR-188-3p	1	-2.43039	-2.18575	-1.37742	-4.02529	-3.73898	-2.10645	-2.70666	-5.49537
mmu-miR-188-3p	1	-2.86549	-1.02509	-1.82609	0.634547	3.53432	-4.3892	-0.675633	-1.16825
mmu-miR-188-3p	1	1.18442	-0.0931513	-1.20728	-3.52619	-3.60405	-3.82783	-2.21411	-3.47523
mmu-miR-188-3p	0.0029773	4.29024	1.5054	4.26355	1.1313	-1.15014	1.82328	1.26056	-1.11827
mmu-miR-191-5p	1	-6.15362	-0.933286	0.408739	-7.96819	-6.8853	-6.51885	-4.78886	-3.67382
mmu-miR-191-5p	1	-0.921197	-2.38967	-3.15516	-1.28675	-4.19748	-2.50256	-4.76212	-5.67923
mmu-miR-191-5p	5.136	-3.26254	1.60185	4.52924	0.505625	-6.30135	0.275016	-1.27329	34.1481
mmu-miR-191-5p	0.0865684	-0.592899	2.02035	7.72426	0.888368	0.542919	-0.950274	3.57116	-1.63341
mmu-miR-193a-3p	1.21481	12.8292	22.0176	26.1315	102.508	6.78964	11.6996	7.03521	9.35765
mmu-miR-193a-3p	0.638705	87.8482	120.895	123.227	80.8164	53.1689	72.082	53.4922	86.3131
mmu-miR-199a-5p	1.13843	29.5763	18.2525	14.1	23.0232	21.6349	21.2723	29.2154	28.037
mmu-miR-199a-5p	0.262317	31.8664	8.36633	3.32984	6.72659	4.89183	2.72007	4.58019	4.18443
mmu-miR-199a-3p	1.41772	40.6456	63.5381	50.9454	62.8484	74.5503	69.4412	91.7384	75.805
mmu-miR-199a-3p	1.55091	66.1394	97.9028	80.2696	115.144	125.632	115.537	156.186	132.597
mmu-miR-200b-3p	0.447119	15.5799	10.2763	10.551	5.79081	6.96593	6.89133	5.00631	3.69896
mmu-miR-200b-3p	0.450535	39.6271	30.041	27.8234	17.8917	12.625	15.5377	14.833	12.7462
mmu-miR-201-5p	1.1156	2.17008	3.19217	3.04869	4.35685	4.2176	3.13056	2.93514	1.73916
mmu-miR-201-5p	1.16035	3.19555	7.01736	2.25951	3.58611	3.62571	4.12384	8.89738	5.58408
mmu-miR-202-5p	0.083469	1.63019	4.0798	92.4607	4.83217	1.42232	2.61481	3.48425	1.85267
mmu-miR-202-3p	0.858582	168.563	97.7664	93.2102	41.5041	169.819	73.7488	66.7682	209.343
mmu-miR-204-5p	0.76656	2249.87	2409.83	2922.62	1875.28	1768.85	2046.8	2068.35	2013.23
mmu-miR-204-5p	0.709598	1007.33	1148.05	1514.01	875.042	717.861	936.231	925.004	899.335
mmu-miR-122-5p	0.165706	45.1902	8.0849	32.9888	5.86242	4.84827	4.35087	4.77587	3.90547
mmu-miR-122-5p	1.31502	7.50118	11.1908	8.52521	7.83043	5.12865	6.14193	8.37996	37.5255
mmu-miR-143-3p	0.720757	113.611	156.462	190.023	103.718	92.8543	125.314	125.332	90.037
mmu-miR-143-3p	0.740965	210.724	237.015	281.574	174.223	163.081	200.381	192.511	163.325
mmu-miR-30e-5p	0.740034	466.795	568.28	641.389	383.402	379.598	462.498	405.464	433.203
mmu-miR-290-5p	1	-3.58198	-4.51381	-2.25076	-0.484915	-2.19667	-6.07701	-4.33649	-2.83069
mmu-miR-290-5p	1	-1.94386	0.193374	-3.81144	1.9729	-3.58228	-0.694293	-1.83239	-2.26337
mmu-miR-290-5p	-0.193742	0.0195596	2.16594	0.343381	-1.19683	2.06007	-0.584525	-0.138603	0.853156
mmu-miR-290-5p	0.170745	1.24056	3.75467	0.0861158	2.88953	1.32326	0.594179	-0.174186	-1.87192
mmu-miR-290-3p	0.924482	11.7957	16.8659	15.4286	12.2752	8.99503	15.9329	14.9521	12.1718
mmu-miR-290-3p	0.884207	12.5183	16.9003	16.8995	14.7624	13.0245	14.4101	14.6114	13.1014
mmu-miR-290-3p	1.31641	8.19204	12.0817	15.2752	16.6555	13.6171	15.9723	18.01	14.8871
mmu-miR-290-3p	1.01236	10.1568	12.5509	15.7975	15.7989	11.6355	14.2671	11.6368	9.11335
mmu-miR-291a-3p	-0.012807	0.0592795	2.80809	32.1366	1.95334	-0.52885	-1.374	-0.138404	0.100007
mmu-miR-291a-3p	0.355481	-0.822343	4.10519	36.2307	9.66409	4.36479	4.62916	4.303	3.80756
mmu-miR-296-5p	0.858049	38.4376	46.5641	55.5706	41.5726	36.4052	43.7849	40.337	37.0331
mmu-miR-296-3p	1	-3.87897	-2.30466	-4.48991	-0.892599	-2.28912	-4.90715	-2.48037	-3.20565
mmu-miR-296-3p	1	-4.7862	-6.1091	-3.04427	35.3843	-4.69975	-3.96325	-5.09835	-5.18681
mmu-miR-296-3p	1	-3.83399	-2.21323	-3.35993	-4.24959	-3.48808	-4.18544	-0.991225	-6.43259
mmu-miR-296-3p	1	-9.09027	-2.64661	-3.17522	-4.23611	-3.49139	-4.59494	-3.42274	-7.93395
mmu-miR-298-5p	1.0607	7.71576	13.2729	14.4252	11.9726	11.7237	14.7622	11.0252	11.1912
mmu-miR-298-5p	1.34491	2.94129	10.6683	12.0318	14.1632	6.99772	11.5328	12.1491	8.36641
mmu-miR-298-5p	0.800983	9.74599	10.3708	14.1516	9.14259	7.00066	10.6196	11.7734	5.47598
mmu-miR-298-5p	0.898774	29.3023	31.7466	33.9803	33.6181	17.1352	29.0458	25.9963	38.127
mmu-miR-299a-3p	-17.3243	-5.94104	-5.82851	-3.7472	-7.59725	-7.16537	-4.67989	571.375	-7.50573
mmu-miR-299a-3p	1	-3.60165	-2.26279	-4.83186	-1.87035	-1.79493	-7.11157	-6.69324	-6.87101
mmu-miR-299a-3p	1	-6.02326	-2.84941	0.094393	-0.735795	-4.42028	-4.07	-2.87989	-0.986078
mmu-miR-299a-3p	0.206003	29.5924	4.55706	4.85163	2.7324	3.35129	0.794545	5.74878	-0.233005
mmu-miR-301a-3p	0.795203	832.117	972.939	949.144	699.796	695.437	802.424	708.701	750.231
mmu-miR-301a-3p	0.75122	366.954	441.753	448.52	294.346	298.01	360.269	314.309	308.385
mmu-miR-302a-3p	0.865892	4.62551	4.55983	4.94329	7.83244	5.80434	3.31045	2.80621	3.80585
mmu-miR-302a-3p	0.0795473	0.64911	49.5732	2.17271	3.74874	0.434675	1.38766	-0.089798	2.3903
mmu-miR-34b-5p	0.697883	334.226	417.873	464.019	275.576	247.291	291.354	269.224	346.218
mmu-miR-34b-5p	0.745228	592.522	729.701	780.088	501.733	455.989	535.152	516.803	630.849
mmu-miR-34b-3p	2.113	5.12095	4.96887	5.37165	14.526	15.36	6.21567	16.0308	6.62848
mmu-miR-34b-3p	0.00015572	436958	16.7485	24.9992	31.2133	22.686	16.4157	26.5117	13.7613
mmu-let-7d-5p	0.773119	4152.78	4265.23	5161.77	3329.47	3395.3	3861.04	3648.11	3658.76
mmu-let-7d-5p	0.811637	6931.86	7234.72	8254.44	5790.92	5678.95	6630.04	6531.91	6238.24
mmu-miR-192-5p	0.779959	51.9178	56.1083	60.1608	40.8932	42.3396	45.8323	45.9659	45.8793
mmu-miR-192-5p	0.819769	80.9137	90.8609	95.1201	73.0314	69.8933	78.1539	73.7477	73.4364
mmu-miR-196a-5p	1.3486	7.43342	6.40171	3.02981	1.21302	1.92161	32.6788	5.07921	4.81526
mmu-miR-196a-5p	1.04048	2.79343	3.84213	3.45083	2.10717	5.16547	2.7946	4.76812	3.21667
mmu-miR-196a-5p	0.650555	-0.132542	7.87701	4.3085	5.46182	3.91284	2.60397	0.377553	2.87987
mmu-miR-196a-5p	3.92379	2.53001	6.62301	4.33159	4.93554	4.50067	3.44679	86.8979	3.88288
mmu-let-7a-5p	0.807739	21306.2	21942.6	26150.2	17466.7	17961.9	21011.4	19864.2	19033.4
mmu-let-7a-5p	0.766142	11162.4	11175	13726.7	7791.91	8780.44	10498.5	9638.68	9998.85
mmu-let-7e-5p	0.87008	4142.95	4387.22	4737.48	3452.02	3735.7	4337.96	4042.57	3955.1
mmu-let-7e-5p	0.877352	5753.59	6443.83	6384.04	4783.38	5155.72	6149.35	5943.58	5482.23
mmu-let-7f-5p	0.806901	26184.1	26568.2	31681	20947.2	21384.1	25333.5	24064.8	22951.6
mmu-let-7f-5p	0.756889	9917.84	10293.8	13133.6	7417.83	7730.04	9694.27	8752.89	8749.73
mmu-miR-18a-5p	1.06717	4.65274	7.83781	5.40786	8.48257	4.78314	5.4772	5.91079	9.66831
mmu-miR-18a-5p	0.98178	7.66179	14.1169	15.4229	13.1073	8.76604	10.6255	10.5535	19.6213
mmu-miR-26a-5p	0.657391	4198.67	5185.51	6260.64	3299.37	2984.55	3944	3729.21	3126.54
mmu-miR-26b-5p	0.699731	1734.25	1866.51	2342.42	1238.49	1243.63	1526.31	1493.27	1435.57
mmu-miR-26b-5p	0.738536	2640.8	2853.03	3490.11	2008.6	1959.67	2384.24	2380.29	2353.21
mmu-miR-29a-3p	0.762934	6737.06	7548.92	8586.09	5306.21	5192.38	6411.91	6107.24	6051.68
mmu-miR-29a-3p	0.827438	16421.2	18772.9	20151.8	14104.3	13721.3	16464.3	15916.4	16257.3
mmu-miR-29c-3p	0.689518	5880.54	6889	7925.64	4301.82	4139.55	5287.87	4883.69	4962.63
mmu-miR-29c-3p	0.697614	6703.68	7997.95	9090.87	5077.19	4822.01	6234.69	5758.77	5507.83
mmu-miR-92a-3p	0.814001	77.3937	83.1965	110.705	67.332	64.2538	76.4504	80.0231	81.0083
mmu-miR-92a-3p	0.920033	205.801	222.494	261.402	198.379	178.673	209.782	218.332	254.468
mmu-miR-34a-5p	0.682585	1398.58	1716.15	1876.12	1036.05	907.161	1358.3	1214.93	1144.56
mmu-miR-34a-5p	0.739431	2053.2	2474.82	2535	1622.59	1412.71	1993.2	1847.79	1822.88
mmu-miR-322-5p	0.769452	122.153	148.463	145.305	111.899	92.4447	120.21	107.819	106.957
mmu-miR-322-5p	0.770068	167.91	195.464	202.554	147.7	131.452	162.354	146.843	146.784
mmu-miR-323-5p	1	-6.62282	-5.98903	-7.68141	-11.1627	-5.25332	-5.48012	-6.23802	-7.30393
mmu-miR-323-5p	1	-2.86981	-7.54722	-5.81684	-4.66943	-3.57827	-7.1419	-6.08216	-6.05825
mmu-miR-323-5p	1	-5.77354	-5.11566	-4.4975	-2.34593	-4.09982	-4.24188	-3.46396	-6.34909
mmu-miR-323-5p	1	-8.11315	-1.10975	-5.16959	-4.97301	-5.90426	-7.13296	-4.38535	-4.01594
mmu-miR-323-3p	0.829452	54.8752	51.3794	59.9359	44.8052	43.5278	55.1415	47.1319	45.1111
mmu-miR-324-5p	0.712474	283.695	326.805	364.174	240.276	217.696	255.387	206.414	245.152
mmu-miR-324-5p	0.739027	379.343	412.85	447.066	316.999	293.164	326.425	272.861	332.559
mmu-miR-324-3p	0.682904	28.6449	30.4353	36.7706	19.4307	16.6388	22.82	26.1268	18.6387
mmu-miR-324-3p	0.786393	68.4417	78.0444	90.8218	59.1489	56.5337	66.9313	66.7871	61.0586
mmu-miR-325-3p	1	-3.39308	-4.92861	-2.77367	0.039804	-3.25181	-5.0268	-3.00039	-5.72594
mmu-miR-325-3p	-6.1421	-2.39512	-4.53902	-2.72978	-1.25289	75.132	-0.850247	-1.32721	49.3653
mmu-miR-325-3p	0.716343	29.2355	35.4546	38.3533	22.9084	21.7712	29.0692	25.869	22.3598
mmu-miR-325-3p	0.79254	42.1796	56.2529	61.9596	43.0573	39.9701	45.1521	47.0736	39.1948
mmu-miR-330-5p	1	-4.03005	-3.87234	-4.16316	-0.742953	-4.29508	-3.06014	-2.66002	-4.814
mmu-miR-330-5p	1	-5.27918	2.60984	-3.75268	-2.32115	-1.46624	0.300428	-0.95971	-1.43702
mmu-miR-330-5p	0.599583	1.90873	3.50542	4.52425	6.86558	0.465454	0.870441	2.56364	0.90872
mmu-miR-330-5p	0.833482	31.1679	36.0944	36.9636	32.9839	23.6284	29.5672	31.6326	28.8119
mmu-miR-331-5p	1	-9.11096	-6.24246	-6.65196	-5.34107	-7.37664	-5.80322	-8.09278	-9.26382
mmu-miR-331-5p	1	-9.0727	-5.20557	-5.84756	-3.60842	-9.67	-7.02618	-8.07997	-9.19846
mmu-miR-331-5p	1	-4.76014	-3.45135	-4.63505	-5.3944	-8.84639	-6.01309	-5.04699	-5.34571
mmu-miR-331-5p	1	-4.64115	-4.22186	-4.38502	-4.57209	-5.54446	-5.81199	-6.30642	-4.89415
mmu-miR-331-3p	0.791383	527.496	588.68	667.923	434.559	432.785	557.416	486.769	440.98
mmu-miR-331-3p	0.861015	927.75	1003.48	1052.76	821.615	807.342	969.276	888.942	816.517
mmu-miR-337-5p	0.843427	138.203	166.323	169.895	127.088	121.507	151.449	137.968	132.308
mmu-miR-337-5p	0.928716	189.721	222.34	224.519	190.504	185.573	216.743	203.37	200.147
mmu-miR-337-3p	0.901048	41.8541	44.9955	46.8053	39.2444	37.5854	43.1771	39.643	43.0501
mmu-miR-337-3p	0.833075	95.5626	108.586	119.656	89.8726	78.3674	103.625	95.9314	85.4696
mmu-miR-338-5p	1	-5.19045	-0.708156	-4.33139	3.05294	-1.76166	-3.68694	-2.46574	-2.62133
mmu-miR-338-5p	1	-5.61451	-3.91403	0.640595	-3.41605	-4.91294	-0.978478	0.685489	-0.274884
mmu-miR-338-5p	0.5494	12.6053	17.6166	30.8794	12.3881	10.934	11.3764	14.1163	9.05258
mmu-miR-338-5p	0.511524	30.9281	24.2493	25.7037	16.5179	9.60454	16.1144	14.8627	11.7831
mmu-miR-338-3p	0.69272	3187.32	3827.05	4083.36	2417.08	2186.93	2855.95	2651.87	2567.26
mmu-miR-338-3p	0.731316	7066.17	8600.63	8848.23	5821.2	5084.76	6625.74	6116.7	6155.62
mmu-miR-339-5p	1	-9.46343	-6.33698	-6.02879	-6.08342	-7.48199	-5.98705	-6.02834	-8.44842
mmu-miR-339-5p	-5.22878e-05	388682	-6.12169	-4.46561	-4.19258	-8.90695	-8.43444	-5.11949	-5.46828
mmu-miR-339-5p	1	-8.87167	-4.80632	-8.7932	-4.80984	-8.2407	-8.05973	-7.33971	-7.2959
mmu-miR-339-5p	1	-5.70487	-3.16996	-4.90622	-4.29482	-6.17379	-3.57691	-2.95785	-5.76154
mmu-miR-339-3p	1	-10.1691	-6.746	-7.82073	-6.68057	-10.1306	-5.13882	-8.09955	-5.20625
mmu-miR-339-3p	1	-7.95401	-5.05373	-4.29256	-7.49938	-5.89009	-8.3151	-7.30834	-7.11802
mmu-miR-339-3p	1	-1.86746	-5.56437	-6.40367	-6.69427	-7.45127	-5.19822	-3.63834	-5.53391
mmu-miR-339-3p	1	-7.4366	-5.14202	-7.91898	-2.06375	-7.75497	-9.58016	-6.20761	-9.87202
mmu-miR-340-5p	0.744197	266.16	308.3	342.79	209.527	196.632	253.465	231.856	248.087
mmu-miR-340-5p	0.751133	270.917	300.708	331.37	207.349	204.773	248.146	234.144	238.788
mmu-miR-340-3p	0.806816	64.6398	74.1973	77.8377	55.3089	53.3678	67.6135	60.8042	58.572
mmu-miR-340-3p	0.903826	150.492	156.101	159.571	135.917	141.324	153.437	149.933	137.361
mmu-miR-340-3p	0.882915	172.388	189.322	199.047	159.797	158.29	179.631	172.598	169.886
mmu-miR-341-3p	0.747787	92.2056	109.202	124.24	84.7259	69	93.0048	77.6444	84.2702
mmu-miR-341-3p	0.744953	250.587	277.042	311.733	212.077	190.071	234.342	194.378	215.855
mmu-miR-342-5p	1	-5.78463	2.03243	0.467694	-0.736388	-4.51714	-3.45579	-3.4085	-0.686214
mmu-miR-342-5p	0.515287	6.39409	5.84282	9.29996	5.55281	3.61931	3.86414	4.3667	3.97755
mmu-miR-342-5p	0.709076	41.2737	46.4397	55.6425	33.4073	33.4312	40.7666	33.1427	35.2572
mmu-miR-342-5p	0.732884	87.8029	99.0029	117.168	77.4521	67.2202	80.8677	75.2284	74.5992
mmu-miR-342-3p	0.793645	896.735	991.417	1106.35	794.182	747.429	857.693	820.078	832.772
mmu-miR-342-3p	0.802103	1177.62	1239.11	1381.38	1006.51	988.326	1095.21	1049.42	1055.61
mmu-miR-345-5p	0.739149	78.4185	93.4238	110.267	65.8164	62.1608	77.4394	72.4482	67.9494
mmu-miR-345-5p	0.730033	374.687	437.538	492.924	296.402	287.756	352.782	329.411	309.214
mmu-miR-345-3p	-0.492101	36.7788	-0.581246	-6.78888	-5.71025	-3.72054	-6.09448	-1.10085	-5.70822
mmu-miR-345-3p	1	-1.13477	-3.00067	-1.70511	-6.40973	-3.41925	-3.21636	-3.65663	-1.43374
mmu-miR-345-3p	1	-1.35417	-5.09381	-2.96102	-6.35387	-3.23261	-4.51535	-4.37386	-5.35827
mmu-miR-345-3p	1	-1.10085	-3.00575	-3.74955	-3.76931	-3.68028	-5.03515	-2.43873	-2.63962
mmu-miR-350-3p	0.722138	90.1198	130.691	142.386	79.3183	70.9196	103.457	94.3535	80.6602
mmu-miR-350-3p	0.797925	243.922	275.792	285.57	205.317	193.134	228.879	223.287	222.205
mmu-miR-135b-5p	0.655484	250.299	276.133	327.512	190.501	194.235	179.574	190.359	186.453
mmu-miR-135b-5p	0.679246	285.568	343.482	397.458	242.807	220.327	232.193	241.326	232.97
mmu-miR-101b-3p	0.642349	144.314	160.709	191.795	99.3412	97.6549	120.215	102.566	110.428
mmu-miR-101b-3p	0.637125	427.082	519.162	621.077	289.368	295.023	383.76	332.035	332.727
mmu-miR-32-5p	1	-6.92217	-1.76196	1.81304	1.83953	-2.00956	-1.88363	-0.71467	-0.523045
mmu-miR-32-5p	0.409667	2.49383	7.8146	7.55564	0.99116	-0.110534	2.20696	3.39566	3.9808
mmu-miR-32-5p	0.463602	9.63116	28.166	29.0994	13.1014	4.6928	14.7774	8.85101	8.76215
mmu-miR-32-5p	0.522191	23.1769	35.7527	34.1765	17.0646	15.2894	18.7454	9.68669	18.3802
mmu-miR-139-5p	0.816362	258.364	309.36	405.825	248.531	233.1	321.172	296.419	227.291
mmu-miR-139-5p	0.881942	1259.83	1410.71	1789.36	1274.36	1197.92	1503.1	1454.81	1169.02
mmu-miR-139-3p	0.738249	85.9192	33.3396	11.5628	6.68065	58.7775	30.2401	7.28544	86.6745
mmu-miR-139-3p	0.982324	130.736	38.3486	50.3355	32.5108	118.161	37.1871	34.9968	177.219
mmu-miR-200c-3p	1	-2.12319	-3.92295	-4.04446	-2.34406	-5.62416	-2.82762	-2.26591	-5.20614
mmu-miR-200c-3p	1	2.30861	-0.178536	-1.17354	-1.30869	-3.74968	-0.8767	-1.35363	-3.6472
mmu-miR-212-3p	0.871823	120.753	106.283	117.317	86.3597	114.894	83.3904	113.449	121.576
mmu-miR-212-3p	0.905064	185.483	195.079	218.378	152.323	214.475	161.648	189.011	213.907
mmu-miR-214-3p	1	-5.01586	-5.80418	-4.5852	-5.07475	-6.50511	-5.94674	-4.13181	-4.82418
mmu-miR-214-3p	-4.36774	-5.5845	-1.32493	-2.05086	-2.44546	88.2272	-3.48935	2.35301	-2.92309
mmu-miR-216a-5p	1	-4.13645	-3.4223	-4.50714	-3.20705	-3.81363	-1.85679	-2.86387	-3.40484
mmu-miR-216a-5p	1	-6.4115	-1.74522	-5.57212	-4.10949	-7.41392	-1.80216	-3.72556	-3.54199
mmu-miR-216a-5p	1	-4.81171	1.21567	-0.850288	-0.258578	-1.76271	-1.48357	-1.11925	-2.55
mmu-miR-216a-5p	1	1.99407	3.03389	-0.0228588	-0.0554874	-4.01539	-2.58795	-1.95899	-2.94296
mmu-miR-223-3p	2.70364	39.8698	75.0058	55.5757	68.076	43.7684	47.4994	52.0064	569.669
mmu-miR-223-3p	3.73663	98.4458	186.104	109.674	232.192	114.261	99.9755	134.297	1955.89
mmu-miR-320-3p	0.725114	39.6136	14.5373	24.7001	8.01771	33.5387	10.8874	10.5527	44.8217
mmu-miR-320-3p	0.716566	51.6149	52.3944	70.7637	37.9878	44.3765	44.4272	42.2486	51.286
mmu-miR-33-5p	0.539949	53.3446	66.9572	73.603	33.6724	35.6114	38.7356	29.907	36.6337
mmu-miR-33-5p	0.566635	322.605	392.65	435.426	209.065	220.491	237.096	173.754	240.462
mmu-miR-221-3p	0.869033	1000.86	1086.31	1345.44	935.403	926.422	1088.18	1125.02	953.584
mmu-miR-222-3p	0.816309	157.073	192.953	207.854	129.161	151.614	178.489	157.174	154.918
mmu-miR-222-3p	0.811655	206.947	339.521	406.678	234.933	206.015	325.082	293.488	209.397
mmu-miR-224-5p	1	1.77336	0.0721604	-0.0936513	1.57332	-2.57083	-0.788607	-0.770671	-1.67077
mmu-miR-224-5p	0.023645	30.2205	1.69356	2.48536	1.16255	3.49934	-1.83802	0.240816	0.152968
mmu-miR-224-5p	0.0735707	115.536	2.41567	2.77513	3.82303	5.339	0.309537	0.287149	3.58621
mmu-miR-224-5p	0.14091	0.847379	54.6398	3.57389	6.2067	3.2501	0.78705	2.55113	5.93164
mmu-miR-181b-5p	0.726983	154.985	173.295	222.042	145.955	122.085	149.792	141.884	125.404
mmu-miR-181b-5p	0.727929	261.548	270.926	345.445	228.75	192.365	230.593	227.754	213.58
mmu-miR-125b-1-3p	1	-8.04799	-4.4388	-5.03598	-3.31625	-1.65788	-7.43087	-5.97402	-3.90736
mmu-miR-125b-1-3p	-0.508099	-2.44125	-5.56158	-3.79882	-3.12751	-4.73133	-3.78178	-5.8574	35.2711
mmu-miR-125b-1-3p	1	-6.05182	-4.67801	-2.29442	1.75964	-1.83828	-1.09437	-2.76969	-1.8655
mmu-miR-125b-1-3p	1	-1.46816	-1.87403	-3.51906	-1.37705	-2.13892	-1.44213	-2.93922	-0.111191
mmu-miR-7a-5p	0.655722	902.01	1009.98	1173.89	600.839	617.485	753.099	700.197	667.012
mmu-miR-7a-5p	0.71956	2201.53	2526.02	2629.07	1641.84	1566.75	1887.78	1857.73	1823.43
mmu-miR-7b-5p	0.8059	666.947	737.969	784.765	529.181	539.721	651.692	637.021	607.492
mmu-miR-7b-5p	0.764675	784.57	925.417	976.447	602.137	627.836	761.511	758.657	680.823
mmu-miR-217-5p	-0.404951	-7.58089	-5.34508	54.055	-3.15119	-8.35533	-4.57192	-4.36796	-5.21184
mmu-miR-217-5p	1	-2.72136	-3.96012	-3.32924	-2.81544	-0.821532	-1.69868	-5.49617	-2.73645
mmu-miR-217-5p	1	-8.61978	-3.05564	-6.14901	-5.21424	-6.38287	-4.07524	-5.19178	-4.74472
mmu-miR-217-5p	1	-8.9984	-4.16265	-3.29027	-2.13893	-3.38982	-7.11364	-3.56641	-2.08067
mmu-miR-362-5p	1	-3.72919	-3.2532	-4.25066	-1.17017	-3.94737	-6.66079	-2.94277	-4.90549
mmu-miR-362-5p	1	1.33403	2.18071	-2.31795	-3.67329	-1.7384	1.9574	-0.574017	-4.02853
mmu-miR-362-5p	0.592994	29.9392	34.1715	32.5356	16.8877	19.8478	24.4307	19.0038	19.5498
mmu-miR-362-5p	0.815745	36.6626	45.2354	45.659	39.3494	34.4248	31.4846	34.7222	38.304
mmu-miR-362-3p	0.66234	75.44	89.056	89.8385	52.9016	45.7724	63.6773	54.6925	61.6585
mmu-miR-362-3p	0.744368	96.9591	114.13	118.197	82.8903	71.3167	86.9117	76.6834	88.4728
mmu-miR-363-3p	0.92479	-1.40155	2.15726	1.23246	2.30676	0.499881	-0.212326	-0.371539	-0.420076
mmu-miR-363-3p	1	-3.38899	-2.06818	-2.19906	-1.39392	-2.76206	-2.33228	-1.22021	-1.71424
mmu-miR-378a-3p	0.758207	47.9517	61.9336	61.8339	36.3655	44.5306	51.0781	45.8518	46.0252
mmu-miR-378a-3p	0.832162	102.345	128.39	140.153	92.2438	104.937	111.316	106.851	106.603
mmu-miR-380-5p	1	-7.83501	4.35065	-5.60049	-7.70399	-4.78381	-6.68715	-4.49051	-4.57805
mmu-miR-380-5p	1	1.21085	-2.79118	-4.5404	-4.23469	-5.13064	-6.32882	-3.52551	-1.09056
mmu-miR-380-5p	0.0840061	114.952	7.46361	4.46813	3.84709	4.03273	5.93849	1.89449	4.77417
mmu-miR-380-5p	0.56869	12.9214	17.9992	16.8387	9.16186	9.39222	9.96832	9.12971	10.3514
mmu-miR-335-5p	0.546718	107.046	128.632	166.397	58.8154	66.2455	85.5832	77.9376	79.0808
mmu-miR-335-5p	0.655195	712.756	846.44	956.099	477.768	496.729	605.955	591.107	562.551
mmu-miR-335-3p	1.03853	9.9411	15.4179	13.5146	18.2642	13.6385	11.7555	17.3233	11.0191
mmu-miR-335-3p	0.962504	11.8484	22.9123	28.5474	19.3219	17.0468	20.5359	26.2306	11.8021
mmu-miR-335-3p	0.841056	31.9278	35.7169	34.6728	30.6127	24.862	29.7162	31.1761	28.4009
mmu-miR-335-3p	0.832969	37.1149	39.1399	48.6831	40.0515	34.8015	32.2186	35.2329	32.818
mmu-miR-384-5p	0.631722	152.627	158.631	199.216	100.696	92.1912	118.64	109.975	113.182
mmu-miR-384-5p	0.676661	418.968	412.536	468.335	296.653	259.034	302.582	301.569	313.542
mmu-miR-384-3p	0.559968	8.06178	13.1352	16.1951	5.08574	3.79065	9.53332	11.0596	9.21852
mmu-miR-384-3p	0.559887	40.0497	33.3037	39.3272	19.6965	20.2495	29.7358	20.2865	18.0961
mmu-miR-384-3p	0.576373	35.0542	36.0977	45.8623	18.1803	12.8521	22.1547	26.6681	28.257
mmu-miR-384-3p	0.590367	63.2114	72.772	90.2021	36.5619	40.9827	51.8431	45.7379	43.9871
mmu-miR-196b-5p	0.75242	2.35487	4.44707	4.82803	6.96747	3.23674	1.29311	2.99337	1.40216
mmu-miR-196b-5p	0.781882	4.53203	6.14569	6.83622	6.39958	2.53325	4.93994	5.86466	3.48891
mmu-miR-409-5p	0.840556	74.4416	90.1696	95.8107	78.0369	65.6921	82.3472	73.4631	67.3501
mmu-miR-409-5p	0.810593	96.601	109.713	121.852	89.5418	78.9254	102.272	88.3735	88.126
mmu-miR-409-3p	0.805233	48.8677	56.0802	62.6772	45.1442	42.9967	49.6426	51.438	44.2977
mmu-miR-409-3p	0.825089	55.9129	70.0435	77.2955	60.6487	53.1683	58.1494	63.1859	51.9976
mmu-miR-410-3p	0.834858	798.561	824.269	875.172	699.798	680.9	781.285	683.304	696.278
mmu-miR-410-3p	0.796765	822.456	814.824	875.133	651.605	650.869	737.572	669.306	679.882
mmu-miR-376b-3p	0.659649	175.178	212.405	263.967	140.394	125.303	154.57	150.489	141.593
mmu-miR-376b-3p	0.674719	316.061	344.953	403.611	234.773	222.456	249.258	246.687	250.813
mmu-miR-411-5p	0.728993	244.59	249.56	322.18	194.981	186.417	208.899	201.5	202.119
mmu-miR-411-5p	0.703918	146.552	154.45	200.758	119.569	106.603	128.11	118.925	120.942
mmu-miR-412-3p	1	-6.90276	-7.90993	-8.71426	-4.16164	-5.82473	-7.98268	-3.12453	-1.00799
mmu-miR-412-3p	1	-10.325	-5.62292	-2.46004	-5.85658	-5.50038	-5.5939	-6.19629	-5.3983
mmu-miR-412-3p	1	-6.46418	-2.21658	-1.41275	-4.19648	-3.34206	-2.61886	-2.95069	-5.04559
mmu-miR-412-3p	1	-3.90668	0.964371	-1.73052	-0.858948	-0.48594	-2.36757	-1.14736	-2.19697
mmu-miR-370-3p	0.749991	48.3922	48.4784	60.8516	45.5173	40.1455	40.637	38.5067	37.3228
mmu-miR-370-3p	0.812026	101.021	99.4205	108.84	84.8872	84.4741	86.7832	83.3043	87.1127
mmu-miR-425-5p	0.839338	85.439	103.395	118.51	84.932	78.3721	94.6389	91.3061	88.3307
mmu-miR-425-5p	0.819399	32.3983	46.1901	48.8921	38.6385	31.5399	40.2678	35.3834	32.7915
mmu-miR-431-5p	1.01897	81.3415	69.6707	77.8574	76.3042	79.8522	69.4216	80.5417	88.0672
mmu-miR-431-5p	0.92068	35.3664	35.5353	38.9837	32.5877	35.5725	35.5331	33.825	33.8052
mmu-miR-433-3p	0.850017	301.406	304.032	374.593	296.347	270.557	291.888	295.913	274.735
mmu-miR-433-3p	0.719607	36.6626	43.2525	61.6944	41.01	31.9427	37.5957	34.1947	31.3355
mmu-miR-434-5p	0.690214	126.967	138.437	170.783	90.9008	92.4408	109.629	104.096	99.8253
mmu-miR-434-5p	0.70724	390.212	427.067	492.837	284.229	274.303	351.171	307.51	315.946
mmu-miR-434-3p	0.726904	1916.72	1878.77	2293.44	1371.36	1331.63	1659.38	1588.86	1451.87
mmu-miR-434-3p	0.737331	3515.56	3367.3	4158.91	2520.25	2496.25	3018.3	2883.34	2748.1
mmu-miR-449a-5p	0.744364	5.70686	7.15559	7.45484	7.82113	4.60062	4.24506	7.14301	2.34747
mmu-miR-449a-5p	0.588039	34.215	29.6654	25.6233	17.6575	13.7363	16.8414	15.719	27.1339
mmu-miR-450a-5p	0.657008	6.38373	15.8093	16.9115	9.29675	7.20981	9.24221	8.68749	8.82877
mmu-miR-450a-5p	9.88988e-05	526407	28.2999	27.4212	15.2229	14.3575	13.9498	34.0716	11.757
mmu-miR-463-3p	1	-4.91489	-0.727257	-1.65186	-3.69725	-1.59253	-2.26306	-3.35989	-3.35811
mmu-miR-465a-5p	1	-3.8148	-6.38947	-2.96471	-7.60174	-4.73008	-6.28272	-3.88534	-6.00061
mmu-miR-465a-5p	1	-4.30157	-4.48455	-5.76661	-7.21094	-4.35536	-3.50622	-3.66119	-6.29881
mmu-miR-465a-5p	1	-6.3143	-2.72333	0.487282	-3.2564	-3.35185	-3.99834	-2.10173	-4.23396
mmu-miR-465a-5p	1	-6.07052	-2.09527	-2.51888	3.73489	-3.31051	-0.121771	-0.608732	-2.73063
mmu-miR-466a-5p	68.7293	0.346571	1.28528	0.30013	-1.75088	-3.34981	-0.552471	274.856	-1.74374
mmu-miR-466a-5p	1	-1.97442	4.85718	-0.445442	0.824345	-0.651746	-2.34381	-2.58434	-1.13498
mmu-miR-466a-5p	1.18076	4.22699	2.73594	2.34663	5.35107	2.03445	4.19695	3.408	1.61768
mmu-miR-466a-5p	2.69135	-1.60563	-0.324925	4.38589	4.46185	1.89243	1.48118	3.6469	3.18645
mmu-miR-467a-5p	0.603991	3.65111	9.47499	8.81288	4.9602	2.41061	5.11466	3.6581	4.33768
mmu-miR-467a-5p	0.800756	13.3366	14.629	16.225	14.4636	11.5719	10.2334	11.5938	11.6522
mmu-miR-470-5p	1	-2.52862	-1.3503	-1.29955	-3.50776	-3.80344	-3.85209	-1.69111	-2.78502
mmu-miR-470-5p	-24.288	-1.92257	-1.1855	-1.63074	-3.81842	-4.61699	-1.21146	-2.5684	-4.32191
mmu-miR-471-5p	1.02851	1.88521	1.63673	3.01767	3.51821	3.70378	1.69843	3.00622	1.07006
mmu-miR-471-5p	4.71533	1.34687	3.94049	5.54006	4.676	3.00515	86.3144	3.26324	1.12569
mmu-miR-532-5p	0.806246	36.0686	39.2184	46.9953	33.622	43.6458	29.5962	30.0374	32.3281
mmu-miR-532-5p	0.761775	65.9152	75.8155	84.0172	59.5463	53.5665	58.0267	59.4831	61.4543
mmu-miR-532-3p	1	-7.7627	-3.12128	-7.58775	-5.50401	-7.11917	-4.87057	-6.23635	-5.43826
mmu-miR-532-3p	1	-7.67712	-5.12396	-5.34596	1.12397	-4.39098	-6.11868	-1.97754	-6.4875
mmu-miR-532-3p	0.456161	-0.58239	4.10938	6.20034	3.79633	2.72422	2.12944	2.97846	-0.953897
mmu-miR-532-3p	0.848088	30.8947	34.9515	38.2608	39.1113	20.3335	35.352	27.6695	28.0161
mmu-miR-483-5p	1	-2.77144	0.460163	-5.10399	-2.02259	-4.88188	-2.73956	-3.85588	2.32741
mmu-miR-483-5p	1	-0.481892	-0.0768765	-3.45078	-3.37095	-2.29796	-2.91166	-3.00373	4.07088
mmu-miR-483-5p	1	-4.65264	0.516338	0.0714568	-3.11246	-5.3823	-2.18495	-3.69614	2.42617
mmu-miR-483-5p	0.00511611	0.18947	2.16551	26.516	-1.93051	-2.18471	3.11994	-1.59937	5.69384
mmu-miR-485-5p	0.763866	51.0155	56.3471	61.8681	41.8882	42.4468	47.8402	42.4244	46.5142
mmu-miR-485-5p	0.847305	90.1786	110.189	110.792	84.439	82.1417	99.4215	92.2669	87.8311
mmu-miR-540-5p	1	-0.621166	-1.25462	-5.52918	3.95136	1.62092	-3.03961	1.17284	-3.87834
mmu-miR-540-5p	4.99764	2.54992	-0.848189	-0.651917	2.50101	0.690944	-1.15641	5.06316	-0.0976511
mmu-miR-540-5p	-1.43687	-2.91501	-0.506752	0.504369	5.97964	1.95467	-1.41565	4.41091	-2.40332
mmu-miR-540-5p	1.633	3.95859	1.8249	5.22839	9.51157	6.11555	5.42056	7.20649	2.64129
mmu-miR-540-3p	0.79157	38.4383	-2.04443	-4.95929	-5.6435	-4.43977	75.4456	-3.51381	-5.77139
mmu-miR-540-3p	1	-3.37469	-3.61431	-3.03802	-2.93372	-4.04746	-4.34618	-3.13353	-5.7484
mmu-miR-540-3p	1.15107	-2.67528	2.26595	4.38518	6.58651	2.16246	-0.539959	2.35844	1.44354
mmu-miR-540-3p	0.40484	4.47511	10.928	27.8374	6.70439	4.18262	6.4467	9.24901	4.04021
mmu-miR-543-3p	0.676409	129.115	157.954	182.11	99.4948	94.8537	116.522	114.396	100.649
mmu-miR-543-3p	0.750162	257.546	280.809	316.863	193.781	206.296	233.14	226.19	212.479
mmu-miR-541-5p	0.767456	66.7889	74.2188	89.2011	52.8083	58.0968	65.0444	62.7802	62.9596
mmu-miR-541-5p	0.828049	128.208	150.303	173.944	120.834	126.656	136.008	129.416	125.201
mmu-miR-542-5p	1	-3.9121	0.298728	-2.62335	-4.79389	-6.36075	-3.93504	-2.56681	-2.71943
mmu-miR-542-5p	1	-3.50005	1.0638	-0.0855255	-0.413632	-1.29661	-0.409823	-3.91776	-2.42083
mmu-miR-542-5p	1	-1.58822	5.66891	2.3414	1.55906	1.23728	0.699516	-1.93977	-4.20432
mmu-miR-542-5p	0.222364	4.71504	4.97082	6.55404	0.680123	0.458629	2.00795	0.69375	0.689253
mmu-miR-547-3p	1	-0.550164	0.138562	0.909141	-0.378854	-1.20038	-0.392267	-1.36683	-0.756302
mmu-miR-547-3p	0.0842587	-1.43646	66.2947	2.71123	2.50567	2.77733	2.62122	1.78782	0.602858
mmu-miR-367-3p	2.42018	0.151866	0.494993	1.35224	0.633464	2.27977	1.38256	4.48278	0.946777
mmu-miR-367-3p	0.841942	0.334207	2.45937	1.95828	2.35149	1.56637	1.58513	0.686159	1.24278
mmu-miR-494-3p	0.433233	15.8547	179.913	36.0379	31.2716	18.0258	40.0672	24.9027	36.742
mmu-miR-376c-3p	0.476304	48.7466	23.0081	29.4244	14.1757	15.5298	18.6554	18.2644	14.8762
mmu-miR-376c-3p	0.761093	74.3475	99.2964	117.351	70.9274	68.6105	88.7476	81.1383	60.912
mmu-miR-376c-3p	0.818745	181.69	209.622	225.932	169.108	165.771	175.965	175.003	165.554
mmu-miR-376c-3p	0.795706	241.21	268.309	303.353	212.631	207.737	230.862	219.447	218.593
mmu-miR-487b-3p	0.755695	169.718	195.804	229.725	145.397	134.363	171.177	156.615	153.452
mmu-miR-487b-3p	0.790347	360.426	393.207	429.901	300.196	294.011	343.964	321.257	330.191
mmu-miR-369-5p	0.762523	469.287	501.872	529.876	368.936	362.807	419.976	389.967	379.648
mmu-miR-369-5p	0.746462	236.526	248.222	285.884	183.312	181.146	214.943	193.275	192.575
mmu-miR-369-3p	0.586624	91.4375	114.378	160.809	56.4137	62.8339	88.8282	78.8771	65.979
mmu-miR-20b-5p	0.908219	57.5974	67.0225	73.9411	58.8409	51.8652	57.7657	57.9648	72.9968
mmu-miR-450a-2-3p	-83.1636	-1.30868	2.50314	-1.58531	-5.01685	-1.83665	-2.73086	71.7387	0.325434
mmu-miR-450a-2-3p	1	5.6526	-0.363638	0.0351319	0.438704	-1.05394	-2.00062	1.89661	-2.08101
mmu-miR-450a-2-3p	-0.0957381	0.852279	4.775	1.02298	-1.04684	-0.985901	-0.252374	-0.63303	2.305
mmu-miR-450a-2-3p	0.390543	3.68118	4.66553	4.06793	6.18153	2.01024	-0.75182	2.90812	-1.78275
mmu-miR-503-5p	1	-5.80147	-2.42165	-2.25617	-7.1699	-3.72042	-4.61526	-4.19559	-10.2753
mmu-miR-503-5p	1	2.43719	1.00325	-0.0136086	-1.49588	-2.22401	0.276181	-0.891675	-1.17965
mmu-miR-291b-5p	1.22034	5.4117	8.26183	7.80295	7.1894	7.50541	14.8876	11.5434	5.35771
mmu-miR-291b-5p	1.15065	6.91428	9.21598	7.12971	9.40919	10.6453	8.16841	11.7675	4.34334
mmu-miR-291b-5p	0.583475	0.534175	3.97813	-0.490292	1.44778	-2.30381	0.419712	1.76342	0.892045
mmu-miR-291b-5p	3.96903	-0.958932	1.85678	2.33834	2.0341	6.17521	2.43269	7.72123	4.37566
mmu-miR-291b-3p	1.11223	1.78563	6.7405	4.85607	10.5419	4.12481	4.32913	1.90099	5.70895
mmu-miR-291b-3p	2.373	0.873361	0.660439	2.73775	2.93813	3.18385	2.80058	4.13603	2.51119
mmu-miR-291b-3p	0.790059	5.72261	4.58068	3.4099	5.02445	3.40367	3.62241	6.04466	2.69688
mmu-miR-291b-3p	0.448547	2.31987	7.51029	5.8918	0.0643322	2.59985	4.24713	3.68263	1.35163
mmu-miR-301b-3p	1	3.16522	-0.304046	-1.26375	-2.34407	-4.74994	0.0313349	-1.16998	2.83481
mmu-miR-301b-3p	1	0.904927	4.74815	1.80397	-5.1716	-0.659557	-1.41775	-0.445517	-2.08763
mmu-miR-301b-3p	0.772128	8.70214	17.9383	18.2967	14.4447	8.07692	13.4577	14.1122	9.98881
mmu-miR-301b-3p	0.924052	16.5135	29.1231	28.8367	35.8436	15.3633	20.0879	19.4061	28.0667
mmu-miR-744-5p	1	-8.78042	-2.88587	-4.8435	-3.63844	-6.71011	-5.71811	-1.54064	-7.23362
mmu-miR-744-5p	1	-3.93329	0.367578	3.11987	-0.98282	-1.22503	2.69316	-1.29379	-2.88293
mmu-miR-744-5p	0.697943	35.4913	30.3684	53.51	28.7614	22.4715	36.4248	28.0983	29.7769
mmu-miR-744-5p	0.718233	38.3686	47.2815	72.9962	35.6932	37.2651	42.784	40.8038	35.6487
mmu-miR-374c-5p	0.798489	9.17229	16.6341	16.9879	12.2868	8.09002	11.9297	14.6574	11.1959
mmu-miR-551b-3p	0.495129	609.689	719.554	832.309	326.133	326.536	411.364	332.695	344.881
mmu-miR-671-5p	1	-7.08351	-3.00129	1.94969	0.503975	-4.9497	0.212734	-0.887443	-3.18658
mmu-miR-671-5p	1	-6.13886	-1.01993	1.59808	-2.32843	-3.07347	-2.67139	-3.91984	0.390658
mmu-miR-671-5p	19.4708	-1.99529	-0.949753	3.17803	4.02438	-2.01825	0.38856	-0.0184857	8.98998
mmu-miR-671-5p	0.890513	3.04064	9.84854	11.3379	5.28822	5.48405	10.2373	6.54326	12.43
mmu-miR-671-3p	-3.85721	0.239379	-2.65795	-3.20443	-3.15397	46.2067	-0.0616053	-3.39135	3.55727
mmu-miR-671-3p	1	-1.69862	-3.50371	-6.12842	-0.737398	-0.388522	-1.6581	-3.57687	-0.616308
mmu-miR-671-3p	1	-4.54115	0.230873	-2.66111	-2.44743	-4.63494	-1.90069	-2.65774	-2.70253
mmu-miR-671-3p	1	-2.56718	0.298984	-1.2525	1.04888	0.320239	-2.10599	-0.0822771	-1.81229
mmu-miR-665-3p	1	-9.3278	-4.38397	-5.91679	-4.96517	-3.94719	-4.89011	-3.65482	-6.41836
mmu-miR-665-3p	1	-8.4457	-4.77575	-8.66737	-5.52536	-3.57417	-5.97206	-1.68351	-4.36398
mmu-miR-665-3p	1	-6.20616	-2.37795	-6.66741	-3.52282	-4.50687	-7.74404	-5.28029	-5.56818
mmu-miR-665-3p	0.738531	6.15022	11.7006	8.98751	7.61045	6.39113	7.39172	5.96691	6.11655
mmu-miR-770-5p	1	-5.17638	-9.54473	-8.20004	-3.74359	-8.68136	-3.8873	-5.57532	-7.5515
mmu-miR-770-5p	1	-7.5318	-11.5835	-7.24601	-4.09035	-5.57034	-6.3716	-6.39678	-6.01227
mmu-miR-770-5p	1	-8.07347	-4.40702	-7.8318	-5.24283	-4.73861	-7.62496	-7.02508	-7.92797
mmu-miR-770-5p	1	-4.87094	-5.31621	-3.03513	-4.45796	-2.0736	-2.79832	-4.04135	-3.63097
mmu-miR-672-5p	0.781277	43.5369	47.9599	48.0919	34.8085	40.69	35.9261	40.6503	34.6537
mmu-miR-672-5p	0.826068	50.6322	59.5577	61.801	44.7276	54.7179	46.6653	51.9484	45.7471
mmu-miR-666-5p	0.964353	5.53809	1.98178	-0.152711	0.536739	4.36595	0.422663	3.1833	6.19632
mmu-miR-666-5p	0.84534	4.00504	4.04242	4.67216	-0.00965404	7.92598	4.5059	0.0169207	8.26379
mmu-miR-666-5p	1.66708	7.92152	1.88625	-1.1809	2.64617	5.99055	2.5318	3.68047	8.36294
mmu-miR-666-5p	0.266728	9.20367	6.05405	3.35665	-2.67078	7.46059	2.47689	0.479508	4.71058
mmu-miR-666-3p	1	-6.47545	-3.52476	-5.64085	-2.73564	-2.10091	-1.55086	-3.33485	-5.41726
mmu-miR-666-3p	1	-0.424655	-2.25481	-0.703561	-0.49595	1.39218	0.421704	-0.702035	-1.84669
mmu-miR-666-3p	1.4429	-0.502003	5.68065	4.77394	7.40323	3.64879	5.28917	6.7009	1.5304
mmu-miR-666-3p	0.87124	8.84093	5.31149	8.3486	8.80907	8.30014	7.61561	5.77736	4.40501
mmu-miR-673-5p	1	-1.33026	-0.250959	-7.12191	-5.52588	-5.67734	-5.0096	-0.916463	-2.69514
mmu-miR-673-5p	1	-4.55209	-3.87669	-5.04843	0.0777357	-3.99988	-3.60707	-4.79047	-3.14777
mmu-miR-673-5p	1	-0.901205	-2.33494	-5.73799	-5.20926	-2.93788	-1.01	-3.38263	-1.2835
mmu-miR-673-5p	0.67386	2.12308	3.15838	4.66961	8.41455	1.40459	0.567367	0.127547	1.78221
mmu-miR-673-3p	-0.170519	-4.52957	-0.923336	35.0411	-1.28945	-1.91469	-1.91657	-1.34997	-2.97005
mmu-miR-673-3p	1	-5.3126	-2.24154	1.57411	1.06515	-0.536062	-2.2042	2.41395	-1.35848
mmu-miR-673-3p	1	1.2688	-0.960593	0.0494072	-0.696298	2.351	-1.05702	-4.17485	-3.96352
mmu-miR-673-3p	0.426919	-0.698441	4.00491	3.89209	-0.505718	0.733922	2.67656	2.10363	-0.053115
mmu-miR-760-3p	1	-0.315154	28.8194	-3.19556	-4.78355	-3.77974	-5.62669	-6.58867	-7.46047
mmu-miR-760-3p	1	3.30076	2.52863	-2.90174	-1.38218	-1.27196	-4.04411	0.891754	-1.38524
mmu-miR-760-3p	1.04477	1.41325	3.43092	7.1643	5.08182	5.41944	3.31342	4.70094	2.34797
mmu-miR-760-3p	0.732647	4.17394	14.5392	13.0933	9.36559	8.86847	8.94542	9.94502	7.27096
mmu-miR-488-3p	0.699913	113.81	126.197	136.381	79.2687	73.7174	100.477	89.3252	91.8091
mmu-miR-423-5p	0.699	11.5802	15.518	26.9698	12.8399	11.0169	13.0975	16.5801	12.507
mmu-miR-423-5p	0.833464	33.5501	29.6215	34.823	30.6768	21.1347	33.7405	28.573	29.5504
mmu-miR-423-3p	1	-1.22635	2.14332	1.81151	-3.15862	-2.98729	-1.27139	3.63172	-2.30887
mmu-miR-423-3p	1	-5.99551	-2.77048	-2.84404	-0.86792	-0.655892	-0.984939	-2.71377	-6.58585
mmu-miR-423-3p	1	0.465518	-0.713686	-0.407612	-1.68002	-1.95755	-2.95836	0.2537	-2.13353
mmu-miR-423-3p	1	-2.5467	1.79366	0.921912	-1.50784	-3.036	0.634031	0.531799	-0.442196
mmu-miR-449c-5p	1	-5.66696	-3.2352	-3.45356	-6.71384	0.0469559	-5.38811	-4.48047	-7.08693
mmu-miR-449c-5p	1	-4.44877	-1.20926	-1.33979	-6.51813	-3.15921	-2.31126	-6.19619	-5.22976
mmu-miR-449c-5p	1	-3.07809	-4.93372	-0.891476	0.0498731	-0.598526	-2.0581	-0.290129	-2.32118
mmu-miR-449c-5p	-0.975174	-2.75326	-0.549643	1.25723	-0.310927	-2.29879	0.381669	3.16062	1.80622
mmu-miR-467b-5p	0.760002	38.9975	52.6949	57.2804	37.4663	36.3711	40.8107	38.1207	39.6659
mmu-miR-467b-5p	0.746657	64.665	80.8666	89.223	59.4817	56.4387	59.9412	57.1552	61.1159
mmu-miR-297b-5p	1	-4.27107	1.51867	-1.88583	2.04543	-0.963645	-0.377534	-0.549519	0.161224
mmu-miR-297b-5p	1	-3.25331	-1.28696	0.836692	0.671289	-2.39306	2.77824	0.923108	-2.74434
mmu-miR-297b-5p	1	0.593324	2.37957	-0.396667	2.31416	-2.83867	-1.68784	-1.86787	-1.44829
mmu-miR-297b-5p	0.547216	-2.71491	6.12589	-0.96881	1.90594	0.585137	0.801618	1.42976	-1.37263
mmu-miR-297a-3p	0.258703	60.9905	1.38029	-0.748349	7.0358	10.8011	3.97996	8.81709	0.327183
mmu-miR-297a-3p	-24.5697	2.07335	-2.48143	-0.447235	10.8512	9.56695	4.67599	10.8895	2.78702
mmu-miR-297a-3p	2.42393	6.11511	4.71558	4.21382	11.0725	19.2848	8.2697	18.3892	5.17785
mmu-miR-297a-3p	1.5287	8.77807	14.3089	26.5219	29.788	32.2015	18.3455	31.5195	10.806
mmu-miR-455-3p	1.40499	0.312805	8.27845	4.02635	6.27415	2.95117	5.84858	11.0721	3.20524
mmu-miR-455-3p	1.45274	22.6704	33.2095	34.1059	42.7638	38.715	45.4058	57.3943	39.3695
mmu-miR-708-5p	1	0.814551	-0.927725	-4.46342	-3.32338	-4.79373	-6.3564	-6.05932	-4.14373
mmu-miR-708-5p	1	-4.86864	-2.23882	-4.59846	-3.32483	-5.22344	-4.85512	-2.30537	-6.32651
mmu-miR-708-5p	-0.0066445	-3.13858	1753.82	-3.06172	-3.81472	-4.43135	-4.33019	-0.833148	-5.86651
mmu-miR-708-5p	1	-3.85848	0.114599	2.74481	-0.331207	-2.014	-1.1987	1.19079	-2.98622
mmu-miR-500-3p	0.753509	54.9748	65.7243	74.7047	43.6422	44.2254	56.8383	52.4287	46.1231
mmu-miR-501-5p	-2.6301	-6.89556	-1.54752	-6.13091	-5.90127	-3.69505	105.821	-6.62331	-6.61893
mmu-miR-501-5p	1	-6.82923	-4.75795	-4.67087	-9.18808	-9.39536	-6.20028	-4.97609	-6.95445
mmu-miR-501-5p	1	-6.37243	-3.04712	-4.06765	-5.96609	-3.37028	-4.74156	-4.71693	-4.04271
mmu-miR-501-5p	1	-2.39105	1.57078	-2.18353	-0.842686	-3.19347	-2.67823	-1.70372	-2.97437
mmu-miR-501-3p	1	-4.31484	1.02967	-2.29895	-5.48977	-3.26588	-7.34524	-5.09139	-4.6337
mmu-miR-501-3p	1	-5.72315	-2.21498	-4.57856	-6.40923	-5.85487	-5.97808	-1.79677	-2.00829
mmu-miR-501-3p	1	-1.10955	-4.26706	-1.32596	-3.70428	-6.85761	-5.21684	-4.70673	-2.10141
mmu-miR-501-3p	0.500055	2.45272	7.85749	0.520353	-1.35143	-0.401773	3.44124	5.15271	-0.599546
mmu-miR-450b-5p	1	-1.47988	3.10425	1.67154	-2.9429	-1.76493	1.24111	1.43783	0.112972
mmu-miR-450b-5p	5.7883	2.29432	6.12314	3.29215	30.4384	2.503	2.65141	95.3096	3.99822
mmu-miR-450b-5p	0.952261	-1.43374	6.2441	6.88046	6.26665	4.76572	2.60204	4.86222	3.0048
mmu-miR-450b-5p	0.742365	2.96816	5.81571	3.06132	1.74689	5.86547	3.27159	1.99357	4.3604
mmu-miR-450b-3p	1	-2.78854	-1.75427	-2.52734	-3.38381	-0.472787	-1.19261	-2.86735	-2.74557
mmu-miR-450b-3p	0.0834986	2.9837	4.10473	1.85646	1.94621	-1.50507	-3.42621	1.63887	1.64248
mmu-miR-450b-3p	0.536049	2.0955	4.52204	4.83807	2.8831	1.72613	-0.226084	2.06944	2.07463
mmu-miR-450b-3p	0.0865646	5.61535	5.77691	60.7672	0.375016	1.65799	4.65822	1.29805	4.26007
mmu-miR-652-3p	0.677912	211.67	247.008	308.169	154.049	159.825	194.662	187.732	167.562
mmu-miR-652-3p	0.817985	738.095	824.23	904.63	661.502	598.547	703.087	713.567	707.211
mmu-miR-615-5p	1	-8.16235	-6.63374	-6.63054	-2.89228	-3.07033	-4.2614	-7.83649	-4.27433
mmu-miR-615-5p	1	-7.24066	-3.90312	-7.06047	-4.85458	-6.29913	-3.08615	-7.67669	-5.2488
mmu-miR-615-5p	1	-5.13173	-7.24755	-3.98431	-8.94063	-5.60614	-4.09431	-6.42412	-2.12334
mmu-miR-615-5p	1	-4.3108	-3.9392	-3.98452	-4.78422	-8.04123	-4.97798	-0.717031	-6.78132
mmu-miR-615-3p	1	-1.91426	-0.784449	-4.00475	3.15245	-0.99555	-0.253586	0.0230931	-0.724279
mmu-miR-615-3p	-0.771074	-3.70931	-0.734571	-2.45082	3.43624	3.50022	-1.10417	3.68346	0.3265
mmu-miR-615-3p	-1.00829	-2.32137	-1.42021	-1.77865	4.12944	2.42421	0.0507264	4.2354	-2.95755
mmu-miR-615-3p	-22.7362	-2.83827	1.54088	0.713323	6.95162	4.03735	0.870355	8.26561	1.32333
mmu-miR-741-3p	1	1.86944	1.25042	1.9664	0.141921	-0.748825	-1.47954	0.838534	-2.9525
mmu-miR-741-3p	0.290313	0.67996	0.926834	0.504141	-0.552561	1.65763	-0.254286	-0.597169	1.08799
mmu-miR-743a-3p	1	-4.90744	-2.80858	-3.79925	-5.96883	-3.80026	-5.22743	-4.52735	-4.77182
mmu-miR-743a-3p	1	-6.22368	-3.70462	-4.45679	-7.18406	-5.15219	-3.37426	-5.2318	-4.55447
mmu-miR-181d-5p	0.833038	50.1564	52.5547	64.6278	52.9115	47.5721	47.938	47.9203	43.3676
mmu-miR-181d-5p	0.816799	129.708	146.453	175.172	132.546	113.299	131.087	129.294	118.817
mmu-miR-743b-5p	1	-3.17312	-4.5324	-5.12922	-2.3063	-5.44789	-4.04345	0.395188	-2.51826
mmu-miR-743b-5p	1	-6.91469	0.455117	-2.87412	-1.88155	-3.62004	-3.01813	-4.09627	-5.46638
mmu-miR-743b-5p	1	-0.817285	-0.428049	-3.00334	-0.111157	-5.24274	-2.77399	-0.976758	-1.92854
mmu-miR-743b-5p	1	-4.40637	-3.34118	-3.78732	1.9425	-3.60349	-3.37662	-3.43571	-7.29002
mmu-miR-743b-3p	-0.127189	-2.15756	39.0539	0.549126	-0.540487	-1.9381	-4.44058	-0.215553	-1.01915
mmu-miR-743b-3p	-0.087483	34.3576	0.518722	1.81017	0.411932	-1.12536	-0.535682	-1.56357	-0.605974
mmu-miR-871-5p	1	-3.34141	0.677433	-0.22582	-0.925658	-0.039426	-0.514353	1.11396	-0.671395
mmu-miR-871-5p	1	-1.92427	-0.964845	-0.357962	-0.556462	-1.81209	-2.72087	-0.816325	-1.00804
mmu-miR-879-5p	0.788511	3.8122	3.95449	-1.11803	2.98695	2.29766	1.009	1.44971	1.69884
mmu-miR-879-5p	14.1598	1.75132	-0.658422	1.06716	-1.6638	2.80938	58.0767	-0.321274	3.05236
mmu-miR-879-5p	1	-2.3796	-1.09229	0.773205	-3.49549	-2.00709	-1.25461	1.48687	0.133555
mmu-miR-879-5p	0.391688	1.76584	2.02257	0.808108	0.489702	1.15942	0.600235	0.423209	1.97688
mmu-miR-880-3p	1	-1.35263	-0.957317	-3.80374	1.42912	-2.38891	-3.62515	-3.37493	-2.63273
mmu-miR-880-3p	0.00813737	33.4284	-0.763041	-1.76231	0.979204	-0.461163	-1.06618	1.85703	1.08675
mmu-miR-881-3p	0.454709	3.02013	3.61993	3.76704	1.11263	1.82594	4.28632	0.973612	1.97114
mmu-miR-881-3p	1.26809	0.523282	3.39253	1.11049	1.54321	1.012	1.95571	5.75527	1.59809
mmu-miR-882	1	1.20223	-0.851052	0.363118	0.537256	-4.44583	-3.65005	-0.858187	-1.77497
mmu-miR-882	1	-3.58668	1.42987	-1.25376	0.450789	-0.471826	0.621961	-0.186337	-0.281449
mmu-miR-882	1	-0.251815	-0.916668	-1.43334	0.813198	1.18623	-4.19885	-0.430047	0.929151
mmu-miR-882	0.0240828	-1.72844	6.20026	2.31975	-1.81971	-0.144374	1.01166	1.31161	1.06126
mmu-miR-883a-5p	1	-1.46992	2.41848	0.849749	-3.86953	-4.75743	-1.80394	-2.71344	-3.98824
mmu-miR-883a-3p	1	-3.33904	1.19551	-0.0541037	-3.24769	-1.51917	-3.03548	0.0620331	-1.50376
mmu-miR-883a-3p	22.9764	1.45493	1.92773	-1.83776	0.630616	-0.370206	-2.54547	1.97265	-0.871031
mmu-miR-883b-5p	1	-6.33328	-2.19159	-5.41617	-4.67466	-4.4068	-5.07602	-3.3045	-3.85509
mmu-miR-883b-5p	1	-7.07001	-2.62054	-2.9447	1.19213	-4.38913	-0.837612	-0.321946	-6.14378
mmu-miR-883b-5p	1	0.717597	-3.96523	-1.51413	-4.97915	-4.59891	-2.10729	-2.20077	-3.80044
mmu-miR-883b-5p	1	-4.55358	-1.81999	-2.56233	-3.83305	-3.78685	-4.32292	-1.38744	-3.34228
mmu-miR-883b-3p	13.7085	0.843149	2.06965	-0.591057	0.411036	69.7853	-1.12954	-1.97828	-0.986214
mmu-miR-883b-3p	1	-2.79625	-0.718807	0.871101	2.05132	-1.27568	-0.719589	0.631092	-0.90803
mmu-miR-190b-5p	1.13876	3.37569	4.63419	1.97956	3.3133	5.56193	0.121421	3.17511	8.33014
mmu-miR-190b-5p	0.529372	0.120528	5.31524	4.43023	4.51322	3.04096	-0.314699	0.0348741	1.57823
mmu-miR-190b-5p	0.868431	1.07248	4.20868	7.28018	4.22211	3.34711	2.58129	3.37507	2.46907
mmu-miR-190b-5p	0.636535	5.62608	5.01453	4.55146	3.80245	2.73199	3.10372	4.25007	3.66211
mmu-miR-874-3p	0.741326	4.11891	3.51339	2.3103	3.72948	2.58381	2.45634	1.87024	4.12466
mmu-miR-874-3p	0.823912	90.3376	85.9136	108.052	73.6301	76.6698	88.2479	81.006	74.4653
mmu-miR-876-5p	1	-2.85766	-2.88812	3.37952	0.61705	-0.651792	-2.42016	1.01274	1.40222
mmu-miR-876-5p	1	-0.354724	5.37949	-1.94614	-1.2114	-4.55507	2.55066	0.132599	-1.65044
mmu-miR-876-5p	1.65961	-1.57838	3.5077	0.737893	4.93696	1.79801	2.55769	4.32613	-2.31724
mmu-miR-876-5p	0.80853	-1.37527	7.41267	1.61587	0.85765	1.52391	5.347	-1.19358	4.28104
mmu-miR-876-3p	0.369931	0.164526	4.46695	5.11329	5.83819	-1.49592	-1.49393	-0.153941	2.84398
mmu-miR-876-3p	0.588262	-0.187804	3.24195	3.38838	1.60633	3.39763	-0.129669	1.91363	0.192325
mmu-miR-876-3p	-0.0760723	1.50315	3.87387	3.00233	0.156748	-1.81062	2.1182	1.35804	-1.96248
mmu-miR-876-3p	0.928018	1.24237	1.64144	3.08471	4.71508	2.31902	0.298221	2.85172	2.60419
mmu-miR-105	1	-1.71625	0.151385	0.144628	0.318242	-1.98399	-2.42223	-0.65704	-2.14962
mmu-miR-105	1	-2.03978	3.35507	-2.61211	-4.37365	-0.991617	1.28509	-2.38877	2.85717
mmu-miR-105	0.0547326	0.428327	1.95938	59.0651	1.29997	1.0154	0.865623	0.873426	2.44607
mmu-miR-105	1.27766	-0.208159	5.77642	2.67503	7.36306	1.35498	2.99787	2.02624	3.19741
mmu-miR-147-3p	1	-3.09824	-0.915974	-2.46713	-4.1998	-1.48498	2.23898	-1.86086	-2.78235
mmu-miR-147-3p	1	-1.55784	-2.14284	1.63518	-4.00432	-1.95707	-3.86758	-2.15001	-4.90025
mmu-miR-147-3p	1	-1.30059	-0.986689	-0.728367	-3.09478	-2.81815	-0.771818	-1.62056	3.01314
mmu-miR-147-3p	1	-0.684652	-2.74583	-2.31154	-1.96192	-3.43772	-4.78313	-1.68968	-1.21106
mmu-miR-18b-5p	-10.1304	-2.88505	-0.65114	-0.414519	-0.358562	97.5788	-3.66177	-2.25857	-5.84951
mmu-miR-18b-5p	1	-0.298219	-0.393557	-2.20067	3.25556	0.51321	-0.598403	-0.432949	-0.31445
mmu-miR-18b-5p	-4.31629	-0.994327	-1.24763	1.87102	0.148637	0.16442	2.59095	-1.47494	0.807365
mmu-miR-18b-5p	1.17278	5.08787	-0.000944361	-0.944265	3.5902	3.34408	-0.570978	1.63918	-1.09708
mmu-miR-193b-3p	0.62431	119.777	129.206	154.985	85.6476	73.4902	89.6427	90.81	80.6738
mmu-miR-193b-3p	0.685169	172.817	190.732	216.421	138.297	116.495	135.001	140.481	135.324
mmu-miR-197_v14.0	1.62833	30.9947	17.4953	24.3505	29.8789	52.1031	42.2355	38.0941	40.8148
mmu-miR-197_v14.0	0.984692	16.655	53.584	27.1362	28.8179	38.6641	32.9875	27.6929	34.6433
mmu-miR-220_v15.0	1	-5.31728	-4.12273	-3.57361	-3.24536	-3.4133	-6.24222	-2.34966	-2.06612
mmu-miR-220_v15.0	1	-5.3114	-0.892745	-1.30427	-1.97143	-4.32095	-3.65251	-4.85923	-0.868731
mmu-miR-220_v15.0	1	-4.44909	-4.73864	-5.13295	-3.35221	-3.63796	0.0422874	-4.66634	-4.08724
mmu-miR-220_v15.0	1	-6.4117	-2.21025	-5.14294	-2.58986	31.8852	-3.17234	-1.63828	-4.27242
mmu-miR-297c-5p	0.0806548	9.76872	154.571	8.90152	3.87482	2.99339	4.17403	7.16124	6.48207
mmu-miR-297c-5p	2.02809	7.47201	8.80864	10.931	34.4836	7.82988	7.96446	6.68482	50.6483
mmu-miR-327	1	-8.12715	-1.60003	-5.66415	-5.2145	-6.25718	-8.33721	-3.81814	-6.10571
mmu-miR-327	1	-2.08648	-8.588	-3.00034	-4.89374	-6.37083	-0.295162	-4.72765	-6.54996
mmu-miR-327	1	-5.55295	-9.04561	-2.08904	-5.74972	-7.72515	-6.70353	-3.53943	-6.27507
mmu-miR-327	1	-4.83159	-0.62486	-1.29858	-0.0625726	-3.36116	-5.76051	-2.68667	-4.57789
mmu-miR-343	-0.690594	-3.91402	-6.92222	-4.70035	-3.46465	-5.60223	-2.56356	2.36943	-1.96985
mmu-miR-343	1	-4.37108	-3.81936	-3.51834	-1.62078	-0.374543	-3.6932	-2.18545	-4.80505
mmu-miR-343	1	-3.00892	-0.67688	-2.9738	-2.82752	-1.76547	-5.01737	-1.86235	0.0892562
mmu-miR-343	1	-3.15311	-0.0450534	-1.28271	5.29334	-1.79412	-2.97495	-0.264419	-3.16675
mmu-miR-421-3p	0.279078	1.05535	39.9119	4.65212	3.58227	5.4415	4.57385	5.27162	4.3328
mmu-miR-421-3p	0.89789	29.8364	30.8047	29.2509	31.7641	23.7962	33.0412	27.2711	27.5231
mmu-miR-453	1	-4.81862	1.16555	-1.88277	-1.00799	-2.99845	-1.2878	-1.98071	-1.09682
mmu-miR-453	1	-2.37302	-1.96629	-3.99827	-0.0463268	-2.08919	-5.0476	-1.35523	-3.20636
mmu-miR-453	1	-3.14024	-0.700878	-1.68231	0.599627	-3.0512	-3.88311	0.270818	-2.98161
mmu-miR-453	1	-0.784746	0.906694	-1.54282	-3.5759	-3.04926	-0.777184	0.600601	-2.48648
mmu-miR-465b-5p	-0.719609	-1.45805	-0.158875	0.434993	1.16871	-0.80973	-0.940089	2.75532	-1.23667
mmu-miR-465b-5p	-5.48997	-0.904308	2.30291	-1.56318	0.0588478	-0.0677699	1.21908	0.535801	1.70929
mmu-miR-465b-5p	1	-3.16571	-1.61424	0.0840548	-3.19988	-2.82631	-0.977753	0.161527	-0.75623
mmu-miR-465b-5p	-2.63172	-0.330328	-2.64405	1.02927	2.93009	5.04806	-2.9245	0.301011	2.77895
mmu-miR-465c-5p	-0.382191	-2.14576	41.3117	-5.39613	-2.69968	-3.78282	-4.0507	-3.29561	-6.68484
mmu-miR-465c-5p	1	-9.53251	-3.41212	-4.37294	-1.99957	-6.35415	-3.85471	-3.35081	-5.58864
mmu-miR-465c-5p	1	-5.32988	-0.520157	-3.06461	1.7946	-2.58647	-2.92303	-3.29461	-7.04364
mmu-miR-465c-5p	1	-6.07488	-1.94076	-2.62066	-1.14895	-3.11217	-4.68361	1.02013	-4.12134
mmu-miR-466b-5p_v15.0	-0.196585	31.6141	-1.01915	-2.91103	-1.0921	-2.50595	-1.58628	-0.611728	-4.23737
mmu-miR-466b-5p_v15.0	1	1.65405	-1.00129	2.3176	-2.03227	-2.13546	-0.723827	0.0692872	-1.14762
mmu-miR-466b-5p_v15.0	0.968013	-1.24751	2.2209	2.60337	5.46336	-0.0303949	2.16276	4.68204	-3.28839
mmu-miR-466b-5p_v15.0	1.20724	3.5751	4.43049	1.06163	3.01083	2.9943	1.76686	4.56015	5.76217
mmu-miR-466c-5p_v15.0	1.21196	9.32551	12.0357	12.6594	11.0086	12.7296	10.4332	28.1481	9.25999
mmu-miR-466c-5p_v15.0	1.08867	14.5496	13.4273	24.7734	19.2045	22.8814	16.4496	24.5586	15.3042
mmu-miR-466f-5p	-0.296904	-4.84199	40.6999	-1.46759	-5.79639	-4.76001	-2.95462	0.0715234	-1.14724
mmu-miR-466f-5p	1	-1.91067	0.972634	-0.0225316	-6.75346	-5.15375	-3.23281	-4.06292	0.305992
mmu-miR-466f-5p	0.0218745	4.87666	-0.450279	-0.305595	0.693974	0.0151789	3.10706	0.0626147	-1.45972
mmu-miR-466f-5p	0.247172	2.31739	4.88615	1.55514	3.88048	1.53152	-0.211208	0.485216	-3.3768
mmu-miR-466f-3p	5.90824	9.32474	-0.109184	5.55443	32.3622	39.2384	20.8386	43.466	12.5922
mmu-miR-466f-3p	4.47477	13.8031	5.38694	11.112	54.2944	57.1814	37.0175	58.5103	27.4755
mmu-miR-466f-3p	1.89789	31.4289	12.5797	27.4525	48.2397	59.5546	39.7896	53.7591	28.7355
mmu-miR-466f-3p	1.79889	41.407	31.6131	41.7495	71.174	81.2177	67.3508	82.2498	55.3965
mmu-miR-466g	2.62249	15.6702	6.04436	11.625	32.1521	40.2782	30.1369	41.6188	16.5724
mmu-miR-466g	3.24471	19.7536	5.21465	12.7647	41.3934	53.4836	33.111	49.3923	33.6922
mmu-miR-466g	3.07373	21.2004	3.53866	17.2159	48.6562	56.9928	33.8815	56.2857	29.9139
mmu-miR-466g	2.00337	33.7435	10.7328	24.1524	49.8257	56.7269	37.8607	53.9046	40.3457
mmu-miR-466h-5p	2.71859	0.454622	1.58783	2.09618	6.28997	4.68139	3.03601	5.68073	1.419
mmu-miR-466h-5p	2.59579	0.752417	2.159	0.290484	3.17678	3.27152	2.07339	4.59801	3.01747
mmu-miR-466h-5p	2.06785	3.67841	4.66184	2.61448	8.8614	11.9179	7.24609	7.37192	5.732
mmu-miR-466h-5p	1.44178	8.76451	7.76382	11.6168	13.8863	19.0351	10.6116	16.3105	8.68147
mmu-miR-467c-5p	0.978167	1.11503	4.74661	4.39496	7.33433	2.75179	2.0109	5.32322	1.18493
mmu-miR-467c-5p	0.964874	8.0266	11.3024	7.1947	7.08199	9.99351	8.31002	10.5733	7.58096
mmu-miR-467d-5p	1	-5.84936	-4.95666	-3.44981	-2.05802	-5.61799	-1.69356	-2.97974	-5.97699
mmu-miR-467d-5p	1	-1.37988	-2.5374	-2.87256	-1.53991	-1.64567	-2.63019	-2.47773	-1.8379
mmu-miR-467d-5p	1	-3.38502	2.2989	-1.10737	0.285772	-3.86242	-3.11092	0.786611	-1.07746
mmu-miR-467d-5p	1	0.739427	-1.18161	-0.775623	-1.84149	-0.0280615	-3.52805	-0.36385	-2.10842
mmu-miR-493-3p	1	-4.94021	-5.43478	-4.74247	-6.72653	-1.17429	-5.00625	-1.52032	-3.11744
mmu-miR-493-3p	1	-8.19754	-2.43178	-5.70988	-5.08772	-5.28849	-4.70669	-4.69855	-6.25336
mmu-miR-493-3p	1	-5.32346	-3.7808	-3.73417	-1.6542	-3.43422	-6.24162	-3.50578	-6.23904
mmu-miR-493-3p	1	-4.49083	-1.78123	-2.44965	-3.7434	-2.31506	-3.51786	-2.60828	-5.15964
mmu-miR-504-5p	1	-2.29056	-2.38648	-1.16442	-3.06221	-2.4145	-0.771751	0.122515	-1.45364
mmu-miR-504-5p	1	-1.74054	-2.7424	-3.25006	4.73236	2.70611	-3.67591	2.17394	-0.135684
mmu-miR-504-5p	-0.660211	-1.73402	-0.204217	0.465793	0.0205763	-1.38441	-0.142573	3.88088	-0.391049
mmu-miR-504-5p	2.26814	2.26557	0.941559	1.523	4.53084	5.83874	0.972245	5.75703	1.92377
mmu-miR-509-5p	-24.7299	-0.651157	0.767402	-2.37007	-2.57864	-3.54345	1.31844	117.768	2.64442
mmu-miR-509-5p	1	-3.0915	-0.873473	-3.55153	-3.63997	-2.27786	-3.44597	-4.41599	-3.64034
mmu-miR-509-5p	1	-0.517664	-2.6008	-1.73339	0.541379	-0.55828	-3.93314	-1.03368	3.41484
mmu-miR-509-5p	1	-2.91985	-0.574307	-1.30759	1.58594	-1.61453	1.34572	-1.44915	2.62542
mmu-miR-509-3p	0.268646	-2.00137	4.05135	2.35825	0.00212562	2.03318	1.04939	1.35455	1.36025
mmu-miR-509-3p	1.32415	-0.395438	2.3439	1.73412	3.16184	0.0873154	4.91011	-2.02928	1.64451
mmu-miR-509-3p	0.64699	3.29248	5.75363	1.25892	3.37111	1.52488	2.07875	2.48431	0.597536
mmu-miR-509-3p	1.45427	-0.21742	3.67245	3.40272	7.10284	3.33598	1.49155	4.84428	1.27228
mmu-miR-568	4.99563	0.936207	2.34538	3.20587	4.09501	1.15296	53.4884	4.34625	0.57047
mmu-miR-568	0.485421	2.98897	2.91992	2.69162	3.97061	-0.174804	2.12409	1.97249	0.248712
mmu-miR-574-5p	1.38039	29.8865	30.6988	27.6325	39.7387	48.3956	38.0426	48.7175	34.5075
mmu-miR-574-5p	1.36418	36.248	33.8376	40.3015	50.2226	54.9542	43.8831	58.6485	51.1105
mmu-miR-574-3p	2.80974	29.7545	6.12408	23.3984	54.9861	61.9422	49.2333	58.5762	59.9752
mmu-miR-574-3p	1.53559	30.3826	9.60608	67.2034	60.5467	69.9233	47.9234	60.9429	43.9
mmu-miR-574-3p	1.92624	48.0405	13.8425	26.7075	47.6267	76.3906	61.6564	73.0696	40.5005
mmu-miR-574-3p	1.80334	44.2622	32.5615	32.4923	63.1461	84.5123	58.8426	77.5985	59.6349
mmu-miR-590-5p	4.11488	0.289839	0.24947	-0.0292214	1.84876	-0.337919	1.16477	-0.164633	1.04867
mmu-miR-590-5p	1	-0.881509	2.90308	0.629591	-0.163946	-3.13944	-2.03016	0.921368	1.57927
mmu-miR-590-5p	-0.0460687	0.110985	4.85578	0.00599658	1.59033	0.0641932	0.171726	-0.268534	-0.0621161
mmu-miR-590-3p	0.533102	2.63832	3.39467	5.42201	6.26489	0.805938	-0.780588	3.03132	2.50769
mmu-miR-590-3p	0.0114335	37.7234	4.41313	2.13341	-1.1715	-3.72304	3.27538	2.90347	-0.0715737
mmu-miR-590-3p	0.115684	29.4467	5.92459	2.85959	1.09523	3.06262	0.391018	1.12416	0.509206
mmu-miR-590-3p	0.409131	7.17433	2.97752	2.95812	-2.14854	0.190449	2.30052	2.62297	2.45781
mmu-miR-654-5p	1	-3.87883	-3.24689	-1.98062	-4.96406	-3.69453	-2.7403	-5.02849	-5.41129
mmu-miR-654-5p	1	-3.18656	-0.465244	-1.87945	0.239882	-0.842179	-4.27405	-0.00882059	-1.98353
mmu-miR-654-5p	-1.08842	-8.21386	-2.76673	-2.69221	-2.66781	-2.83415	47.1593	-1.65247	-7.40744
mmu-miR-654-5p	1	-3.15499	-3.31085	-0.398316	-2.22721	-1.68011	-2.68628	0.137985	-0.7514
mmu-miR-654-3p	1	-6.30114	-3.82195	-3.64963	-3.59908	-3.81486	-3.00239	-4.27964	-6.02168
mmu-miR-654-3p	1	-4.18293	-4.13876	-4.22284	-4.44735	-4.65397	-3.29113	-1.73619	-5.27201
mmu-miR-654-3p	-2.36105	-3.22682	1.46724	-2.14703	2.87379	-0.459037	-4.18908	27.6419	-3.34594
mmu-miR-654-3p	1	-3.62739	1.42851	-0.325331	-0.426579	0.90374	-0.864974	-0.906498	-0.961583
mmu-miR-92b-3p	0.632527	4.73019	8.00563	7.25988	2.48657	6.60773	4.07438	7.4191	1.27919
mmu-miR-92b-3p	1.01202	0.580634	5.99514	2.89946	2.91819	1.88848	6.8091	1.75094	3.88826
mmu-miR-92b-3p	0.752626	0.952898	5.07672	5.92569	5.4751	1.2981	3.60966	5.42144	-0.929172
mmu-miR-92b-3p	0.658753	8.88663	19.9652	26.8478	16.8119	8.4849	13.3588	15.3883	8.40306
mmu-miR-466d-5p	1	-0.600403	-2.76798	-5.06627	-5.5071	-6.11525	-4.84809	-6.5441	-2.94723
mmu-miR-466d-5p	1	-2.35488	-3.84672	-5.84166	0.304261	-3.33975	-5.9041	-1.71043	-3.09317
mmu-miR-466d-5p	1	-3.19209	-1.55273	-1.46561	-3.55531	1.08505	-2.17808	-2.18253	-3.05826
mmu-miR-466d-5p	1	0.341941	-0.0402406	-2.32206	0.330277	-0.959281	-3.88831	-2.2246	-3.18933
mmu-miR-466d-3p	1	-4.59273	-2.63155	-2.13135	4.53168	-0.24814	1.13057	1.79785	1.22797
mmu-miR-466d-3p	0.041007	108.503	-1.39494	-4.01625	0.314507	5.8148	0.0708043	4.92174	-2.41692
mmu-miR-466d-3p	12.4098	1.80634	1.73202	-2.62348	7.87406	6.11311	0.094236	4.60517	0.638317
mmu-miR-466d-3p	2.1447	5.63744	3.90121	2.76209	13.8115	12.8277	3.88645	9.88725	6.59481
mmu-miR-449b	1	-1.01885	1.99731	-0.193824	-1.07898	-0.258285	0.226424	-0.00444567	0.720734
mmu-miR-449b	1	-0.426893	-0.00422496	-2.25306	0.650958	-2.68041	-1.08554	-0.863088	-0.271049
mmu-miR-449b	1	-3.17802	-1.01182	0.551167	-3.32708	-1.49619	-1.21427	-1.62293	-3.12673
mmu-miR-449b	-0.0861378	-0.841176	6.03818	0.0299288	1.12772	0.714785	-0.844653	-0.795151	0.737447
mmu-miR-878-5p	1	-5.42299	-1.78125	-1.69431	-0.827041	2.50665	-3.04502	-2.58153	-3.99937
mmu-miR-878-5p	1	-2.27607	0.854352	-2.92619	-1.96605	-2.11553	-5.08677	0.0850252	-2.70863
mmu-miR-878-5p	1	-2.17094	-3.59989	-0.954829	-3.43862	-2.9571	-3.57285	-1.52862	-0.216192
mmu-miR-878-5p	1	-2.03642	1.73779	0.0933008	-5.58841	-1.56112	-3.73701	-1.52162	-3.16886
mmu-miR-878-3p	0.580556	5.81975	6.03739	0.778744	-1.35476	5.68207	3.76898	0.618237	7.77657
mmu-miR-878-3p	0.682855	50.372	8.74052	3.33616	0.0610613	39.4499	1.60337	-0.308639	45.8579
mmu-miR-878-3p	0.708675	48.7559	4.99125	2.50996	0.526664	36.0214	-0.8152	0.105857	45.8625
mmu-miR-878-3p	21.1648	6.03586	6.59475	0.649575	540.293	10.1029	1.42459	0.717886	10.8142
mmu-miR-872-5p	0.766811	113.713	124.466	137.76	98.8788	85.7653	103.038	99.9778	100.337
mmu-miR-872-5p	0.792551	162.967	185.529	205.87	151.186	138.13	154.812	150.216	145.333
mmu-miR-873a-5p	0.804813	84.2426	95.5947	105.361	75.0885	68.2979	86.1709	75.3161	74.5692
mmu-miR-873a-5p	0.83466	150.888	166.2	173.611	134.246	123.491	144.712	134.873	139.741
mmu-miR-875-5p	-0.000787476	-3.14309	2.38251	202.102	1.91471	1.1876	0.842445	-2.13128	-0.973143
mmu-miR-875-5p	-16.9851	-2.07655	3.40702	-1.4667	2.10272	-0.310867	-0.468404	3.8603	-1.35232
mmu-miR-875-5p	2.05136	-0.453454	0.676425	2.67971	8.30154	-1.83215	3.13709	3.7057	-0.376222
mmu-miR-875-5p	1.59359	-1.96227	4.59582	1.22786	2.0883	1.14357	0.214795	3.85748	0.916858
mmu-miR-875-3p	-0.135927	-3.32753	38.8102	-0.439962	-3.21289	-1.78737	-4.94093	2.93413	-0.79276
mmu-miR-875-3p	1	-4.7699	1.69592	-2.73601	-4.35384	-3.91431	-3.65235	-2.01633	-3.47488
mmu-miR-875-3p	-0.106388	-5.35631	-1.22218	78.2658	-2.53048	-1.403	-5.82303	-1.53251	-0.298578
mmu-miR-875-3p	0.0456561	39.9405	4.44906	-0.16299	-1.86127	1.46031	2.82976	3.09629	1.20963
mmu-miR-208b-3p	-0.134547	-0.264223	1.4603	29.7789	-2.5353	-0.551516	-0.941152	-1.16717	-1.64872
mmu-miR-877-5p	1	-5.70582	-6.30692	-8.06693	-6.68988	-5.18327	-3.31649	-6.79364	-7.12181
mmu-miR-877-5p	1	-5.00082	-3.4868	-2.2877	-0.844856	-4.51253	-2.99244	-4.43597	-3.4517
mmu-miR-877-5p	-0.251063	-3.48569	0.230936	51.4538	-0.142767	-3.57185	-5.16078	-3.81318	-4.31091
mmu-miR-877-5p	1	-1.58775	0.398073	-0.915464	-2.30599	-3.25753	-1.09799	-3.01774	-3.47146
mmu-miR-511-5p	1.98722	2.28489	2.59561	1.04198	5.0199	4.28817	5.02251	4.68207	3.45845
mmu-miR-511-5p	1.60634	2.21762	1.85319	2.15953	-0.926955	5.21896	3.14937	5.6454	2.54556
mmu-miR-511-5p	1.7466	2.52186	5.22004	2.36501	11.2564	8.38068	3.02492	8.05106	0.0548448
mmu-miR-511-5p	2.13425	4.12319	4.59275	4.13862	14.2816	11.819	5.54207	9.57796	7.76396
mmu-miR-544-3p	1.8671	-3.57955	3.30056	2.60042	3.30316	0.0460807	0.0228159	1.73625	1.20583
mmu-miR-544-3p	1.14457	34.5053	29.6927	6.98965	5.55209	4.58086	2.60463	5.80678	4.11131
mmu-miR-544-3p	1.00847	5.79377	6.28858	5.60116	6.11469	5.93049	3.31231	7.25563	6.89945
mmu-miR-544-3p	0.899992	3.93284	10.2086	5.55957	4.45579	4.46888	7.37195	8.1831	2.97493
mmu-miR-598-3p	0.9386	654.905	706.681	744.501	587.593	654.654	748.645	711.652	687.505
mmu-miR-598-3p	0.966472	684.034	730.738	792.152	654.379	702.217	807.385	776.379	722.325
mmu-miR-653-5p	1	-1.48111	1.32312	-0.514347	-1.94586	-0.0571929	-2.24764	-0.516385	-0.713721
mmu-miR-653-5p	2.82182	-2.38257	3.24266	0.61485	3.62072	1.10142	-1.03853	4.47172	1.90288
mmu-miR-653-5p	-2.72114	-4.97685	1.06478	-1.97353	2.87583	0.00891322	-0.891447	-0.440453	-1.5834
mmu-miR-653-5p	0.329622	4.1031	4.39551	0.812586	-1.41218	4.06563	3.31257	-0.880634	1.48737
mmu-miR-582-3p_v17.0	-1.26377	-0.526977	-1.13495	-7.53255	4.84111	7.79134	0.784018	10.3357	-0.703541
mmu-miR-582-3p_v17.0	1	-6.30628	-5.27456	-6.83054	0.934577	5.94337	-2.348	8.0562	0.778108
mmu-miR-582-3p_v17.0	-1.17356	-1.04967	-1.62856	-4.68451	6.36901	7.18904	-0.609269	9.2468	-2.15455
mmu-miR-582-3p_v17.0	-0.8127	-4.30083	-0.837145	-4.75782	2.1999	8.55263	-2.34457	7.38204	-1.31979
mmu-miR-467e-5p	0.663517	12.2429	18.5106	24.9386	14.1138	12.9024	11.3049	11.9654	12.7339
mmu-miR-467e-5p	0.574955	39.7062	28.9646	25.8054	17.2545	15.1755	16.7826	17.2015	16.7862
mmu-let-7g-3p	1	-4.61379	-3.85415	-4.11783	3.11773	-1.28801	0.00206345	4.63277	-3.60722
mmu-let-7g-3p	1	0.127464	-2.40071	-2.23088	3.58244	2.83113	-2.98335	1.44637	-2.29416
mmu-let-7g-3p	1	1.38041	0.0419455	-4.48397	0.0513965	-0.145542	1.23538	1.57544	-0.774811
mmu-let-7g-3p	1.06708	1.75498	4.83202	3.78936	7.43132	1.37975	3.60333	4.83282	3.02426
mmu-let-7i-3p	-0.760374	-4.3641	-1.53924	-2.3588	2.98427	4.86757	0.349971	1.87845	1.12369
mmu-let-7i-3p	2.11153	1.49762	0.465638	0.739478	5.13393	0.573757	-2.80011	5.1102	-0.0547846
mmu-let-7i-3p	1.04907	2.21992	0.551351	0.421951	7.00778	2.83388	-4.21925	1.92211	-3.45928
mmu-let-7i-3p	4.36858	-1.77642	1.00172	2.71551	3.71838	4.13967	3.11856	5.17656	0.142033
mmu-miR-15b-3p	1.28758	2.15367	5.14839	5.93821	6.12737	5.2602	7.38629	5.74319	5.15952
mmu-miR-15b-3p	1.15142	1.41663	3.69537	6.49564	7.44704	5.67495	5.12415	2.20723	2.77091
mmu-miR-15b-3p	1.16406	3.39826	5.5369	6.37912	6.643	10.2543	4.93235	5.71099	3.05977
mmu-miR-15b-3p	1.4084	3.31856	4.59471	6.81578	10.8186	5.33583	6.16294	6.28894	7.60713
mmu-miR-27b-5p	1	-0.907463	-1.14974	-2.37689	-4.04836	-4.21686	-0.660357	-1.52197	-4.5533
mmu-miR-27b-5p	1	-4.20993	-1.15729	-0.441467	-3.06674	-3.02831	-4.08758	-2.94869	-3.97796
mmu-miR-27b-5p	1	-2.43235	-1.42543	-3.19979	-1.36233	-1.89154	-4.4909	2.01957	-1.9869
mmu-miR-27b-5p	1	1.9726	2.11765	-0.0469994	-0.692592	1.20075	-4.93703	2.25289	-1.15423
mmu-miR-29b-1-5p	0.552705	4.14106	5.82274	6.77839	3.90468	1.63872	4.46938	3.3808	1.80889
mmu-miR-29b-1-5p	0.727038	4.69941	10.7779	9.11776	9.07563	3.40404	6.7071	8.6517	4.53618
mmu-miR-29b-1-5p	0.874661	41.8676	52.6214	59.3715	41.2353	40.8585	49.1251	49.3926	48.2937
mmu-miR-29b-1-5p	0.94398	78.4127	77.8059	83.7602	71.4342	69.8147	76.981	81.6653	85.2228
mmu-miR-30a-3p	0.697589	149.254	175.994	181.759	115.614	116.554	134.365	118.018	109.808
mmu-miR-30b-3p	0.556789	2.69645	8.47155	3.6455	3.28471	4.15488	4.30936	3.2304	1.94915
mmu-miR-30b-3p	0.984015	4.06913	13.5133	14.3754	12.5005	12.3071	8.94017	8.85009	10.6543
mmu-miR-30b-3p	0.777914	9.05582	17.0859	15.6262	11.205	11.0471	10.0922	11.8181	10.8981
mmu-miR-30b-3p	0.70243	14.2214	14.8355	25.9241	10.8919	12.3012	12.8937	13.8283	12.5396
mmu-miR-99b-3p	1	-3.74992	-5.11019	-3.77533	-2.51453	0.707901	-1.72572	-6.1565	-2.55293
mmu-miR-99b-3p	1	-4.36932	-3.19748	-2.16938	2.54008	-1.89007	-3.92701	-2.24625	-3.31537
mmu-miR-99b-3p	1	-3.46458	-1.45137	-1.76251	3.85581	-1.71901	0.704378	1.86488	-0.715988
mmu-miR-99b-3p	0.637229	3.72283	7.85427	11.0136	6.66311	6.31892	6.49327	3.17771	2.96069
mmu-miR-101a-5p	1	-4.66721	-4.45559	-5.37344	-8.36446	-5.503	-7.36516	-2.79184	-2.14155
mmu-miR-101a-5p	1	-7.632	-2.10953	-4.18724	-3.60036	-2.77666	-4.14832	-2.79063	-3.08967
mmu-miR-101a-5p	1	-3.87175	-1.84263	2.12021	5.90774	-2.122	-2.35417	-4.59797	-1.96137
mmu-miR-101a-5p	0.501894	2.90443	8.1605	8.59079	4.43157	0.127083	5.58823	6.22299	0.797546
mmu-miR-124-5p	0.7254	63.5847	71.2239	81.9929	58.4762	46.3581	58.8206	54.1819	48.5329
mmu-miR-125b-2-3p	1	-0.898489	-3.57299	-0.610302	-0.843148	-2.20265	-4.2708	-0.100108	-1.67145
mmu-miR-125b-2-3p	1	-4.11422	0.491619	-0.779312	2.01647	-2.82981	-4.2187	-1.92671	0.107864
mmu-miR-125b-2-3p	1	1.76233	0.0934373	1.34636	0.0497726	-1.95101	-2.04761	-2.68675	-5.15375
mmu-miR-125b-2-3p	0.616203	3.50555	7.78101	11.4095	7.43922	5.02629	5.11645	4.3131	1.32223
mmu-miR-127-5p	1	-1.13436	-3.8684	-3.30336	-2.3501	-4.95971	-3.58044	-0.0666732	-0.971748
mmu-miR-127-5p	1	-0.936742	-1.06058	-1.99487	-3.32104	-3.89019	-4.26248	-3.95537	-0.834224
mmu-miR-127-5p	0.0248051	1.13329	3.30311	189.936	3.33723	-2.24268	3.23428	1.65155	3.06142
mmu-miR-127-5p	0.507751	1.40351	4.13073	14.8228	4.6301	-0.319308	5.13553	4.19706	3.44119
mmu-miR-135a-1-3p	1	-9.12136	-6.23361	-4.61022	-5.57792	-2.9822	-5.09614	-3.70055	-2.4635
mmu-miR-135a-1-3p	1	-8.7359	-1.74039	-5.8842	-1.55294	-5.40688	-3.19459	-4.3263	-6.75542
mmu-miR-135a-1-3p	1	-4.11096	1.27611	-3.05906	1.36725	-4.17836	-2.46498	-3.98354	-0.141251
mmu-miR-135a-1-3p	0.0590248	-2.79763	3.63037	2.23157	1.49309	-2.75156	-0.728798	-0.336295	1.59714
mmu-miR-136-3p	0.647689	310.335	377.032	443.709	230.975	209.932	281.122	245.447	233.228
mmu-miR-136-3p	0.653224	504.887	676.297	803.438	382.674	364.525	528.487	451.606	393.259
mmu-miR-140-3p	0.683436	42.851	64.2189	78.6272	43.2943	32.8504	47.8128	46.4873	38.8846
mmu-miR-140-3p	0.753425	183.548	245.5	271.026	172.091	146.545	188.451	188.157	180.785
mmu-miR-141-5p	1	-3.18554	-3.54137	-1.88562	-2.06233	-3.35635	-3.66279	-1.85709	-5.39267
mmu-miR-141-5p	1	-2.80783	-1.00016	-5.66318	0.827813	-1.73771	-5.4541	-2.82867	-4.6406
mmu-miR-141-5p	1	-1.02651	0.833876	-1.58706	1.04451	-3.0031	-2.57225	-1.61911	-2.30019
mmu-miR-141-5p	1	-5.44466	-0.292182	-3.88054	1.0091	-3.33268	0.186346	-0.91174	-1.53088
mmu-miR-145a-3p	1	-1.8694	-1.80058	-0.889915	-0.342417	3.1712	-1.1013	-1.60671	0.795633
mmu-miR-145a-3p	1.06334	1.65838	1.68747	3.52317	4.98046	1.20764	1.53299	3.27453	4.86201
mmu-miR-145a-3p	0.471891	3.76017	6.06064	4.52533	2.12099	2.2018	4.94991	1.17652	1.56882
mmu-miR-145a-3p	1.25157	-2.24225	6.09771	4.42491	2.81244	5.66937	4.03875	2.17748	3.32303
mmu-miR-150-3p	1	-6.54025	-2.67109	-3.95639	-7.53779	-4.95993	-7.48145	-3.54735	-4.82095
mmu-miR-150-3p	1	-8.23447	-8.97879	-2.9772	-6.39863	-9.50379	-5.65161	-5.24054	-6.745
mmu-miR-150-3p	1	-6.0801	-1.97867	-9.05265	-5.83052	-7.66699	-5.85358	-7.99582	-6.86701
mmu-miR-150-3p	1	-5.56885	-2.17779	-0.990235	-8.64354	-4.21846	-4.6767	-3.96352	-7.35016
mmu-miR-154-3p	0.7438	227.612	241.241	259.439	174.59	167.39	189.393	183.113	189.848
mmu-miR-154-3p	0.696455	238.148	262.075	269.769	177.202	165.75	186.731	185.425	187.57
mmu-miR-10b-3p	1	-3.51251	-1.98203	-1.36036	-3.75286	-4.51761	-2.53458	-1.33924	-4.67613
mmu-miR-10b-3p	1	-3.91008	0.693198	1.73505	-3.19039	-2.45416	-2.80372	-0.431042	-0.779458
mmu-miR-10b-3p	1	-1.39499	1.30202	-4.07714	-2.30707	-2.58528	-1.73279	-2.65194	-0.918823
mmu-miR-10b-3p	1	2.49415	-0.0247697	-0.513801	-3.24668	-0.382096	-2.20817	0.228138	-0.350287
mmu-miR-181a-2-3p	1	-3.06627	1.07589	-4.48712	2.55259	-0.0166094	-0.30459	0.0267731	3.78805
mmu-miR-181a-2-3p	-0.765751	-5.15712	-1.19299	0.945508	2.95748	2.33986	-0.200035	3.51912	0.017662
mmu-miR-181a-2-3p	1	-1.70888	-1.88966	-0.785257	3.02818	-2.3565	-1.99897	1.82167	-0.465797
mmu-miR-181a-2-3p	-0.0860482	-2.5853	4.9538	1.26818	1.84667	0.119411	-2.55441	1.89062	-0.429194
mmu-miR-183-3p	-4.00917	-7.5379	-6.29382	-6.69742	-5.19884	-6.90268	-4.8901	195.425	-6.73649
mmu-miR-183-3p	1	31.9906	-4.2933	-6.88564	-3.00885	-4.201	-6.64878	-8.89225	-6.49931
mmu-miR-183-3p	1	-9.33305	34.4754	-7.25466	-4.91112	-3.44815	-6.72586	-8.66183	-4.42956
mmu-miR-183-3p	1	-0.928609	-5.36989	-6.55057	-8.41842	-5.90936	-6.08849	-5.16071	-5.73675
mmu-miR-186-3p	12.3153	0.710069	4.09967	6.8972	1.39404	0.8183	1.13244	4.40192	0.502945
mmu-miR-186-3p	1.05433	5.93957	9.2635	6.71794	9.1157	6.75479	8.82287	7.38729	6.42784
mmu-miR-186-3p	1.95853	20.8771	31.7066	27.4531	20.6392	23.469	22.1755	37.0536	16.8213
mmu-miR-186-3p	0.840281	38.3167	36.1929	33.1819	30.9562	31.9516	33.2045	29.1278	28.3466
mmu-miR-24-1-5p	0.904639	34.9178	34.8205	36.3064	30.4042	35.2284	33.4848	32.3681	30.5687
mmu-miR-191-3p	1.03782	9.37065	13.482	13.7877	11.2022	11.3194	14.0965	12.7662	11.7437
mmu-miR-191-3p	1.00437	11.6587	22.0542	25.4615	17.3004	17.2209	19.8519	30.6199	15.4281
mmu-miR-191-3p	1.08905	17.3329	23.0345	27.098	21.5996	18.0848	24.358	25.9063	30.6453
mmu-miR-191-3p	1.15251	20.02	31.9003	32.9774	32.4113	31.0018	33.3216	30.8353	31.468
mmu-miR-193a-5p	1	-1.82757	-7.13323	-5.77723	-8.29843	-9.2373	-8.79646	-6.73396	-8.80297
mmu-miR-193a-5p	1	-7.55213	-9.77674	-6.34119	-7.77997	-9.50725	-6.69662	-9.17222	-6.68209
mmu-miR-193a-5p	1	-5.77887	-4.19769	-1.6954	-4.32879	-8.3876	-8.21719	-1.90562	-6.97656
mmu-miR-193a-5p	1	-7.0175	-3.32426	-0.58361	3.66893	-4.1784	-3.81702	-2.53204	1.68954
mmu-miR-200b-5p	1	-7.18592	-4.60853	-3.60373	-7.07099	-8.58284	-7.03924	-4.78567	-10.0299
mmu-miR-200b-5p	1	-5.84033	-4.13808	-5.09372	-1.93057	-3.74474	-4.89968	-6.65849	-5.44437
mmu-miR-200b-5p	-0.0899352	-8.63706	-3.89529	118.998	-4.70566	-3.15535	-4.19799	-0.533024	-3.60292
mmu-miR-200b-5p	1	-4.62002	-1.91883	-1.8664	0.74609	-6.63163	-5.70335	-3.29155	-3.14726
mmu-miR-203-5p	-0.0646226	-2.20789	-4.61725	100.363	-2.6636	-0.906976	-1.60677	-1.26742	-1.66525
mmu-miR-203-5p	-1.39128e-06	541849	3.06092	1.79831	-0.0844543	-0.648055	0.171445	0.534734	-0.274744
mmu-miR-203-5p	2.85989	-0.851712	1.92365	1.83027	3.67163	3.01781	2.75148	1.38346	2.68984
mmu-miR-203-5p	1.20817	2.8274	5.65958	3.20083	6.88286	2.75831	3.9215	6.4612	5.36315
mmu-miR-30e-3p	0.733639	349.546	408.502	430.717	280.024	273.918	331.451	300.015	278.716
mmu-miR-30e-3p	0.747472	137.691	165.853	168.152	114.332	111	134.9	118.287	116.057
mmu-miR-293-5p	1	-5.20497	1.86976	-3.09666	-3.86743	-5.64733	2.31233	-0.681697	-3.99763
mmu-miR-293-5p	-0.407033	1.80024	4.71512	-3.64935	2.03961	-0.612545	-3.40503	1.25031	-0.0681492
mmu-miR-293-5p	0.503663	1.53988	2.92156	2.1495	5.74726	-0.589244	0.176349	2.85297	0.827856
mmu-miR-293-5p	-0.090839	2.00132	1.62639	1.30365	-0.99663	-1.03496	-0.353441	1.94739	-0.880183
mmu-miR-294-5p	1	-9.27021	-3.68789	-6.88433	-1.28151	-7.09089	-6.52201	-6.81334	-4.68248
mmu-miR-294-5p	1	-5.28423	-1.65998	-5.14889	-3.56717	-6.59028	-3.41662	-3.08093	-4.87638
mmu-miR-294-5p	1	-3.98543	-1.03004	-1.70147	-2.11964	-4.01481	-0.953785	-3.15065	-2.44804
mmu-miR-294-5p	-0.0539834	42.9569	0.637214	-2.7423	2.95126	-3.72226	0.874387	-1.37294	-0.829466
mmu-miR-295-5p	1	-6.07203	-7.79508	-7.28296	-6.56705	-5.6911	-8.71136	-5.33679	-6.8643
mmu-miR-295-5p	1	-5.80174	-6.14508	-6.42603	-8.60454	-8.13721	-7.55141	-3.89845	-6.77382
mmu-miR-295-5p	1	-1.7085	-1.84433	-4.44652	-1.40847	1.03158	-1.09224	-2.77906	-0.351434
mmu-miR-295-5p	1	-4.88544	-4.06032	-2.6835	-4.1638	-3.10255	-0.985733	-4.62882	-4.90119
mmu-miR-299b-5p	0.843972	83.7174	87.1279	106.833	78.4661	78.0069	82.3685	81.6523	73.5403
mmu-miR-299b-5p	0.839729	191.809	195.92	236.776	173.437	169.631	187.83	177.545	169.331
mmu-miR-300-5p	0.750352	34.1558	44.0017	51.0165	30.4776	34.8787	36.0521	30.9531	31.3652
mmu-miR-300-5p	0.732305	129.018	143.907	161.597	93.1144	102.933	121.45	108.998	110.779
mmu-miR-300-5p	0.798126	158.008	182.755	183.424	129.175	134.016	157.45	143.32	141.803
mmu-miR-300-5p	0.80225	178.646	192.517	198.889	134.494	139.504	177.127	156.814	160.089
mmu-miR-302a-5p	1	-2.83244	0.343557	1.42881	1.21517	-2.63035	-2.78339	-1.4627	-4.15952
mmu-miR-302a-5p	1	-1.27719	-1.05731	-1.44536	3.29121	-1.768	-4.66106	0.741051	-3.76456
mmu-miR-302a-5p	1	0.163901	2.6699	0.305707	-0.529867	-2.62776	-1.78709	0.664563	-3.06382
mmu-miR-302a-5p	0.0256675	2.15845	0.907216	-0.970233	0.447371	0.0409489	2.70461	1.66704	-1.70152
mmu-miR-34c-3p	-0.0862741	-1.71625	58.7191	-0.778017	1.13679	-0.607605	-1.70806	-2.39535	-0.805172
mmu-miR-106b-3p	1	-6.12587	-1.42883	-4.0559	2.17885	-2.80591	-3.51427	-0.677958	-4.98412
mmu-miR-106b-3p	1	-4.60478	3.12223	-2.0472	1.24646	-3.09243	-2.35924	-3.5691	-3.13996
mmu-miR-106b-3p	1	-5.81403	-0.98198	-2.6836	0.740295	-1.61023	-3.07856	-0.21547	-5.02096
mmu-miR-106b-3p	0.651816	2.26066	7.75085	2.7079	5.80896	3.93831	-0.176228	5.62333	-1.94366
mmu-miR-130b-5p	1	-0.585118	0.802356	-1.68637	2.84477	-1.6825	-1.56531	-1.64207	3.02792
mmu-miR-130b-5p	1.64079	2.17844	2.18767	0.311493	7.57885	3.60123	-1.18079	1.57448	2.87239
mmu-miR-130b-5p	0.589309	6.3575	8.0674	11.7326	8.73264	3.38508	4.01994	8.6601	3.22656
mmu-miR-130b-5p	0.849311	12.9869	18.5336	19.2667	17.2112	14.767	12.2935	14.39	14.5027
mmu-miR-30c-1-3p	2.70452	1.52487	-0.486486	2.17117	4.02564	3.70918	3.8774	2.13724	1.25026
mmu-miR-30c-1-3p	0.517272	0.497292	5.97879	6.72782	3.33393	3.17231	2.88206	3.52092	1.49558
mmu-miR-30c-1-3p	0.437495	6.56214	12.6983	10.3605	5.20547	3.10817	9.1164	3.12163	3.06866
mmu-miR-30c-1-3p	0.824417	16.4039	20.4399	26.1087	20.7344	19.0119	15.1754	19.5699	15.6823
mmu-miR-30c-2-3p	0.7671	13.1222	18.4853	27.686	30.9011	11.6569	13.6934	12.0193	12.7801
mmu-miR-30c-2-3p	0.76186	34.8984	44.9362	46.5492	32.1008	31.6361	34.8345	32.8467	32.9929
mmu-miR-148a-5p	1	-7.28483	-2.46788	-6.04293	-5.04227	-4.76449	-4.64659	-3.62951	-5.26884
mmu-miR-148a-5p	1	-5.77841	-1.7435	-5.45092	-2.87896	-5.94594	-4.48236	-3.48747	-5.57699
mmu-miR-148a-5p	1	-3.92586	3.05951	-4.27289	-2.91877	-2.96497	-3.80321	-5.16645	-3.16866
mmu-miR-148a-5p	1	-1.67467	-3.47169	-0.668535	2.58911	-4.36192	-3.96051	-2.66457	0.663477
mmu-miR-196a-2-3p	1	-6.48491	-1.17267	-6.98218	-3.38207	-3.04598	-4.68947	-0.720396	-6.35487
mmu-miR-196a-2-3p	-0.172855	-3.86356	-1.26482	28.0814	-0.644101	-1.00789	-0.313328	-1.25395	-3.63153
mmu-miR-196a-2-3p	1	-6.29404	-3.80586	-1.18214	0.794908	-2.34208	-0.567249	1.08084	1.1638
mmu-miR-196a-2-3p	1	-3.9648	-1.53698	-4.3214	-4.65767	0.872396	-1.11147	-0.486408	-2.89935
mmu-miR-200a-5p	1	-6.32196	-4.05296	-5.54399	-4.78458	-4.15145	-3.15907	-5.36989	-6.99817
mmu-miR-200a-5p	1	-2.68663	-2.51204	-5.06212	-2.38503	-6.29102	-5.43391	-4.13318	-5.56766
mmu-miR-200a-5p	1	-4.61708	-3.54306	-7.09659	-1.62865	-1.62989	-6.34091	-5.54474	-3.6909
mmu-let-7a-1-3p	0.302368	1.75724	5.32833	29.9422	5.37025	1.67137	2.88714	3.81364	6.3454
mmu-let-7a-1-3p	0.833728	4.84961	5.18756	4.24099	4.1428	3.72795	2.24093	4.22597	2.36681
mmu-let-7a-1-3p	1.21343	7.98428	9.84799	1.30907	6.74247	7.64294	8.25778	6.90448	9.90233
mmu-let-7a-1-3p	0.727814	60.3094	82.8115	100.591	65.3295	54.6527	64.5545	58.6323	50.4379
mmu-let-7b-3p	1.34706	12.2838	11.5115	13.6912	15.5468	13.3885	17.1632	26.4154	9.60917
mmu-let-7b-3p	0.721824	16.5175	67.3953	13.093	35.9924	22.8814	16.9323	28.2704	16.7122
mmu-let-7b-3p	1.08055	30.403	16.3186	14.5796	19.9354	20.4576	17.6241	27.7612	14.1249
mmu-let-7b-3p	1.82389	12.489	15.3335	15.3207	33.2154	32.419	19.4758	29.4931	15.6726
mmu-let-7c-1-3p	0.970465	4.57497	-1.22114	0.464609	-0.317763	0.691328	1.89525	1.2284	3.09974
mmu-let-7c-1-3p	0.485551	2.71938	2.79639	1.52496	1.45062	1.47313	-1.30273	1.62549	-1.29224
mmu-let-7c-1-3p	0.961548	4.19393	9.08248	10.6972	6.89082	6.45721	13.2617	5.65109	4.65342
mmu-let-7c-1-3p	0.858779	12.6168	16.662	14.8616	13.1814	14.2554	13.0416	10.5601	12.5531
mmu-let-7f-1-3p	1.03378	12.2882	15.594	14.7275	14.3877	14.1349	14.5514	12.2026	14.8672
mmu-let-7f-1-3p	0.969404	13.3404	17.902	14.4247	16.7826	12.1489	20.2468	12.2095	11.4355
mmu-let-7f-1-3p	0.89858	16.0106	13.8312	24.5339	20.5588	17.1673	14.9566	14.8778	15.5409
mmu-let-7f-1-3p	1.00467	14.3011	16.8918	19.8639	13.1209	18.241	17.4932	25.3164	11.8176
mmu-miR-15a-3p	-6.31972	-1.52311	0.823437	-1.15892	2.84431	6.51441	2.54333	2.84238	3.80552
mmu-miR-15a-3p	-1.5083	-3.11354	-4.22675	0.246324	8.75346	5.85585	-0.735376	6.81357	-1.44246
mmu-miR-15a-3p	16.2635	0.249392	0.319003	0.558479	4.32801	7.75267	5.68864	10.985	4.11362
mmu-miR-15a-3p	9.56481	-0.355119	2.3379	0.132966	8.97525	7.67841	8.34882	7.01124	3.2852
mmu-miR-16-1-3p	1	-9.53337	-2.09402	-3.55074	1.92975	-3.63268	-4.21208	-2.04003	-3.51542
mmu-miR-16-1-3p	1	-5.0409	-3.08982	-1.02289	-2.80836	-4.54472	-3.33163	-1.89525	-5.47322
mmu-miR-16-1-3p	1	-2.17688	-5.42723	-1.33849	-4.08876	-6.30589	-5.96258	-2.41564	-1.91997
mmu-miR-16-1-3p	1	-3.68967	1.39309	-1.8645	1.02673	-2.89684	-2.39317	0.707333	1.36812
mmu-miR-18a-3p	4.46715	3.2377	-1.03982	1.06051	6.21955	8.15208	1.65225	7.72924	1.58354
mmu-miR-18a-3p	3.6015	4.1805	2.37232	-0.995346	7.63355	11.3584	3.61533	10.2904	1.3129
mmu-miR-18a-3p	2.1045	11.0024	6.19107	-0.873813	14.5774	17.6312	4.85925	17.4426	4.06035
mmu-miR-18a-3p	3.56078	3.01313	0.89944	3.17479	15.2549	8.11469	5.26442	11.6741	3.39646
mmu-miR-20a-3p	1	-3.36674	-1.17084	-0.682474	5.55329	-3.21912	-0.7392	-3.95938	-2.63648
mmu-miR-20a-3p	-0.0462366	-5.07519	2.42835	106.009	-2.20364	-2.68999	-2.46582	0.116622	0.863783
mmu-miR-20a-3p	0.740374	4.48674	5.17862	9.54145	5.09857	4.63037	3.64239	4.81947	4.6528
mmu-miR-20a-3p	0.678313	7.66022	7.10918	11.935	6.89972	4.48321	4.59477	6.82102	7.29762
mmu-miR-21a-3p	1	-10.1348	-5.6211	-5.20201	-5.40041	-6.23549	-7.19682	-2.94567	-7.98977
mmu-miR-21a-3p	1	-3.96935	-1.95522	-2.34893	-3.68671	-1.50903	-4.65075	-2.6479	-4.37114
mmu-miR-21a-3p	1	-2.01244	-1.77759	-2.80908	2.92948	-1.40257	-5.79403	-3.36531	-1.54898
mmu-miR-21a-3p	1	-0.366649	-2.57591	-2.33618	-1.09183	-0.476025	-4.62163	-1.84807	-0.701505
mmu-miR-22-5p	0.837	78.7683	96.8273	114.043	74.9907	72.6843	91.6474	88.0929	80.8362
mmu-miR-22-5p	0.907585	120.627	137.999	158.65	117.326	114.833	142.641	135.788	125.459
mmu-miR-24-2-5p	0.77301	34.0168	38.8605	42.9453	29.6009	22.5663	34.0671	30.135	34.0733
mmu-miR-24-2-5p	0.822375	52.2891	61.5638	75.6531	49.4197	45.8785	55.6814	53.0476	53.0367
mmu-miR-26b-3p	-1.27701	-0.347405	0.486484	-2.11014	-0.896928	-0.158244	1.25902	2.26439	0.186507
mmu-miR-26b-3p	1.93458	-1.65143	0.602694	3.25393	4.31012	2.72137	1.99328	1.90759	-0.469432
mmu-miR-26b-3p	0.265363	-0.920177	2.29826	3.35038	0.680307	2.84971	1.61964	0.122639	-3.50344
mmu-miR-26b-3p	1.06908	4.64725	3.24167	7.79662	6.74088	5.96962	5.14704	7.31371	3.61397
mmu-miR-29a-5p	1.43452	-0.672241	3.97308	3.80956	4.74561	3.41618	4.05067	2.66038	3.93183
mmu-miR-29a-5p	5.0059	4.22508	5.39749	6.16706	5.75871	5.79032	5.88693	6.88019	5.97728
mmu-miR-29a-5p	1.01785	19.3087	31.9243	38.9945	20.5426	17.7965	18.651	83.9515	14.2046
mmu-miR-29a-5p	0.736271	121.234	165.898	194.378	116.739	99.7142	136.323	125.758	100.629
mmu-miR-29c-5p	0.722592	222.298	272.399	294.286	188.172	169.328	218.706	194.731	183.698
mmu-miR-29c-5p	0.762905	319.533	375.487	386.133	266.406	258.834	307.701	275.73	278.323
mmu-miR-27a-5p	1	-3.45242	-3.46998	-6.07915	-3.78146	-5.77848	-4.58484	-1.90291	-4.45614
mmu-miR-27a-5p	1	-2.45358	-2.58992	-3.48723	-6.3419	-3.872	-6.77142	-0.990867	-4.80306
mmu-miR-27a-5p	1	-4.96936	-2.90422	-1.62108	-1.12613	-4.13591	-3.06501	-3.22106	-5.83705
mmu-miR-27a-5p	1	-1.40462	0.0841936	-2.61776	-6.93239	2.26657	1.27062	-2.73095	-1.05995
mmu-miR-31-3p	0.695818	29.1979	30.6814	26.6353	15.8329	16.1632	31.2346	24.8499	17.0835
mmu-miR-31-3p	0.799331	35.7212	40.2136	45.1031	33.425	33.3192	35.4771	30.1205	31.467
mmu-miR-92a-2-5p	1	-3.08593	-0.813325	-4.27641	-2.48211	0.479347	-1.01713	-4.0541	-2.74737
mmu-miR-92a-2-5p	1	-2.21189	0.453056	-0.0662927	-0.24663	2.34251	0.515344	-1.77715	-1.7992
mmu-miR-92a-2-5p	1	-1.32876	3.18821	-0.224439	1.72448	-1.12125	-0.771961	1.24008	-3.29487
mmu-miR-92a-2-5p	1	-3.64014	1.49227	-1.92245	2.57185	-1.80622	-1.20819	-0.72375	-2.11464
mmu-miR-93-3p	1	-6.6224	-4.2786	-1.40192	-2.00769	-2.76743	-4.3687	-2.06284	-1.75413
mmu-miR-93-3p	1	-6.33704	-4.53075	-1.88409	-4.90944	-4.41127	-3.35575	-1.85093	-4.83751
mmu-miR-93-3p	1	-5.34181	-2.85631	-3.15374	-1.04654	0.0978119	-3.83369	-1.21917	-2.91484
mmu-miR-93-3p	1	-1.48813	-0.624218	0.954658	-1.77154	0.254425	-3.24765	3.62413	-1.52007
mmu-miR-322-3p	1	-6.2107	-6.33793	-6.84964	-3.66533	-6.98103	-5.25846	-7.66846	-7.65205
mmu-miR-322-3p	1	-7.37118	-5.08426	-4.35622	-4.84408	-6.38034	-8.97232	-4.45515	-6.32315
mmu-miR-322-3p	1	-4.11033	-4.87712	-4.24542	-0.543351	-3.02554	-4.40402	-3.84218	-2.91065
mmu-miR-322-3p	-6.57474	-0.280962	-0.218292	-1.18102	-0.786583	-3.50306	31.1998	-1.15515	0.481043
mmu-miR-325-5p	1	-3.79344	-3.55947	2.62696	-0.360978	-3.56794	-4.01711	-0.953051	-1.2701
mmu-miR-325-5p	1	0.109395	2.8635	1.41399	-4.51219	1.95337	-2.3494	0.142121	0.108676
mmu-miR-325-5p	-0.32095	-3.99157	1.88477	5.35103	1.1161	-1.42496	0.825889	-1.37894	-1.76591
mmu-miR-325-5p	0.581438	3.33035	10.3878	10.3937	3.93748	2.79643	5.96262	4.11566	6.6185
mmu-miR-330-3p	0.759103	77.8763	93.3453	103.479	70.7817	67.7971	77.6787	72.9437	67.1885
mmu-miR-330-3p	0.810285	161.827	181.333	200.213	155.267	148.123	157.083	151.919	140.461
mmu-miR-10a-3p	1	-0.428949	-1.49022	-2.01766	-5.5004	-1.28846	-3.79984	-2.45262	-4.15958
mmu-miR-10a-3p	1	-4.309	-0.560082	-2.63	-4.61365	-4.88698	-4.56233	-1.85561	-5.58426
mmu-miR-10a-3p	1	-2.6769	-2.54801	1.20966	-2.91113	0.226094	0.326591	0.537115	0.230438
mmu-miR-10a-3p	0.463119	-0.706483	6.43576	3.80725	2.84971	1.21696	-3.0618	2.49755	3.19629
mmu-miR-17-3p	0.58933	2.08548	6.03644	4.81656	5.23055	2.79781	2.36745	2.6422	1.69533
mmu-miR-17-3p	0.766942	11.5006	18.4363	24.1702	15.1733	11.128	13.1713	12.8894	15.9128
mmu-miR-19a-5p	1	-0.296107	4.17664	-0.270772	-0.372416	-2.83234	-2.21813	1.63795	-3.1072
mmu-miR-19a-5p	1	-0.498752	0.189641	0.71053	-3.11275	-2.38728	-2.02471	1.20544	-2.13038
mmu-miR-19a-5p	0.803682	2.11939	2.56751	-0.348168	1.63471	3.74178	1.08252	-1.07939	1.50004
mmu-miR-19a-5p	0.235419	1.62975	4.58499	-0.0435284	0.918889	-0.227988	3.4342	0.584498	-2.09575
mmu-miR-28a-3p	1	-5.97212	-6.47503	-5.30307	-4.4963	-5.37061	-9.03264	-4.73026	-4.06964
mmu-miR-28a-3p	1	-6.44905	-3.13899	-7.02398	-7.02214	-5.40031	-6.37971	0.418159	-5.51251
mmu-miR-28a-3p	1	-6.46487	-3.8995	-2.42703	-4.46636	-4.32564	-1.21851	-0.14008	-1.59923
mmu-miR-28a-3p	-0.244029	2.67307	3.61563	1.57604	-0.532733	-1.72867	1.0067	1.17195	-2.77342
mmu-miR-200c-5p	1	-6.85869	-0.572948	-2.36996	-0.115657	-2.59103	-1.44261	-1.57585	-6.44634
mmu-miR-200c-5p	1	-4.03989	-3.41257	-1.36034	2.02715	-0.198582	-3.4013	-1.53153	-1.86482
mmu-miR-200c-5p	-2.31458	-0.194312	-3.34478	-4.12873	-3.75448	-1.46277	42.1971	-0.672161	1.84683
mmu-miR-200c-5p	1	-0.863386	-1.18717	0.635806	0.938771	-2.20236	-1.6989	1.05204	-2.67606
mmu-miR-181a-1-3p	0.766921	73.4986	85.6852	88.5423	68.4037	59.7978	72.2084	63.8359	57.4859
mmu-miR-181a-1-3p	0.75107	55.2017	60.8988	64.8384	47.0285	44.6067	49.6187	48.5556	41.363
mmu-miR-214-5p	1	-3.97876	-1.61138	-4.01195	-6.66218	-1.82428	-1.5217	-2.79508	-1.88507
mmu-miR-214-5p	1	-8.03188	-3.59849	1.12236	-5.10915	-4.0449	-4.47695	-2.86246	-2.41861
mmu-miR-214-5p	1	-4.78535	-1.94797	-2.34683	0.814725	-0.846097	2.86439	-0.124374	-1.8662
mmu-miR-214-5p	1	-4.32177	0.446589	1.30127	-6.30264	-0.255167	-0.378408	2.03592	-0.807071
mmu-miR-218-1-3p	1	-5.26009	-1.86626	-0.883437	-1.96008	0.722326	-2.00094	0.0392749	-4.17917
mmu-miR-218-1-3p	1	-2.17667	-0.761831	-0.776021	0.810264	1.37094	0.712883	0.266061	0.813303
mmu-miR-218-1-3p	0.118226	0.941868	0.496367	2.97495	1.02706	1.06545	-0.798813	0.881668	-1.64457
mmu-miR-218-1-3p	0.509714	9.41075	7.6234	6.97631	2.93329	4.77372	4.56738	4.81286	5.02796
mmu-miR-218-2-3p	1	-8.1848	-7.1477	-6.4184	-8.77872	-7.47739	-9.75687	-6.74916	-11.8057
mmu-miR-218-2-3p	1	-8.04891	-7.69243	-5.53839	-3.63922	-8.76913	-3.73687	-3.49034	-4.70612
mmu-miR-218-2-3p	1	-5.93917	-4.00983	-4.11255	-1.82625	-9.22412	-6.40189	-4.75797	-5.58119
mmu-miR-218-2-3p	1	-7.47641	-2.98827	-2.59449	0.554896	-4.76562	-4.31867	-2.36715	-7.59376
mmu-miR-33-3p	1	-6.7025	-6.36321	-4.93878	-3.37062	-3.65754	-3.21472	-1.59815	-4.93446
mmu-miR-33-3p	1	-9.36537	-4.37139	-6.44732	-4.29857	-2.14337	-3.19028	-1.59242	-3.01136
mmu-miR-33-3p	1	-3.52562	-0.81675	-4.1874	2.75546	-1.25122	-2.5663	-0.521439	-5.0335
mmu-miR-33-3p	1	-2.12187	1.33483	0.898186	3.5093	1.04288	-2.2178	1.83496	-1.8085
mmu-miR-199b-5p	0.000110079	454645	16.0638	23.2978	18.1605	15.1987	15.106	16.2881	18.5055
mmu-miR-199b-5p	1.3441	20.9083	36.411	30.0363	39.5181	38.21	35.8334	41.9657	42.5316
mmu-miR-138-1-3p	0.0935366	38.2504	8.54043	133.312	3.9543	5.30933	7.64843	8.07046	4.19298
mmu-miR-138-1-3p	0.90675	47.2197	56.5226	67.1358	53.6031	47.2587	59.2906	55.7793	48.415
mmu-miR-7a-1-3p	0.739671	72.7826	76.83	92.2189	56.9157	55.0536	62.4684	63.0006	61.1026
mmu-miR-376a-5p	0.576279	0.807347	3.86967	3.12697	2.04555	1.58199	1.53662	0.221405	1.71105
mmu-miR-376a-5p	0.724132	13.5417	16.5265	16.3052	11.0455	11.762	15.5476	10.7933	10.2724
mmu-miR-376a-5p	0.721026	114.44	172.905	191.42	117.608	98.7764	139.536	123.005	91.3407
mmu-miR-376a-5p	0.717525	269.072	301.216	320.11	213.94	204.712	241.216	217.808	196.284
mmu-miR-378a-5p	0.778652	7.94829	10.5643	12.9078	8.3124	8.44249	10.418	6.56698	8.77033
mmu-miR-378a-5p	0.703816	13.9276	16.7586	27.8886	15.5805	10.2898	14.6517	15.2189	14.3873
mmu-miR-382-3p	0.652938	50.9345	66.3963	83.3937	41.6685	37.7122	49.5525	49.1089	38.106
mmu-miR-382-3p	0.763645	131.22	145.718	154.661	105.778	101.331	116.146	118.613	113.988
mmu-miR-376b-5p	0.629323	133.65	141.661	187.866	78.0847	93.8407	105.758	105.727	98.8595
mmu-miR-376b-5p	0.680726	531.49	597.076	694.975	358.059	384.436	460.73	437.691	415.132
mmu-miR-411-3p	0.762445	129.794	175.665	195.095	127.58	120.939	141.97	143.067	105.337
mmu-miR-425-3p	0.765369	4.167	3.03351	4.03121	3.8487	1.45035	1.88471	2.50544	4.34746
mmu-miR-425-3p	1.24961	1.87699	2.80387	2.82853	5.15275	1.45246	4.72928	3.28519	3.47296
mmu-miR-425-3p	1.05489	5.55042	6.38844	8.47011	5.17613	6.66673	5.95576	9.66526	7.47113
mmu-miR-431-3p	1	1.69166	-5.55736	-0.556293	-3.00497	-6.41935	-3.86931	-3.97817	-5.99887
mmu-miR-431-3p	-0.0181819	40.4413	3.64247	-3.33989	4.72031	-2.16638	-2.31406	3.80768	-1.80882
mmu-miR-431-3p	1.17232	2.821	1.27566	2.81084	9.2975	-0.311085	2.49259	0.225832	1.95684
mmu-miR-431-3p	0.782295	13.4293	15.1686	18.5781	16.3086	11.7838	12.1795	13.2851	10.0404
mmu-miR-433-5p	0.789733	32.9181	34.5179	34.6961	31.7329	18.6957	32.3537	28.2432	30.2978
mmu-miR-433-5p	0.798175	63.8078	67.3077	67.8791	50.5317	51.1798	56.1806	59.7694	52.0347
mmu-miR-433-5p	0.839401	68.0755	67.2519	74.19	58.8538	54.9064	59.193	60.4008	62.4192
mmu-miR-433-5p	0.846333	75.112	86.4272	84.0446	69.6002	60.2759	77.6782	71.4648	68.5181
mmu-miR-463-5p	0.456411	0.273229	7.58565	1.48357	4.10562	3.39552	2.59564	0.103461	0.0753522
mmu-miR-463-5p	8.8954	1.79119	7.28783	2.28034	6.94511	2.8222	0.205051	3.12841	-2.24065
mmu-miR-463-5p	0.955891	1.47854	3.98023	5.25256	2.85549	0.623126	4.03384	5.51202	3.66592
mmu-miR-463-5p	2.19888	3.1194	7.69624	3.55014	7.95829	39.3924	0.326174	5.71481	4.14265
mmu-miR-467d-3p	2.55922	35.977	7.30303	10.0719	49.0464	58.5947	39.7254	55.4926	34.636
mmu-miR-470-3p	-0.373862	0.717633	1.68717	0.665649	0.45207	-0.30942	-0.78998	-0.737747	0.858381
mmu-miR-470-3p	0.465223	0.508465	0.736794	1.20508	-0.47113	2.58654	-0.418609	0.802072	1.5897
mmu-miR-483-3p	0.982432	5.86109	29.1382	6.26654	33.4021	10.2419	7.3288	12.2028	7.07818
mmu-miR-483-3p	0.0795577	11.5105	8.0902	497.368	12.987	18.5881	12.3577	15.0955	10.8838
mmu-miR-485-3p	-3.30508	0.823594	-3.52278	-1.8043	5.3898	10.081	1.62204	10.5145	1.23236
mmu-miR-485-3p	-9.06503	-1.83251	-1.39675	-1.71782	36.7685	13.1112	8.39175	19.4197	-0.49403
mmu-miR-485-3p	0.789045	5.7966	6.25808	63.2094	28.856	24.1606	16.4425	29.2762	5.64898
mmu-miR-485-3p	1.0467	47.6983	36.8724	72.414	56.232	57.9103	56.0938	67.1756	35.8494
mmu-miR-376c-5p	0.930236	0.534126	4.13139	1.24364	4.89386	-2.68034	2.10041	2.28471	1.53317
mmu-miR-376c-5p	1.50733	0.492936	4.7894	0.357636	5.47443	2.95763	2.50209	1.63822	3.06653
mmu-miR-376c-5p	0.332736	34.0685	5.68521	2.57145	1.61081	11.6978	6.15905	4.99286	3.15823
mmu-miR-376c-5p	0.817418	5.29875	7.69851	7.82459	7.0133	5.50849	4.20509	7.71516	5.04226
mmu-miR-20b-3p	1	-1.63332	-0.268428	-0.492475	0.670519	-2.249	-3.93061	-0.127818	-1.95642
mmu-miR-20b-3p	1	-6.0427	0.6408	0.209039	3.17291	-2.33462	1.49097	0.320732	-1.37517
mmu-miR-20b-3p	1	-1.83013	0.632955	-2.35719	-4.45829	-0.604777	-0.654357	0.274158	-0.0852069
mmu-miR-20b-3p	1	-2.51	0.874405	-1.03085	-0.134907	-1.96935	-5.42797	-0.889608	-4.01836
mmu-miR-503-3p	1	-10.106	-9.74644	-7.42932	-2.476	-8.6474	-6.34931	-6.39494	-6.56739
mmu-miR-503-3p	1	-7.08792	-7.92015	-6.16333	-8.85537	-5.71621	-5.01643	-4.99139	-5.02098
mmu-miR-503-3p	1	4.23852	0.712424	-6.58394	-4.90036	-2.47063	-6.70823	-4.03407	-0.566402
mmu-miR-503-3p	1	-6.80948	-1.99532	-7.48182	-5.42774	-1.31556	-1.35824	-1.69414	-3.65175
mmu-miR-302c-5p	1	-5.63709	-5.94767	-3.74054	0.717009	-3.49662	-5.69033	1.77413	-6.41741
mmu-miR-302c-5p	1	-1.85592	-0.488456	-0.765129	2.08437	1.78925	-2.60583	0.385236	-3.91312
mmu-miR-302c-5p	-1.3524	-5.08148	-3.38166	-0.47942	2.41908	31.8675	-2.98614	0.365094	-6.20086
mmu-miR-302c-5p	1	-2.76867	-0.112276	-1.27279	2.12266	-0.837216	0.159772	-0.625945	-1.44307
mmu-miR-744-3p	0.500231	40.5833	-2.02265	-4.6741	7.21768	13.4886	-0.277133	10.7815	1.50215
mmu-miR-744-3p	1.59536	42.5305	29.3762	42.2152	38.5428	74.3395	80.4732	57.498	71.7461
mmu-miR-744-3p	1.54551	31.7271	23.1068	31.3069	36.3801	50.5291	48.6285	48.0158	49.0951
mmu-miR-744-3p	1.28281	38.4771	36.5821	43.2322	43.5634	56.9755	53.0539	55.1787	52.8245
mmu-miR-374b-3p	0.174054	0.756778	1.45373	2.45496	2.05488	0.082256	2.83909	-1.09317	1.33031
mmu-miR-374b-3p	0.0950656	28.9547	4.34117	4.32606	1.49234	1.72027	0.705677	1.39791	3.11924
mmu-miR-374b-3p	0.49943	2.80395	4.45335	2.54862	6.28723	1.90382	-1.85889	1.73917	-0.773588
mmu-miR-374b-3p	0.205492	35.4147	1.26077	5.87986	7.60456	2.25969	1.3625	5.58751	0.185344
mmu-miR-488-5p	1	-1.3465	-0.433095	-1.86855	1.10517	-2.83136	-3.54491	0.823284	-0.215226
mmu-miR-488-5p	1	-7.3519	1.55807	-1.29804	0.293275	-1.88192	-3.11483	-3.38602	-1.78621
mmu-miR-488-5p	1	-0.479898	0.472692	-1.10778	-4.85123	-6.14915	-1.19921	-2.87408	2.45564
mmu-miR-488-5p	0.666722	0.657215	4.64697	3.72651	2.09133	2.82033	1.21165	2.41458	2.15574
mmu-miR-146b-3p	1	-6.5909	2.11857	-3.98815	-1.37446	-6.30823	-2.82949	-3.66316	-5.00696
mmu-miR-146b-3p	1	-1.70336	0.330757	-1.52855	-3.14539	-5.68621	-4.37887	-1.99332	-2.46125
mmu-miR-146b-3p	1	-7.12194	-1.63954	-3.07925	-3.93334	-6.94363	-1.02816	-2.69688	-3.82028
mmu-miR-146b-3p	1	-5.59881	-1.80011	-4.22478	-3.8291	-4.47934	-0.819125	-0.595495	-4.4725
mmu-miR-467b-3p	1.90847	48.7458	36.1642	47.8649	72.0076	93.3097	77.7358	80.1754	118.325
mmu-miR-467b-3p	1.95511	61.3763	38.3004	50.8547	74.7751	112.819	105.577	88.6113	131.928
mmu-miR-467b-3p	1.81405	67.2936	43.475	56.3198	74.7382	113.676	114.823	101.07	127.989
mmu-miR-467b-3p	1.65197	85.1825	52.4005	69.0106	80.7819	137.218	127.443	110.578	148.641
mmu-miR-455-5p	-1.32197	-2.1259	1.42183	-0.396254	1.91427	2.05137	0.37202	0.197183	-0.718403
mmu-miR-455-5p	1.42727	1.04345	3.98161	5.11246	6.38221	4.64903	5.14978	5.41316	4.82599
mmu-miR-708-3p	1	-6.96453	-1.90783	-4.25567	-3.82351	-3.70561	-8.89129	0.808201	-3.28641
mmu-miR-708-3p	1	-5.50012	-1.67819	-1.934	-0.71114	-3.28122	-2.68237	-3.99834	-3.60464
mmu-miR-708-3p	0.333843	4.47106	8.166	3.24676	2.38122	2.32519	1.58487	0.0984945	1.77157
mmu-miR-708-3p	0.714707	14.5238	17.1248	23.6368	13.437	14.6994	11.4922	15.8611	10.3834
mmu-miR-742-5p	1	-0.770882	-2.49978	-3.91534	0.515183	-3.25189	-0.348166	-3.56728	-2.76153
mmu-miR-742-5p	1	-4.24888	1.10625	-1.41344	0.757919	-0.953497	-3.60654	-0.118061	-2.10306
mmu-miR-742-5p	1	2.07023	-3.93695	-1.41337	-1.25439	-0.43408	-2.4287	-3.02278	0.153122
mmu-miR-742-5p	1	-1.5289	-0.42438	-2.27924	1.12357	-2.10578	-0.32959	-0.597654	-1.33894
mmu-miR-879-3p	1	-5.70753	-4.26754	-3.04934	-2.34797	-3.32913	-4.76963	-3.13442	-2.70578
mmu-miR-879-3p	1	-6.43227	-4.54608	-2.96082	2.80425	-4.31741	-3.90999	0.461172	-5.01753
mmu-miR-879-3p	1	-1.40258	-0.116325	1.26089	-2.78955	0.359701	0.983268	1.02319	-0.417846
mmu-miR-879-3p	1	-1.70224	0.187152	2.25117	-4.41748	-2.90047	2.19365	1.43623	-1.47103
mmu-miR-881-5p	-6.7705	-1.5776	-2.48947	-2.00623	-0.0744902	-3.46023	89.2206	4.60148	-2.30083
mmu-miR-881-5p	1	-6.41286	1.43653	-0.298845	0.17005	-3.41952	-5.56059	-0.535436	-4.64624
mmu-miR-881-5p	-0.534027	-2.48214	-1.86683	-0.19641	1.62448	0.145696	-2.93301	4.19138	1.87632
mmu-miR-881-5p	1	-0.091034	0.529101	2.07645	1.46733	-2.48296	-1.14138	-0.493981	-3.29254
mmu-miR-872-3p	74.2751	1.65235	0.768445	-0.650912	6.98299	247.286	0.213502	8.00842	-1.65134
mmu-miR-872-3p	1.26947	7.07435	3.31128	3.92489	9.9177	8.55324	3.84037	7.90952	4.20335
mmu-miR-872-3p	0.908303	6.42519	14.7738	20.1396	14.1709	12.8924	10.19	16.5579	8.95219
mmu-miR-872-3p	0.811307	33.8281	31.1861	37.0742	29.639	32.7405	29.835	29.2173	18.5182
mmu-miR-877-3p	2.81025	12.4921	9.12903	5.61079	32.3466	30.8036	19.8175	31.2148	12.1184
mmu-miR-877-3p	0.881751	31.9335	60.8461	9.34724	32.4305	40.008	18.2922	31.0151	31.9099
mmu-miR-877-3p	2.71671	16.6024	12.2002	14.1648	38.7707	53.37	34.6392	45.3591	29.2449
mmu-miR-877-3p	2.27154	19.0728	17.8949	11.9563	44.4422	51.5319	30.984	43.7621	17.2915
mmu-miR-467e-3p	3.05779	6.37747	3.91568	6.60449	11.4996	30.7777	16.6131	25.3879	8.30583
mmu-miR-467e-3p	3.63467	6.45423	6.50167	7.52634	29.7183	31.2629	30.7652	31.6953	11.0475
mmu-miR-467e-3p	1.90918	16.1044	9.2112	11.5778	20.559	41.7033	20.3406	32.4634	11.1882
mmu-miR-467e-3p	2.64097	15.7369	6.71704	12.0948	33.7465	40.0186	32.6722	34.6001	15.0881
mmu-miR-30b-5p	0.712455	1573.12	1909.51	2292.29	1404.45	1094.81	1544.76	1535.99	1197.87
mmu-miR-133a-3p	0.688329	54.4613	63.2602	64.6319	38.8944	36.4782	47.4291	44.6503	41.1733
mmu-miR-142-3p	1.37913	177.754	366.261	203.197	231.315	186.554	208.394	206.532	791.298
mmu-miR-30e-5p	0.755075	1302.64	1565.75	1695.7	1109.02	1023.25	1286.52	1154.46	1154.97
mmu-miR-30c-5p	0.747064	3311.85	4232.93	4653.68	3105.79	2644.63	3422.58	3272.11	2763.51
mmu-miR-98-5p	0.822271	941.694	1003.5	1150.58	761.455	829.976	954.045	900.662	866.034
mmu-miR-221-3p	0.862398	1818.88	1871.82	2207.05	1505.48	1682.8	1842.33	1849.01	1720.84
mmu-miR-382-5p	0.704928	440.922	491.097	574.958	329.5	326.361	408.591	366.274	379.702
mmu-miR-542-3p	0.656267	2.47345	8.07384	6.99814	3.21565	1.30574	5.65202	5.95393	5.52642
mmu-miR-20b-5p	0.882159	93.0322	110.672	114.692	93.5133	82.212	90.5413	92.4748	113.912
mmu-miR-24-1-5p	0.780216	78.6881	89.2138	94.5857	68.6747	61.3672	74.8157	61.4334	74.8251
mmu-miR-30a-5p	0.743492	2241.99	2624.5	2827.34	1926.74	1712.18	2055.24	1986.41	1848.35
mmu-miR-99b-5p	0.877271	239.552	264.508	297.631	252.853	233.119	246.414	245.264	230.528
mmu-miR-101a-3p	0.677571	1179.38	1419.27	1639.83	869.525	861.625	1089.72	944.087	1004.53
mmu-miR-124-3p	0.747672	19790.4	23049	27493.6	18434.5	15450.8	19158.3	18052.7	15781
mmu-miR-126-5p	0.901002	18.9292	21.7732	26.816	15.0124	16.423	20.1121	25.1131	18.9331
mmu-miR-135a-5p	0.649298	256.524	292.993	393.288	194.419	183.291	238.96	225.101	189.444
mmu-miR-142-5p	1.18451	14.4842	32.9702	26.1024	12.9416	14.8927	18.1198	26.1665	66.9264
mmu-miR-154-5p	0.754816	451.702	527.003	588.332	374.715	378.44	423.429	394.799	410.553
mmu-miR-185-5p	0.884245	480.712	521.184	626.791	464.696	475.099	534.404	501.958	498.253
mmu-miR-202-3p	0.883641	252.951	103.585	106.071	38.4789	240.329	87.2755	77.2825	300.033
mmu-miR-291a-3p	11.4474	1.45903	2.52569	1.31524	9.45521	2.12864	105.253	1.52303	1.77016
mmu-miR-296-5p	0.902905	50.958	54.7821	61.725	56	44.1914	52.4805	51.9486	44.4497
mmu-miR-300-3p	0.78117	1213.19	1328.8	1424.21	968.84	942.606	1128.26	1044.31	1085.08
mmu-miR-15a-5p	0.810779	1189.39	1386.83	1485.33	1026.1	922.448	1163.53	1137.65	1211.22
mmu-miR-15a-5p	0.810584	1396.26	1594.25	1702.98	1197.81	1069.42	1331.26	1319.33	1412.59
mmu-miR-23a-3p	0.9282	3673.89	3901.62	4314.66	3535.55	3354.4	3641.66	4054.52	3929.18
mmu-miR-26a-5p	0.727988	8375.18	9467.48	10706.4	6802.42	6240.74	7609.11	7251.63	7047.18
mmu-miR-27a-3p	0.989919	988.022	1077.52	1217.81	1092.09	957.496	1093.44	1111.66	1164.23
mmu-miR-323-3p	0.801669	93.985	99.9653	110.897	73.4106	77.1904	97.1822	84.9895	85.4226
mmu-miR-337-3p	0.879586	134.356	147.278	158.033	129.09	119.258	141.152	131.587	128.672
mmu-miR-139-5p	0.946811	2876.47	2686.61	3233.26	2672.83	2704.19	3005.85	2973.48	2782.4
mmu-miR-361-5p	0.801338	388.194	447.533	449.079	327.073	331.755	359.543	362.926	355.197
mmu-miR-365-3p	0.651694	332.53	389.324	443.304	232.587	224.04	272.597	283.745	255.972
mmu-miR-365-3p	0.662108	395.829	472.257	527.649	288.044	275.406	331.561	335.114	315.962
mmu-miR-375-3p	0.887472	9.14198	11.0564	24.6911	15.2046	15.9676	11.0665	12.6603	13.0751
mmu-miR-380-3p	0.775743	127.291	140.817	143.496	96.8492	89.0446	118.073	116.378	112.838
mmu-miR-429-3p	0.253715	65.7696	12.9203	15.7839	11.3765	7.61162	8.33834	6.43858	7.15904
mmu-miR-463-3p	1	-3.67718	3.35531	1.45511	-1.64895	-2.77833	1.31486	-2.71532	-0.820433
mmu-miR-494-3p	0.259379	1.17557	88.7706	8.79157	13.7718	3.79962	12.1533	6.24849	12.5026
mmu-miR-1224-5p	0.957828	34.6334	105.558	45.2591	107.418	39.4698	53.445	37.8166	85.7558
mmu-miR-1224-5p	0.969994	110.337	293.767	138.824	244.573	133.32	169.052	125.654	273.984
mmu-miR-374c-5p	0.825316	39.3863	43.5707	48.5608	36.6486	37.2982	34.8641	40.6312	34.3741
mmu-miR-551b-3p	0.595699	1648.5	1838.2	1970.01	1026.01	978.792	1195.23	994.199	1144.38
mmu-miR-496a-3p	0.732591	196.738	188.39	212.64	131.674	127.145	166.798	157.984	146.649
mmu-miR-488-3p	0.747688	174.186	176.769	178.079	127.127	116.062	145.47	130.422	139.442
mmu-miR-497-5p	0.723721	637.956	755.452	753.764	490.145	472.636	568.921	528.484	530.098
mmu-miR-500-3p	0.781861	139.115	156.413	167.265	108.988	105.43	130.443	132.039	124.784
mmu-miR-883a-5p	-8.84042	-2.33065	-0.657386	-2.76547	108.877	-2.34561	-0.86991	0.0214574	-1.31715
mmu-miR-208b-3p	1	0.20512	2.83172	2.25604	-0.548557	-2.32668	-0.990286	0.839558	-0.546774
mmu-miR-582-5p_v17.0	0.765208	198.551	266.677	305.332	188.14	172.247	223.777	212.117	178.51
mmu-miR-582-5p_v17.0	0.763363	318.346	350.048	389.797	252.686	256.167	296.276	270.556	276.86
mmu-miR-30a-3p	0.707675	261.32	311.891	332.275	209.358	208.746	237.09	211.116	205.06
mmu-miR-124-5p	0.732781	91.5656	109.285	116.506	84.5823	68.4983	90.2593	75.4996	73.8331
mmu-miR-34c-3p	0.47772	12.8216	28.9008	12.519	14.057	9.07172	6.5626	10.0602	8.36212
mmu-miR-7a-1-3p	0.756814	143.878	149.141	177.44	117.178	113.566	122.486	125.644	114.934
mmu-miR-411-3p	0.812741	337.692	390.912	399.34	297.721	311.725	320.94	324.414	291.666
mmu-miR-467d-3p	1.73873	42.2947	33.6379	38.1613	58.2349	92.7828	65.9913	85.634	47.6023
mmu-miR-674-3p	0.790469	212.509	237.978	269.314	187.733	186.355	198.348	200.86	180.44
