# Supplementary material for: Possible epigenetic regulatory effect of dysregulated circular RNAs in epilepsy
Source: PLoS One. 2018 Dec 28;13(12):e0209829. doi: 10.1371/journal.pone.0209829 (PMC6310357; doi:10.1371/journal.pone.0209829)
Supplement: S3 File — (XLS) [file pone.0209829.s008.xls]

## Sheet: Sheet1
	Raw Intensity								Normalized Intensity
GeneSymbol	[Control1](raw)	[Control2](raw)	[Epilepsy1](raw)	[Epilepsy2](raw)	[Control3](raw)	[Control4](raw)	[Epilepsy3](raw)	[Epilepsy4](raw)	[Control1](normalized)	[Control2](normalized)	[Epilepsy1](normalized)	[Epilepsy2](normalized)	[Control3](normalized)	[Control4](normalized)	[Epilepsy3](normalized)	[Epilepsy4](normalized)	chrom	description
Cisd3	1396.21	1180.2	1007.21	1076.44	1376.86	1581.19	1467.29	1467.54	10.5812	10.0959	10.2908	10.3207	10.3428	10.4555	10.4807	10.2458	chr11	CDGSH iron sulfur domain 3
Mael	57.5502	38.6949	37.3091	36.5954	33.5002	41.2131	55.2018	39.1725	5.92115	5.27069	5.57791	5.44927	4.94651	5.18652	5.72545	4.96119	chr1	maelstrom homolog (Drosophila)
Ptgfr	53.2157	41.348	40.1345	37.8669	34.2059	20.2639	28.3259	57.6136	5.81271	5.36868	5.67984	5.49821	4.97811	4.16532	4.78116	5.51151	chr3	prostaglandin F receptor
Kat5	21601.3	17830.4	6788.17	7801.37	11713.4	15464.1	10564.1	20684.5	14.5916	13.9144	13.0166	13.1457	13.3929	13.7561	13.3181	14.1389	chr19	K(lysine) acetyltransferase 5
Cysltr2	27.042	26.5079	11.0442	14.3194	17.6848	29.58	20.4602	20.7293	4.79971	4.72634	3.88674	4.10412	4.01896	4.70799	4.32133	4.00607	chr14	cysteinyl leukotriene receptor 2
Cdkl3	85.6586	118.778	120.749	146.463	158.737	149.915	156.274	133.913	6.49767	6.87081	7.23336	7.4326	7.22603	7.05909	7.23438	6.75631	chr11	cyclin-dependent kinase-like 3
Gm4832	52.9054	62.9476	71.7882	66.8938	78.9066	69.5501	82.3428	76.3782	5.80595	5.97031	6.50051	6.30771	6.20888	5.93464	6.30785	5.92169	chr17	predicted gene 4832
Sav1	800.273	1058.79	919.27	1001.01	1152.73	1160.9	1181.38	1086.24	9.75258	9.9451	10.1626	10.2139	10.0795	10.0008	10.1644	9.8053	chr12	salvador homolog 1 (Drosophila)
Tmem102	36.1222	17.7336	10.1104	10.0834	22.4372	19.9636	21.4687	32.9232	5.2326	4.14267	3.76253	3.60813	4.35527	4.14312	4.38895	4.69211	chr11	transmembrane protein 102
Acin1	280.988	368.904	298.312	325.831	334.167	334.948	374.202	352.946	8.23236	8.47856	8.5304	8.587	8.30996	8.21562	8.49778	8.16186	chr14	apoptotic chromatin condensation inducer 1
Olfr569	343.301	305.49	237.952	251.108	324.49	344.301	340.195	354.433	8.52205	8.21392	8.20463	8.2102	8.26733	8.2569	8.36033	8.16857	chr7	olfactory receptor 569
Chmp6	453.391	559.83	489.639	519.961	606.625	584.115	617.459	559.619	8.92265	9.0626	9.25963	9.27048	9.16487	9.00821	9.22052	8.83129	chr11	charged multivesicular body protein 6
Igsf5	15.2915	8.68684	6.55799	7.61987	5	8.782	6.3321	17.8319	3.95616	3.10503	3.14257	3.19824	2.32415	2.97862	2.70879	3.78203	chr16	immunoglobulin superfamily, member 5
Rai1	56.891	50.9569	30.3105	35.612	47.2199	58.0711	45.8511	58.5355	5.90651	5.66814	5.29056	5.41083	5.45132	5.67375	5.46399	5.53464	chr11	retinoic acid induced 1
Prrc2a	258.576	252.935	232.183	206.56	287.735	271.866	339.505	318.355	8.1086	7.9479	8.16947	7.9263	8.08711	7.91164	8.35727	8.00947	chr17	proline-rich coiled-coil 2A
Gstm4	84.7959	61.4008	71.2511	59.3219	80.0068	92.3621	92.6924	102.75	6.48221	5.93271	6.48885	6.14023	6.2302	6.35304	6.47551	6.36304	chr3	glutathione S-transferase, mu 4
Gm6484	18.897	22.0256	22.7625	11.1248	20.2516	35.3859	16.6961	24.2644	4.27486	4.45579	4.88866	3.75514	4.21352	4.95971	4.02772	4.24241	chr9	predicted gene 6484
Fam131b	213.603	252.287	222.515	203.58	214.949	243.005	227.713	233.571	7.83528	7.94413	8.10871	7.90362	7.66753	7.74997	7.77777	7.56148	chr6	family with sequence similarity 131, member B
Ablim3	431.782	432.566	339.467	331.958	473.583	571.044	457.96	520.553	8.85436	8.70295	8.71596	8.61608	8.808	8.97481	8.79632	8.72184	chr18	actin binding LIM protein family, member 3
Klc4	3951.16	5107.13	4457.08	4410.89	4720.28	4940.9	4962.03	5281.45	12.1184	12.1171	12.406	12.3566	12.0927	12.1133	12.2401	12.1351	chr17	kinesin light chain 4
4930506M07Rik	250.344	248.227	186.283	175.815	318.992	317.822	413.445	379.122	8.06479	7.92424	7.85312	7.69374	8.24133	8.13629	8.64461	8.26276	chr19	RIKEN cDNA 4930506M07 gene
Prph	26.6765	17.1399	17.9364	13.1156	26.9613	21.7656	19.1948	22.2069	4.77779	4.09513	4.55832	3.98046	4.6225	4.27177	4.23188	4.10961	chr15	peripherin
Taf5l	31.0687	26.9655	30.3926	21.6892	34.7821	40.3972	37.758	33.8639	5.00624	4.75027	5.29379	4.70274	5.00357	5.15947	5.1875	4.73847	chr8	TAF5-like RNA polymerase II, p300/CBP-associated factor (PCAF)-associated factor
Dync1i1	392.717	421.646	372.181	328.794	521.085	549.09	561.189	540.367	8.72172	8.6668	8.85317	8.59999	8.95315	8.91767	9.08431	8.77684	chr6	dynein cytoplasmic 1 intermediate chain 1
Capn11	6.98336	19.0068	5	5	15.1025	16.9965	5	5	2.78115	4.24154	2.36923	2.34563	3.79575	3.9059	2.33088	2.32204	chr17	calpain 11
Hpx	32.4146	15.0499	14.1348	15.4273	19.5703	18.6543	17.3121	20.5023	5.07115	3.90813	4.22691	4.2117	4.16186	4.04813	4.07916	3.98904	chr7	hemopexin
Aspscr1	608.328	648.84	519.398	497.696	650.898	689.99	769.163	893.168	9.34955	9.26229	9.3391	9.20618	9.26308	9.25657	9.54944	9.53101	chr11	alveolar soft part sarcoma chromosome region, candidate 1 (human)
Stk38	2045.91	2874.71	2750.45	2612.33	3102.11	2847.44	3204.55	3134.04	11.1499	11.3241	11.7525	11.608	11.4879	11.2982	11.6122	11.346	chr17	serine/threonine kinase 38
Arhgap1	17.3858	21.1396	18.7864	9.69243	22.3195	15.3511	29.102	22.8511	4.15515	4.39873	4.62901	3.55315	4.34965	3.75691	4.81563	4.15056	chr2	Rho GTPase activating protein 1
Zfp939	67.7295	82.8203	79.6288	77.7164	101.971	98.967	93.6003	93.6368	6.15818	6.35233	6.64767	6.52326	6.58108	6.45698	6.48695	6.22706	chr7	zinc finger protein 939
Mybl2	109.63	105.843	91.6567	82.6077	92.0044	108.901	118.478	122.095	6.85712	6.70968	6.8484	6.60751	6.43126	6.59229	6.83345	6.6196	chr2	myeloblastosis oncogene-like 2
Tlcd1	1401.02	1643.14	1145.37	1205.79	883.581	935.745	1060.66	1121.91	10.5862	10.5515	10.4833	10.4878	9.70896	9.6865	10.0104	9.85002	chr11	TLC domain containing 1
Vmn2r27	43.6205	31.9602	44.8609	47.5664	65.1502	60.0251	65.894	68.0045	5.51618	4.99949	5.84149	5.82279	5.92991	5.72341	5.982	5.75463	chr6	vomeronasal 2, receptor27
Akna	14.9394	21.1343	20.243	24.8048	24.9404	23.7191	45.8808	35.4182	3.91948	4.39841	4.72727	4.89921	4.51231	4.39534	5.46476	4.80888	chr4	AT-hook transcription factor
Ezh2	658.715	589.153	562.941	386.652	684.203	776.86	809.098	842.755	9.46409	9.13301	9.45691	8.83201	9.33773	9.42194	9.62519	9.4446	chr6	enhancer of zeste homolog 2 (Drosophila)
Ptp4a2	2257.98	1945.24	1331.27	1240.4	1574.98	2206.15	1942.94	2244.42	11.2881	10.792	10.6966	10.5325	10.5241	10.9373	10.8887	10.8666	chr4	protein tyrosine phosphatase 4a2
Entpd6	217.782	231.268	236.114	208.694	377.397	340.546	424.022	414.695	7.85895	7.82319	8.19323	7.94156	8.48108	8.24031	8.68509	8.39459	chr2	ectonucleoside triphosphate diphosphohydrolase 6
B3galnt1	4479.74	6738.21	5832.88	6667.93	5679.47	5828.19	5754.75	5485.1	12.3199	12.5107	12.8031	12.9166	12.3616	12.3592	12.4378	12.1829	chr3	UDP-GalNAc:betaGlcNAc beta 1,3-galactosaminyltransferase, polypeptide 1
Cnot2	924.552	1089.2	1055.65	1090.65	1387.57	1305	1432.1	1582.66	9.96781	9.9838	10.3606	10.3398	10.352	10.1704	10.4458	10.345	chr10	CCR4-NOT transcription complex, subunit 2
Ptpdc1	1586.2	2052.43	1931.49	1837.35	2798.57	2903.75	2797.89	2716.71	10.7661	10.8612	11.2492	11.1046	11.3446	11.3319	11.4073	11.1393	chr13	protein tyrosine phosphatase domain containing 1
Tac4	29.368	38.7804	33.0199	34.6644	30.4882	36.189	31.5504	33.6827	4.91771	5.27409	5.40551	5.37636	4.80302	4.99449	4.929	4.72962	chr11	tachykinin 4
Ccdc155	693.469	877.622	822.168	867.349	479.077	460.624	644.568	635.176	9.53294	9.69304	9.99902	10.018	8.82742	8.67269	9.2928	9.01807	chr7	coiled-coil domain containing 155
Psme2	653.121	329.146	202.597	241.459	386.398	372.591	239.983	434.44	9.45246	8.31659	7.9729	8.15422	8.5169	8.3803	7.85576	8.45974	chr14	proteasome (prosome, macropain) activator subunit 2 (PA28 beta)
Creb1	82.0947	117.64	87.4711	79.4237	83.5839	109.537	120.302	112.746	6.43543	6.85501	6.77942	6.55252	6.29211	6.60053	6.85358	6.50332	chr1	cAMP responsive element binding protein 1
Krtap5-4	152.256	115.45	107.908	87.5175	136.205	162.954	151.82	167.457	7.33481	6.83028	7.07536	6.69511	7.00749	7.17626	7.19104	7.07484	chr7	keratin associated protein 5-4
Rad51c	88.2844	92.8056	79.4518	78.5211	91.5152	103.392	95.3792	95.719	6.5414	6.52102	6.64404	6.53657	6.42376	6.51705	6.51671	6.25948	chr11	RAD51 homolog C
Fars2	159.949	170.381	146.735	143.802	237.841	226.334	237.813	268.589	7.40881	7.38989	7.51372	7.40637	7.81547	7.65368	7.84308	7.77116	chr13	phenylalanine-tRNA synthetase 2 (mitochondrial)
Artn	295.403	267.942	218.634	195.477	277.356	318.578	315.653	289.519	8.30496	8.02748	8.08316	7.84416	8.03376	8.13978	8.24944	7.87525	chr4	artemin
Disp2	497.541	619.829	497.583	468.774	703.339	882.825	993.126	966.837	9.05416	9.201	9.28162	9.11948	9.37706	9.60415	9.91523	9.64359	chr2	dispatched homolog 2 (Drosophila)
Sfxn5	14995.4	23513.5	19736.1	20309.1	21578.3	21597.4	21977.4	24344.1	14.0574	14.3087	14.5771	14.5469	14.2905	14.231	14.3912	14.3672	chr6	sideroflexin 5
Gm1661	60.9505	62.518	51.3229	39.997	62.5635	90.4227	76.3752	75.3039	6.00579	5.96026	6.03614	5.57791	5.8707	6.32092	6.1993	5.90193	chr4	predicted gene 1661
Nfyb	2358.41	3578.71	2804.12	2790.85	3587.15	3320.55	3688.79	2978.14	11.3551	11.6363	11.7829	11.7022	11.7005	11.5261	11.8088	11.2695	chr10	nuclear transcription factor-Y beta
Cul5	2944	4235.64	3791.49	3853.84	4950.07	4705.95	4970.63	4700.12	11.6817	11.8554	12.2036	12.1645	12.164	12.0387	12.2434	11.9581	chr9	cullin 5
Ovol2	107.133	120.03	79.3162	80.0466	99.3353	100.132	96.1202	101.029	6.82508	6.88622	6.64196	6.56476	6.54375	6.47265	6.52688	6.33959	chr2	ovo-like 2 (Drosophila)
Tnip1	135.597	62.6068	54.1361	43.8068	70.6222	63.0334	65.4618	71.8314	7.16884	5.96262	6.10948	5.70574	6.04237	5.79439	5.97229	5.83732	chr11	TNFAIP3 interacting protein 1
Tpd52	51.1757	54.2965	35.328	36.6163	43.5809	38.3151	50.8793	42.4001	5.75603	5.75443	5.50354	5.45036	5.32825	5.08264	5.61063	5.07389	chr3	tumor protein D52
Ttc29	25.4346	16.6409	18.2982	9.1164	116.431	103.199	83.8885	127.496	4.70854	4.05321	4.58965	3.46263	6.7715	6.51438	6.33473	6.68175	chr8	tetratricopeptide repeat domain 29
Hp1bp3	880.655	1182.79	999.535	972.398	1005.22	1121.94	1113.26	1214.82	9.89776	10.099	10.2804	10.1769	9.89583	9.94837	10.0782	9.96706	chr4	heterochromatin protein 1, binding protein 3
Selenbp1	31.48	39.0135	27.2035	31.2226	47.4947	49.6639	37.0207	60.7047	5.02872	5.28195	5.13215	5.22602	5.46112	5.45017	5.15534	5.58739	chr3	selenium binding protein 1
Mapre1	2034.28	2745.77	2556.91	2519.43	2827.36	2722	3151.31	3417.21	11.142	11.2618	11.6461	11.558	11.3584	11.2355	11.5827	11.4771	chr2	microtubule-associated protein, RP/EB family, member 1
Sdcbp2	61.7866	55.9882	78.1038	60.0031	71.7477	66.7106	175.661	142.473	6.0251	5.79532	6.61872	6.15845	6.06706	5.87529	7.4053	6.84851	chr2	syndecan binding protein (syntenin) 2
Was	84.4616	99.5236	99.3007	108.125	110.33	92.7572	141.161	134.047	6.47652	6.62481	6.95853	6.99036	6.69564	6.3581	7.08946	6.75836	chrX	Wiskott-Aldrich syndrome homolog (human)
Col4a3bp	67.646	85.3433	88.2619	99.3096	119.773	108.304	117.8	113.114	6.15629	6.39429	6.7919	6.86859	6.81576	6.58524	6.82475	6.50866	chr13	collagen, type IV, alpha 3 (Goodpasture antigen) binding protein
Vat1l	132.141	103.77	97.8197	106.73	115.021	120.125	76.1917	171.131	7.1307	6.68197	6.93641	6.97061	6.75631	6.73703	6.1955	7.10858	chr8	vesicle amine transport protein 1 homolog-like (T. californica)
Defb6	333.906	176.374	117.187	138.963	162.309	231.681	166.333	263.995	8.48222	7.43453	7.19271	7.35596	7.26104	7.68455	7.32806	7.74495	chr8	defensin beta 6
Slx4ip	31.8279	20.1836	18.3152	19.3209	22.6845	28.7685	30.7996	33.991	5.04558	4.32703	4.59141	4.53605	4.36996	4.66295	4.89641	4.7438	chr2	SLX4 interacting protein
Slc1a2	97.8866	113.834	82.9835	99.5676	127.485	164.32	153.898	177.664	6.68612	6.8123	6.70308	6.87361	6.91197	7.18661	7.21073	7.16569	chr2	solute carrier family 1 (glial high affinity glutamate transporter), member 2
Sfrp1	46.6485	66.6376	36.5651	55.2473	49.9097	66.497	29.9814	60.8077	5.61907	6.04773	5.54964	6.04319	5.53658	5.8705	4.85697	5.5904	chr8	secreted frizzled-related protein 1
Gm11992	11.5254	9.38679	17.033	13.6311	55.8881	48.2032	48.9084	69.1553	3.52807	3.22027	4.48662	4.03309	5.70425	5.40652	5.5539	5.77882	chr11	predicted gene 11992
Csta	7.09475	5.4131	8.81205	9.48775	5.49761	5.39585	12.8444	14.6027	2.80681	2.44742	3.56599	3.52295	2.41488	2.41538	3.66655	3.47705	chr16	cystatin A
Zfp810	916.578	1272.05	1025.51	1161.42	1717.19	1658.35	1618.51	1484.5	9.95318	10.2022	10.3156	10.4321	10.6514	10.5188	10.6235	10.2649	chr9	zinc finger protein 810
Ankrd60	26.7468	19.504	12.3198	12.2028	11.7907	39.7514	15.3863	15.9483	4.7817	4.28009	4.03656	3.87897	3.43251	5.13506	3.91355	3.61194	chr2	ankyrin repeat domain 60
Slc9a8	115.967	109.111	100.053	87.4613	99.0612	126.695	120.696	125.59	6.93943	6.75243	6.96905	6.69309	6.5383	6.81118	6.85786	6.66008	chr2	solute carrier family 9 (sodium/hydrogen exchanger), member 8
Zfyve20	1259.1	1934.9	1639.27	1634.98	1662.41	1767.54	1829.27	1870.38	10.4338	10.7818	11.0019	10.9313	10.6064	10.6104	10.8039	10.5963	chr6	zinc finger, FYVE domain containing 20
Grik4	27.9605	32.9592	33.7581	26.2027	65.3325	70.0909	68.5715	83.3821	4.84601	5.04506	5.43463	4.97476	5.93365	5.94655	6.03666	6.05471	chr9	glutamate receptor, ionotropic, kainate 4
Fpr-rs6	632.036	886.984	410.796	506.872	588.561	518.291	325.217	398.952	9.40458	9.70753	8.99724	9.23173	9.12505	8.84197	8.29157	8.33746	chr17	formyl peptide receptor, related sequence 6
Rps24	271.707	310.693	269.481	296.316	346.925	349.897	400.99	434.63	8.18409	8.23825	8.3813	8.44997	8.3635	8.28231	8.59855	8.46027	chr14	ribosomal protein S24
Gsx1	242.245	210.406	183.641	172.119	218.526	234.307	234.158	273.538	8.01619	7.68832	7.83098	7.66151	7.69088	7.69948	7.81814	7.79687	chr5	GS homeobox 1
Prl2c1	1309.03	1246.53	302.647	450.915	650.058	1231.17	388.504	720.446	10.4894	10.1733	8.5518	9.06326	9.25963	10.0895	8.54943	9.20716	chr13	Prolactin family 2, subfamily c, member 1
Clta	6151.96	8083.76	7156.44	7023.25	9005.1	8776.22	9849.33	9939.88	12.7984	12.7621	13.0953	12.9849	13.0211	12.9559	13.2219	13.067	chr4	clathrin, light polypeptide (Lca)
Znrd1as	14.9803	9.4688	10.6406	15.3243	18.1369	17.0565	18.7536	22.4477	3.92322	3.2323	3.83167	4.2015	4.05353	3.91182	4.19386	4.12596	chr17	Znrd1 antisense
Prrt2	189.911	183.459	132.288	133.39	183.991	205.912	188.46	187.255	7.65308	7.49233	7.36135	7.29518	7.43983	7.51647	7.5051	7.24355	chr7	proline-rich transmembrane protein 2
Tpm3	453.703	514.759	152.281	251.419	221.642	267.793	98.8288	205.906	8.92353	8.95219	7.56743	8.21228	7.7104	7.89227	6.56844	7.38031	chr3	tropomyosin 3, gamma
Rexo2	4134.99	5439.03	5346.88	4842.92	5791.36	5657.16	6648.32	6861.11	12.1906	12.2089	12.6834	12.4948	12.3916	12.3119	12.6594	12.5251	chr9	REX2, RNA exonuclease 2 homolog (S. cerevisiae)
Wsb1	9838.83	7917.39	3468.96	3501.57	6477.49	9107.21	5889.65	6757.46	13.4744	12.7271	12.0859	12.0274	12.5461	13.0132	12.4752	12.5044	chr11	WD repeat and SOCS box-containing 1
Ccdc39	115.473	139.742	114.257	118.448	143.281	137.851	123.907	164.907	6.93277	7.10257	7.15377	7.12423	7.08087	6.9315	6.8967	7.05413	chr3	coiled-coil domain containing 39
Kif6	7.7592	9.58101	11.4779	13.9569	42.2302	20.1002	26.0961	32.0465	2.94013	3.2483	3.94024	4.06862	5.28278	4.15263	4.67105	4.65095	chr17	kinesin family member 6
Sdccag3	179.731	211.79	178.458	162.207	251.07	257.914	246.712	284.997	7.57589	7.69844	7.78823	7.57717	7.8905	7.8317	7.89932	7.85354	chr2	serologically defined colon cancer antigen 3
Pdgfrl	47.6676	68.1719	64.0201	57.4887	89.5796	79.1718	104.195	126.441	5.65087	6.08093	6.3435	6.09781	6.39318	6.12379	6.64688	6.66991	chr8	platelet-derived growth factor receptor-like
Fbxw19	375.676	346.731	272.265	285.845	354.268	359.417	323.418	379.135	8.65597	8.39065	8.39474	8.39449	8.39261	8.32187	8.28327	8.2629	chr9	F-box and WD-40 domain protein 19
Kcnma1	111.544	127.828	92.4177	87.2798	114.829	116.112	107.007	136.982	6.88208	6.97221	6.8586	6.69002	6.75382	6.68612	6.68443	6.7884	chr14	potassium large conductance calcium-activated channel, subfamily M, alpha member 1
Rassf10	62.7867	72.6146	61.3099	52.554	67.6792	74.8672	80.7774	69.0165	6.04981	6.16812	6.28155	5.9673	5.98096	6.0394	6.28155	5.77666	chr7	Ras association (RalGDS/AF-6) domain family (N-terminal) member 10
Mup15	37.5822	55.0391	12.8057	26.0442	5	15.6928	5	15.8489	5.29294	5.77163	4.09198	4.96624	2.32415	3.78899	2.33088	3.60282	chr4	major urinary protein 15
Med23	18.9235	19.1169	14.0971	15.4643	15.7654	23.5045	24.6025	23.2861	4.27729	4.25162	4.22355	4.21514	3.85617	4.38038	4.58507	4.18006	chr10	mediator complex subunit 23
Ulbp1	66.6966	50.2075	41.9185	36.6121	62.9455	68.9587	69.9684	70.9059	6.13418	5.6473	5.74163	5.45009	5.87946	5.92293	6.06822	5.81727	chr10	UL16 binding protein 1
Nppc	157.924	202.266	167.524	188.074	137.497	142.309	90.4519	142.03	7.38889	7.63224	7.69913	7.79219	7.02226	6.98103	6.44	6.84335	chr1	natriuretic peptide type C
Hoxb13	10.2864	7.61743	5.43655	11.5519	12.3243	12.7016	19.1878	18.5405	3.3641	2.90338	2.88829	3.81151	3.50327	3.49107	4.23073	3.83709	chr11	homeobox B13
4930523C07Rik	961.425	1015.33	671.148	714.664	887.533	1191.18	1020.16	954.597	10.0275	9.88945	9.70637	9.72465	9.71524	10.0416	9.95599	9.62455	chr1	RIKEN cDNA 4930523C07 gene
Ppp2r5c	532.988	679.449	806.585	705.288	690.715	648.741	929.425	686.734	9.15553	9.32882	9.96883	9.70417	9.35162	9.16487	9.82103	9.13238	chr12	protein phosphatase 2, regulatory subunit B', gamma
Tas2r125	61.8459	56.8124	44.8555	49.3038	34.5632	36.6889	33.325	42.9944	6.02643	5.81845	5.8411	5.87621	4.99327	5.01503	5.00624	5.0942	chr6	taste receptor, type 2, member 125
Eif5a	165.012	183.898	181.261	167.871	243.62	227.673	261.858	252.882	7.45359	7.49517	7.81176	7.6261	7.84661	7.66178	7.98541	7.681	chr11	eukaryotic translation initiation factor 5A
Rdh7	33.5998	27.2135	18.4096	27.8438	27.7479	24.0952	24.4963	40.6729	5.12401	4.76394	4.59886	5.06224	4.66701	4.41628	4.57865	5.01561	chr10	retinol dehydrogenase 7
Adarb2	27.9785	40.5941	36.1136	38.4888	71.5747	64.2924	41.784	56.8285	4.84692	5.34245	5.53301	5.5219	6.06278	5.82279	5.33204	5.49231	chr13	adenosine deaminase, RNA-specific, B2
Fam179b	1043	1258.7	1270.21	1432.51	1591.38	1503.89	1581.99	1816.61	10.1588	10.189	10.6326	10.7376	10.5392	10.3743	10.5897	10.5498	chr12	family with sequence similarity 179, member B
Fkbp2	1176.2	1585.56	1255.68	1166.91	1470.83	1518.42	1339.49	1312.84	10.3372	10.5054	10.6183	10.4409	10.431	10.39	10.3504	10.0772	chr19	FK506 binding protein 2
Pnma5	13.5951	50.6477	14.3005	12.9801	69.9907	18.6761	11.415	15.7615	3.77645	5.65956	4.24169	3.96597	6.03023	4.04982	3.50299	3.59597	chrX	paraneoplastic antigen family 5
Sh3d21	16.5633	11.3661	11.4089	8.90887	13.3876	11.4852	15.4089	14.252	4.07804	3.49784	3.93399	3.42839	3.6224	3.35031	3.91669	3.44348	chr4	SH3 domain containing 21
Ccdc71	137.66	215.253	163.088	185.546	226.298	255.955	223.021	240.913	7.18947	7.7232	7.66331	7.77258	7.74193	7.8191	7.74657	7.6086	chr9	coiled-coil domain containing 71
Mfsd10	67.5556	63.6378	47.6561	39.313	77.205	69.4991	57.3447	63.4169	6.15298	5.98706	5.92894	5.55239	6.17683	5.93378	5.78344	5.65341	chr5	major facilitator superfamily domain containing 10
Acsl6	28.248	28.6272	16.6003	15.8194	45.1295	46.5423	35.2919	34.794	4.86221	4.84068	4.44948	4.25003	5.38202	5.35528	5.08737	4.78253	chr11	acyl-CoA synthetase long-chain family member 6
Gna13	4157.54	5821.11	5812.16	5173.99	6833.25	6559.71	8362.81	7806.96	12.2041	12.3056	12.7977	12.5817	12.6218	12.5274	12.9779	12.706	chr11	guanine nucleotide binding protein, alpha 13
Cd47	360.835	412.41	336.26	329.039	453.864	426.408	395.306	448.603	8.5945	8.63541	8.7025	8.6015	8.74672	8.56622	8.57688	8.50526	chr16	CD47 antigen (Rh-related antigen, integrin-associated signal transducer)
Slit2	153.261	162.117	152.965	105.514	136.257	221.337	154.732	203.091	7.34383	7.31787	7.57369	6.9543	7.0083	7.61901	7.21952	7.35938	chr5	slit homolog 2 (Drosophila)
Eps8	22.8651	32.1338	17.9625	18.813	42.3755	48.2024	44.0703	54.781	4.55846	5.00803	4.56018	4.49548	5.28786	5.40643	5.40902	5.44336	chr6	epidermal growth factor receptor pathway substrate 8
Arhgap19	37.8735	25.1771	9.50314	17.1178	16.7088	18.9858	18.8841	21.9735	5.304	4.64857	3.67339	4.35969	3.93638	4.07148	4.20438	4.0944	chr19	Rho GTPase activating protein 19
Mgll	474.523	546.163	422.746	433.69	527.867	533.169	527.197	534.022	8.98869	9.02785	9.04342	9.0004	8.97095	8.87981	8.99593	8.76264	chr6	monoglyceride lipase
Cd109	11.5304	7.90225	29.0276	21.1729	88.4241	68.3251	175.144	129.147	3.52942	2.96383	5.22964	4.67003	6.37443	5.91173	7.40091	6.70119	chr9	CD109 antigen
Fam98c	22.6538	19.987	11.1482	9.45912	16.3702	19.801	18.2383	21.7654	4.544	4.31277	3.90015	3.51677	3.90711	4.12947	4.15754	4.08108	chr7	family with sequence similarity 98, member C
Bcl11a	204.528	231.702	165.769	173.333	256.101	243.784	276.546	297.921	7.76896	7.82563	7.68634	7.67194	7.91679	7.75413	8.0627	7.91512	chr11	B cell CLL/lymphoma 11A (zinc finger protein)
Lipm	18.1168	6.09701	5.42946	5	10.4328	7.17004	11.0695	10.2543	4.21526	2.5841	2.8867	2.34563	3.24903	2.70437	3.46429	2.95386	chr19	lipase, family member M
Dus1l	323.746	391.544	463.047	439.983	533.529	402.781	597.057	524.589	8.43709	8.56179	9.17752	9.02193	8.98745	8.49028	9.17101	8.73361	chr11	dihydrouridine synthase 1-like (S. cerevisiae)
Dtna	50.8912	55.9376	55.2856	59.8089	93.5889	87.7713	120.25	146.631	5.74794	5.79439	6.13992	6.15298	6.45616	6.27475	6.85312	6.88951	chr18	dystrobrevin alpha
Parp2	89.1901	82.6153	105.52	109.874	144.801	110.438	113.133	127.684	6.55512	6.34813	7.04213	7.0141	7.09399	6.61537	6.76838	6.68494	chr14	poly (ADP-ribose) polymerase family, member 2
Atp5j	350.28	337.189	351.284	353.855	371.745	395.197	446.138	427.027	8.55254	8.35059	8.76987	8.70682	8.45915	8.4612	8.75491	8.43709	chr16	ATP synthase, H+ transporting, mitochondrial F0 complex, subunit F
Kdelr2	151.477	202.846	212.552	198.945	263.611	234.662	321.991	323.369	7.32815	7.63666	8.04525	7.87117	7.95969	7.70157	8.27652	8.03162	chr5	KDEL (Lys-Asp-Glu-Leu) endoplasmic reticulum protein retention receptor 2
Gpbar1	460.639	414.763	457.027	467.871	472.228	428.862	465.808	515.383	8.94693	8.64319	9.15827	9.11658	8.8038	8.57447	8.8202	8.70758	chr1	G protein-coupled bile acid receptor 1
Pced1b	11.3119	17.1764	14.9904	12.5495	19.7506	19.9842	25.4327	23.3209	3.50027	4.09957	4.30428	3.91477	4.17715	4.14548	4.63016	4.18166	chr15	PC-esterase domain containing 1B
Sphk1	36.9023	25.4512	27.3377	18.2766	21.2598	29.5678	24.978	37.6302	5.26812	4.66647	5.13936	4.45796	4.28177	4.70669	4.60619	4.89618	chr11	sphingosine kinase 1
Fam105b	1988.79	3088.69	2748.96	2868.55	2903.26	2907.4	2925.55	2933	11.0995	11.4324	11.7518	11.7402	11.396	11.3343	11.4711	11.2451	chr15	family with sequence similarity 105, member B
Piwil4	207.196	197.614	150.291	163.098	205.045	227.584	210.792	227.881	7.78985	7.59986	7.54992	7.58656	7.59986	7.66101	7.66677	7.52585	chr9	piwi-like RNA-mediated gene silencing 4
Enah	150.552	200.845	158.435	150.217	214.125	256.677	266.548	232.37	7.31928	7.62291	7.62281	7.46655	7.6619	7.82327	8.01194	7.5547	chr1	enabled homolog (Drosophila)
Crip1	664.835	766.551	520.598	514.535	686.795	716.759	793.457	904.949	9.47905	9.49858	9.34122	9.25597	9.34336	9.3071	9.59734	9.55298	chr12	cysteine-rich protein 1 (intestinal)
Luc7l	132.268	172.784	196.689	166.17	186.439	198.027	217.584	264.076	7.13265	7.40659	7.93022	7.61253	7.45923	7.46013	7.71232	7.74542	chr17	Luc7 homolog (S. cerevisiae)-like
Trim55	385.587	450.882	461.357	509.264	681.416	547.067	489.207	479.011	8.69515	8.76202	9.17166	9.2398	9.33147	8.91288	8.89	8.60259	chr3	tripartite motif-containing 55
Wwc2	2199.86	3362.02	2821.87	3029.98	3806.62	3541.47	3707.52	3662.92	11.2522	11.5501	11.7935	11.817	11.7836	11.6252	11.8149	11.5888	chr8	WW, C2 and coiled-coil domain containing 2
4930595M18Rik	39.1226	31.1157	39.1564	40.5987	46.3142	51.557	48.6826	54.5001	5.3529	4.96088	5.6451	5.59898	5.42156	5.50334	5.54759	5.43647	chrX	RIKEN cDNA 4930595M18 gene
Zic1	50.2944	31.8697	33.1338	31.0423	31.6412	50.8255	38.8855	46.4513	5.72878	4.99614	5.41016	5.21771	4.86056	5.483	5.23048	5.20183	chr9	zinc finger protein of the cerebellum 1
Speer4b	49.7594	56.2458	56.6689	48.6556	64.5856	70.5759	57.6799	70.7799	5.71274	5.8022	6.16961	5.85507	5.91848	5.95582	5.79275	5.81469	chr5	spermatogenesis associated glutamate (E)-rich protein 4b
Trim11	118.307	113.723	122.37	109.376	138.837	152.777	173.539	191.749	6.96727	6.81146	7.25174	7.00738	7.03671	7.08531	7.38564	7.27683	chr11	tripartite motif-containing 11
Atp8a2	202.863	234.004	229.736	198.954	177.69	204.396	196.732	219.338	7.75602	7.83836	8.1567	7.87132	7.39225	7.5059	7.56515	7.47121	chr14	ATPase, aminophospholipid transporter-like, class I, type 8A, member 2
Rnase1	561.144	550.734	439.234	440.414	549.859	622.639	637.332	722.851	9.2305	9.03925	9.09525	9.02362	9.02681	9.10091	9.27445	9.21311	chr14	ribonuclease, RNase A family, 1 (pancreatic)
C030046E11Rik	108.671	145.535	144.631	119.853	186.672	173.588	180.912	196.063	6.84335	7.1618	7.49316	7.141	7.46126	7.26682	7.44746	7.30901	chr19	RIKEN cDNA C030046E11 gene
Rhof	48.8921	32.2395	54.1004	24.5255	63.3725	67.0848	84.3146	57.4516	5.68816	5.01319	6.10883	4.88384	5.8892	5.8835	6.34239	5.50694	chr5	ras homolog gene family, member f
Mark2	38.5631	53.9029	45.3348	41.923	54.8204	44.0185	87.6472	67.719	5.33004	5.74428	5.85708	5.64326	5.67375	5.2802	6.39666	5.7476	chr19	MAP/microtubule affinity-regulating kinase 2
1700013F07Rik	82.8914	81.9316	66.4456	61.5342	145.36	146.591	132.618	150.672	6.44922	6.33718	6.39445	6.19285	7.10056	7.02677	7.00072	6.92713	chr3	RIKEN cDNA 1700013F07 gene
Hmg20b	109.076	116.104	106.11	108.472	148.33	157.298	174.104	150.747	6.84898	6.83923	7.05163	6.99372	7.12953	7.12411	7.39193	6.92886	chr10	high mobility group 20B
Slc30a1	2534.45	2369.49	1576.01	1740.99	1840.21	1903	1504.36	1744.28	11.4674	11.054	10.9493	11.0208	10.7566	10.7155	10.5188	10.4925	chr1	solute carrier family 30 (zinc transporter), member 1
Pfn2	194.1	205.721	171.439	192.216	283.126	248.317	278.055	272.317	7.68977	7.65389	7.72987	7.8208	8.06362	7.77908	8.06881	7.7902	chr3	profilin 2
Mcpt2	5.13505	6.03201	8.91029	6.92402	96.0366	8.09879	22.0086	6.90923	2.42508	2.56942	3.58043	3.05724	6.49155	2.86539	4.42812	2.44692	chr14	mast cell protease 2
Speer4f	48.7187	51.6466	37.687	40.1435	61.9627	61.2971	57.4824	68.809	5.68323	5.68643	5.59107	5.58227	5.85449	5.75391	5.78753	5.77266	chr5	spermatogenesis associated glutamate (E)-rich protein 4f
Myom2	165.457	190.372	72.2113	91.503	140.45	142.078	60.6613	90.5835	7.45923	7.54407	6.50882	6.75563	7.05239	6.97913	5.86353	6.17692	chr8	myomesin 2
Ficd	29.0761	25.093	27.2954	27.2068	36.3688	37.8046	37.303	34.2674	4.90386	4.6442	5.13698	5.0289	5.06445	5.06252	5.16688	4.7585	chr5	FIC domain containing
Ear3	13.9276	12.6086	18.9159	19.5624	13.4292	9.86671	18.2564	18.0279	3.81249	3.64657	4.63911	4.55497	3.6271	3.14193	4.15929	3.79755	chr14	eosinophil-associated, ribonuclease A family, member 3
Endog	1192.1	1520.79	1369.53	1349.42	1891.47	1940.68	1893.75	2136.37	10.3564	10.4514	10.7339	10.6526	10.7989	10.7467	10.8514	10.7965	chr2	endonuclease G
Aasdhppt	58.3497	65.5428	74.5527	62.5633	95.4915	83.7106	78.022	95.9929	5.9405	6.02681	6.5522	6.21554	6.48454	6.20596	6.23164	6.26331	chr9	aminoadipate-semialdehyde dehydrogenase-phosphopantetheinyl transferase
Phpt1	3000.67	3804.66	3015.61	2830.8	3804.39	4220.31	3815.67	4346.05	11.7048	11.7145	11.8839	11.7232	11.7821	11.8871	11.8558	11.8477	chr2	phosphohistidine phosphatase 1
Lrrc49	107.988	101.944	93.0258	95.9468	127.552	123.736	118.394	119.531	6.83558	6.65579	6.86859	6.82042	6.91269	6.7775	6.83295	6.58997	chr9	leucine rich repeat containing 49
Rerg	27.8477	23.7695	27.0918	27.362	103.599	71.882	75.3386	90.9693	4.84118	4.56617	5.12535	5.03741	6.6056	5.98146	6.1762	6.18389	chr6	RAS-like, estrogen-regulated, growth-inhibitor
Slc38a10	661.4	603.003	636.398	511.406	707.373	793.17	803.991	723.245	9.47067	9.16314	9.63042	9.24723	9.38452	9.45093	9.6163	9.21371	chr11	solute carrier family 38, member 10
Skp1a	11904.1	16682.7	15394.9	16627.5	16436.4	15599.4	17523	18934.5	13.7511	13.8086	14.2107	14.2465	13.8961	13.7717	14.0637	14.0144	chr11	S-phase kinase-associated protein 1A
Dnajb6	30.0266	41.7206	36.0642	37.886	49.9788	47.9098	52.5614	68.2226	4.95621	5.38053	5.53114	5.49902	5.53922	5.39835	5.65778	5.75909	chr5	DnaJ (Hsp40) homolog, subfamily B, member 6
Eif4g3	333.704	398.231	290.961	270.323	260.884	349.001	366.69	410.527	8.48074	8.58525	8.49399	8.31529	7.94305	8.27765	8.46613	8.38163	chr4	eukaryotic translation initiation factor 4 gamma, 3
Usp2	269.729	345.334	236.516	246.243	264.994	300.134	251.384	333.204	8.17422	8.38387	8.19657	8.18011	7.96835	8.05785	7.92765	8.07537	chr9	ubiquitin specific peptidase 2
Cml2	5.62019	13.2354	6.50693	15.6387	20.8901	42.2967	9.16099	31.1766	2.52262	3.71536	3.13078	4.2324	4.25562	5.22158	3.2084	4.6121	chr6	camello-like 2
Rps8	41.3768	43.8559	41.1933	32.898	74.7738	80.4903	87.9745	90.2405	5.43647	5.45279	5.71688	5.30117	6.12899	6.14814	6.40188	6.17032	chr4	ribosomal protein S8
Nudt7	70.1475	92.5811	73.2737	87.2425	129.201	126.717	108.252	164.759	6.20751	6.51705	6.52917	6.68922	6.93191	6.81136	6.70038	7.05227	chr8	nudix (nucleoside diphosphate linked moiety X)-type motif 7
Olfr1311	31.1403	24.9751	16.7057	21.0472	17.0321	33.1592	27.4757	29.3298	5.00993	4.63647	4.45808	4.66033	3.9642	4.86529	4.74054	4.52344	chr2	olfactory receptor 1311
Mettl22	124.889	114.157	90.5346	79.5276	125.731	131.356	152.724	136.609	7.047	6.81619	6.82811	6.55417	6.89074	6.86531	7.20014	6.7849	chr16	methyltransferase like 22
B020031M17Rik	171035	181880	172474	180578	174720	176566	171372	178724	17.3392	17.4427	17.5118	17.5728	17.3539	17.2951	17.4011	17.4011	chr13	RIKEN cDNA B020031M17 gene
Hoxa1	150.757	155.774	117.956	118.265	147.838	153.562	157.576	158.212	7.32097	7.26143	7.20108	7.12265	7.12423	7.09239	7.24817	6.999	chr6	homeobox A1
Rpp30	206.211	255.086	221.006	197.044	300.215	297.416	322.393	352.054	7.7817	7.96156	8.0969	7.85684	8.14929	8.04319	8.27819	8.15799	chr19	ribonuclease P/MRP 30 subunit
Tbx1	325.933	461.843	484.138	518.707	547.24	499.958	634.536	736.481	8.44812	8.79692	9.24278	9.26693	9.02055	8.79098	9.26412	9.2429	chr16	T-box 1
Narf	456.889	599.39	598.834	579.266	784.461	643.47	755	724.645	8.93568	9.15612	9.54544	9.41665	9.53496	9.1522	9.52412	9.21654	chr11	nuclear prelamin A recognition factor
Ccrn4l	18.7291	19.8043	13.8072	13.2737	18.3362	14.1001	30.4216	16.1062	4.26472	4.29976	4.19132	3.99786	4.06939	3.63927	4.87777	3.62811	chr3	CCR4 carbon catabolite repression 4-like (S. cerevisiae)
Dnah6	92.9743	97.58	66.3149	80.052	86.043	97.0694	90.8897	86.4651	6.61302	6.5969	6.39161	6.56487	6.33347	6.42747	6.44743	6.10473	chr6	dynein, axonemal, heavy chain 6
Chn1	5547.23	6915.19	6000.6	7241.92	9029.7	8143.18	8236.44	9105.52	12.6456	12.5405	12.8455	13.0377	13.0275	12.8471	12.9548	12.9489	chr2	chimerin 1
Ano7	722.734	965.296	547.764	634.133	394.766	475.958	479.691	608.42	9.60082	9.82042	9.41887	9.55016	8.54943	8.71983	8.86026	8.9527	chr1	anoctamin 7
Acbd6	1944.92	2585.04	3018.84	3130.52	2981.11	2695.81	3611.73	3068.55	11.0684	11.1819	11.885	11.8638	11.4341	11.2228	11.7802	11.3153	chr1	acyl-Coenzyme A binding domain containing 6
Trnt1	15.656	6.93097	7.24298	8.23163	11.8119	7.47359	13.6767	17.4553	3.99179	2.7621	3.27819	3.31226	3.43436	2.75338	3.74894	3.74978	chr6	tRNA nucleotidyl transferase, CCA-adding, 1
Gli3	89.3182	34.6516	29.3177	28.5025	24.442	45.5029	37.0078	62.5725	6.55779	5.11234	5.24338	5.09696	4.48003	5.32601	5.1548	5.63114	chr13	GLI-Kruppel family member GLI3
Gstz1	115.133	135.971	145.508	142.093	109.436	144.877	175.181	138.392	6.92803	7.06347	7.50237	7.38918	6.68494	7.01039	7.40115	6.80355	chr12	glutathione transferase zeta 1 (maleylacetoacetate isomerase)
Aes	484.975	586.644	544.774	519.404	598.091	634.798	745.188	859.275	9.02139	9.12663	9.41048	9.26914	9.14585	9.13238	9.50454	9.47381	chr10	amino-terminal enhancer of split
Cabp5	5	5	5	5	5	5	5	31.2522	2.32606	2.32521	2.36923	2.34563	2.32415	2.32455	2.33088	4.61566	chr7	calcium binding protein 5
Rgs19	2401.07	3559.89	3859.17	4040.1	5403.12	4892.99	6314.82	5350.26	11.3864	11.6291	12.2255	12.2217	12.2888	12.0954	12.5746	12.1476	chr2	regulator of G-protein signaling 19
Kcnip2	100.711	101.083	83.802	90.2799	159.005	146.616	152.892	154.071	6.72878	6.64387	6.71707	6.73466	7.22917	7.02689	7.20222	6.9607	chr19	Kv channel-interacting protein 2
Frem1	5	5	5	17.3984	9.44929	17.5384	8.31708	8.8007	2.32606	2.32521	2.36923	4.38396	3.10716	3.95693	3.07814	2.72282	chr4	Fras1 related extracellular matrix protein 1
Srms	35.0766	52.3507	62.8857	68.1185	70.33	67.7666	75.6083	74.0798	5.18862	5.70344	6.31747	6.33561	6.03654	5.89962	6.18312	5.87732	chr2	src-related kinase lacking C-terminal regulatory tyrosine and N-terminal myristylation sites
Ndp	15360.3	29569.1	9025.1	11055	24016.6	13443.1	15713.8	23330.4	14.0983	14.617	13.4304	13.6595	14.4314	13.5561	13.9184	14.314	chrX	Norrie disease (pseudoglioma) (human)
Ccdc159	249.818	338.725	305.735	358.055	297.921	325.289	338.885	353.049	8.06145	8.35751	8.56749	8.72503	8.13922	8.17012	8.35434	8.16239	chr9	coiled-coil domain containing 159
Foxk2	156.764	155.331	126.576	129.308	126.602	158.946	177.928	174.201	7.3775	7.2566	7.29883	7.25071	6.90139	7.14028	7.42335	7.13381	chr11	forkhead box K2
Papd7	58.1414	62.2267	78.2043	63.9799	69.1669	81.6249	97.6246	101.978	5.93616	5.95431	6.62075	6.24665	6.01377	6.16975	6.55008	6.35254	chr13	PAP associated domain containing 7
Wnt7b	822.378	2267.74	195.013	265.264	1385.17	595.215	481.386	852.129	9.79378	10.9931	7.91806	8.28915	10.3491	9.03635	8.86555	9.4619	chr15	wingless-related MMTV integration site 7B
Runx1t1	170.738	215.234	184.794	197.981	285.534	279.089	266.439	262.752	7.50186	7.72303	7.84125	7.86343	8.07497	7.95058	8.01174	7.73824	chr4	runt-related transcription factor 1; translocated to, 1 (cyclin D-related)
Mbd3l2	5115.69	5807.06	4852.08	4901.19	5831	6044.5	5864.94	6090.76	12.5197	12.3011	12.5367	12.5107	12.4002	12.4119	12.4695	12.3474	chr9	methyl-CpG binding domain protein 3-like 2
Whrn	367.716	306.719	82.9904	101.237	148.098	284.473	100.975	174.575	8.62251	8.21938	6.70331	6.89739	7.12694	7.97978	6.59964	7.13761	chr4	whirlin
Tpp1	80.7452	91.474	109.091	81.9085	109.241	100.193	123.932	160.556	6.41146	6.50018	7.08906	6.59549	6.68266	6.47337	6.89723	7.01724	chr7	tripeptidyl peptidase I
Reep6	88.3529	86.9451	68.1111	72.3581	69.2103	81.9078	104.286	95.9739	6.54241	6.42026	6.42768	6.42518	6.01467	6.17482	6.64814	6.26277	chr10	receptor accessory protein 6
Whrn	229.596	206.93	68.8151	82.0948	124.864	188.022	71.1459	138.713	7.93793	7.66409	6.43902	6.59864	6.87961	7.38138	6.09242	6.80727	chr4	whirlin
Tmem121	2357.82	3427.52	2511.86	2474.43	2934.74	3319.3	2967.41	3031.74	11.3541	11.573	11.6152	11.5306	11.4113	11.5254	11.4895	11.2979	chr12	transmembrane protein 121
Llgl2	5	5	5	5	6.11555	5.52129	5	15.594	2.32606	2.32521	2.36923	2.34563	2.51664	2.4324	2.33088	3.57853	chr11	lethal giant larvae homolog 2 (Drosophila)
Kif1c	361.195	344.94	278.71	283.701	355.064	389.911	408.345	433.562	8.59532	8.38214	8.42818	8.38477	8.39651	8.44181	8.62799	8.45714	chr11	kinesin family member 1C
Sult4a1	846.452	1090.74	1139.52	913.331	972.235	950.435	1219.68	1096.64	9.84299	9.98564	10.4718	10.0904	9.84671	9.70942	10.2075	9.82073	chr15	sulfotransferase family 4A, member 1
Vps4a	2672.99	3336.1	3495.96	3285.15	4116.48	3485.08	4316.16	4589.19	11.5432	11.539	12.0969	11.9288	11.8971	11.6058	12.0397	11.9283	chr8	vacuolar protein sorting 4a (yeast)
Zcchc10	505.596	627.577	537.731	513.894	581.256	626.496	584.697	628.663	9.07691	9.21581	9.38736	9.25485	9.10792	9.11145	9.14237	9.00315	chr11	zinc finger, CCHC domain containing 10
Ogdh	110.826	163.772	147.345	127.119	137.659	143.49	145.434	152.384	6.87131	7.33284	7.51954	7.22625	7.0235	6.9945	7.13311	6.943	chr11	oxoglutarate (alpha-ketoglutarate) dehydrogenase (lipoamide)
Mdm1	96.4611	104.776	93.8822	80.1683	146.049	127.683	158.208	146.381	6.66511	6.69577	6.87961	6.56638	7.10645	6.82219	7.25385	6.88568	chr10	transformed mouse 3T3 cell double minute 1
Mrps36	884.744	1197.87	1194.13	1046.6	1204.43	1144.7	1423.81	1538.79	9.90419	10.1158	10.5451	10.2813	10.1455	9.98263	10.4373	10.3094	chr13	mitochondrial ribosomal protein S36
Kdm6b	3496.02	5820.26	4086.52	4955.98	4682.01	4012.13	2764.15	3470.43	11.9403	12.3052	12.3007	12.5283	12.0829	11.8139	11.3943	11.5021	chr11	KDM1 lysine (K)-specific demethylase 6B
Rsrc1	2585.27	3955.67	3432.66	3666.12	3813.86	3591.57	3465.97	3712.64	11.4926	11.765	12.0703	12.0948	11.786	11.6466	11.7195	11.6074	chr3	arginine/serine-rich coiled-coil 1
Aldh6a1	2275.35	3066.64	2918.89	3032.23	4055.25	4006.09	3490.12	4579.78	11.3002	11.4234	11.8406	11.8175	11.8719	11.8109	11.7292	11.9253	chr12	aldehyde dehydrogenase family 6, subfamily A1
Ppfia3	20.5495	28.4956	23.6821	17.5018	29.9553	20.4081	26.8867	35.5968	4.39553	4.83385	4.94047	4.39192	4.77857	4.17697	4.71306	4.81669	chr7	protein tyrosine phosphatase, receptor type, f polypeptide (PTPRF), interacting protein (liprin), alpha 3
Dbnl	3545.66	1511.53	140.587	231.494	843.357	1503.94	198.255	2363	11.9643	10.4427	7.44935	8.09044	9.63368	10.3745	7.5767	10.9367	chr11	drebrin-like
Arxes2	3288.21	4409.21	4126.31	4083.97	4859.51	4987.97	4633.21	5492.33	11.8501	11.9054	12.3149	12.2387	12.1372	12.1283	12.1365	12.1854	chrX	adipocyte-related X-chromosome expressed sequence 2
Cwc22	38.2137	58.5945	49.0621	57.438	92.121	59.5282	67.2999	77.0603	5.31755	5.8643	5.97031	6.09723	6.43341	5.71085	6.01126	5.93564	chr2	CWC22 spliceosome-associated protein homolog (S. cerevisiae)
Cd79b	34.5676	42.7914	25.7016	37.2714	38.8258	39.3894	39.3289	48.5517	5.16609	5.41817	5.05083	5.47649	5.16054	5.12293	5.24628	5.26319	chr11	CD79B antigen
Gm3258	943.324	1364.64	1201.83	1232.42	1360.5	1286.79	1382.85	1606.63	10.0003	10.3007	10.5554	10.5218	10.3246	10.1462	10.3932	10.3684	chr10	predicted gene 3258
Glb1l	22.952	41.4223	35.9946	34.5702	50.2905	31.9048	48.8116	61.1726	4.56539	5.37052	5.52836	5.37194	5.55002	4.81221	5.55097	5.60106	chr1	galactosidase, beta 1-like
Zfp839	5.33978	7.92701	9.56775	8.84766	10.724	5	51.9515	15.3928	2.46397	2.96881	3.68439	3.41788	3.28982	2.32455	5.64113	3.55496	chr12	zinc finger protein 839
Ms4a6c	479.032	511.315	395.525	399.317	485.666	480.138	457.709	525.157	9.0024	8.9423	8.94284	8.87997	8.84575	8.73375	8.79493	8.73492	chr19	membrane-spanning 4-domains, subfamily A, member 6C
Dazap1	318.919	92.8351	28.6123	37.086	54.2568	73.5873	39.1699	127.539	8.4138	6.52181	5.2084	5.46959	5.65735	6.01531	5.24055	6.68235	chr10	DAZ associated protein 1
Nkx2-9	46.3752	61.6605	43.3149	45.8058	52.6166	70.5571	64.2976	73.7605	5.60944	5.9405	5.78915	5.76996	5.61512	5.95514	5.94608	5.87122	chr12	NK2 homeobox 9
Trpm7	84.8775	99.1389	95.69	95.6995	127.645	142.394	134.859	158.681	6.48439	6.62089	6.90562	6.81734	6.91369	6.98186	7.02419	7.00355	chr2	transient receptor potential cation channel, subfamily M, member 7
Olfr101	117.66	100.708	90.3886	79.1969	111.843	134.379	129.786	137.941	6.96001	6.63886	6.82626	6.5484	6.71585	6.89582	6.96647	6.79857	chr17	olfactory receptor 101
Cryl1	1934.35	2632.95	2093.12	2322.74	3116.08	2951.4	2618.01	2725.99	11.0573	11.2021	11.3603	11.4468	11.4947	11.3605	11.3163	11.1424	chr14	crystallin, lambda 1
Gm10413	130.058	131.847	117.38	119.811	179.466	178.536	179.895	199.597	7.10738	7.01789	7.19509	7.1405	7.40567	7.3079	7.43892	7.33312	chr14	predicted gene 10413
Siglech	514.458	653.57	528.097	537.178	645.137	695.249	667.808	676.092	9.10306	9.27098	9.36106	9.31541	9.24947	9.26605	9.34159	9.11014	chr7	sialic acid binding Ig-like lectin H
Phf21a	326.135	324.174	268.849	268.629	362.284	405.621	402.169	473.912	8.44957	8.29715	8.37762	8.30454	8.42462	8.49849	8.60453	8.58792	chr2	PHD finger protein 21A
Trim9	2809.24	3991.77	3131.04	4170.71	2502.85	2398.35	2636.17	3582.3	11.6102	11.7757	11.9288	12.2691	11.183	11.0533	11.3284	11.5548	chr12	tripartite motif-containing 9
Pafah1b1	3258.9	1365.57	272.68	399.978	1026.88	1407.02	364.438	1302.18	11.8331	10.3012	8.39675	8.88222	9.92201	10.2813	8.4569	10.0665	chr11	platelet-activating factor acetylhydrolase, isoform 1b, subunit 1
Tmed4	3680.45	4739.56	5237.9	5396.96	6850.16	6330.06	7121.55	6537.9	12.0218	12.0104	12.6538	12.6376	12.6254	12.4814	12.7616	12.4486	chr11	transmembrane emp24 protein transport domain containing 4
Rnf139	152.777	148.601	170.718	157.869	216.862	221.021	230.18	219.152	7.33911	7.19399	7.72365	7.53672	7.67921	7.61689	7.79168	7.46977	chr15	ring finger protein 139
Lurap1l	276.548	277.011	263.659	317.026	570.723	491.804	545.037	474.173	8.2098	8.0746	8.34985	8.54857	9.08122	8.7673	9.04539	8.58917	chr4	leucine rich adaptor protein 1-like
Tln2	453.729	471.574	459.652	475.282	587.619	481.528	552.706	616.985	8.92364	8.82611	9.1653	9.13839	9.1226	8.73775	9.06246	8.97374	chr9	talin 2
Skil	1546.82	1948.16	1363.79	1544.47	897.065	1327.92	1381.83	1446.88	10.7314	10.7942	10.728	10.8437	9.73138	10.1935	10.3923	10.2243	chr3	SKI-like
Ccl27a	4209.97	4996.41	4050.16	4550.72	3510.81	3811.14	3916.57	3904.27	12.2223	12.0835	12.2894	12.3976	11.6649	11.7412	11.8919	11.673	chr4	chemokine (C-C motif) ligand 27A
Slco2b1	44.2743	35.0215	30.9547	26.5481	30.1775	42.3893	50.3474	53.1635	5.53903	5.1304	5.31878	4.99321	4.7889	5.22519	5.59508	5.39979	chr7	solute carrier organic anion transporter family, member 2b1
Ttll5	84.5189	89.7271	105.961	103.363	111.75	104.918	147.619	146.335	6.47729	6.46857	7.0493	6.92667	6.7145	6.53956	7.15407	6.88541	chr12	tubulin tyrosine ligase-like family, member 5
Pum2	129.928	198.684	197.142	177.527	204.167	185.905	259.351	240.861	7.10587	7.6073	7.93371	7.70868	7.59308	7.36459	7.97062	7.60811	chr12	pumilio 2 (Drosophila)
Lix1	483.343	684.154	713.989	727.123	877.389	797.171	1161.01	1078.76	9.01691	9.33752	9.79267	9.75042	9.69715	9.45638	10.1395	9.79522	chr17	limb expression 1 homolog (chicken)
2410015M20Rik	3766.59	5538.24	5203.87	5257.29	6116.22	5923.95	6902.67	6736.96	12.0536	12.2332	12.6466	12.6022	12.4653	12.3789	12.7153	12.4983	chr17	RIKEN cDNA 2410015M20 gene
Dapk1	339.726	435.66	401.757	406.941	743.482	604.058	636.025	709.67	8.50558	8.71501	8.96259	8.90951	9.45412	9.0578	9.26949	9.18414	chr13	death associated protein kinase 1
Ccdc148	1384.74	1550.91	474.346	616.279	897.501	1564.45	621.507	951.365	10.5709	10.4782	9.21371	9.50737	9.7328	10.4385	9.23207	9.6183	chr2	coiled-coil domain containing 148
Fzd8	15.1848	18.2684	22.8452	23.8443	28.3148	24.8101	27.8127	42.185	3.94441	4.18384	4.89357	4.84038	4.69514	4.45796	4.75626	5.06721	chr18	frizzled homolog 8 (Drosophila)
Stard7	4023.82	3088.24	2089.56	2022.74	2452.58	3681.77	3245.88	4408.34	12.1499	11.4319	11.3584	11.2541	11.1562	11.6898	11.6277	11.8719	chr2	START domain containing 7
Myo6	367.809	392.459	311.753	309.233	422.836	500.249	463.139	532.84	8.62266	8.56462	8.5971	8.5115	8.64225	8.79189	8.81171	8.75888	chr9	myosin VI
Kif21a	289.864	429.579	369.863	426.866	466.416	435.681	480.453	518.496	8.27526	8.69289	8.84145	8.97995	8.7851	8.59599	8.86235	8.71535	chr15	kinesin family member 21A
Ltb4r1	21.0565	22.3344	16.524	16.6991	17.8189	22.8571	24.0909	26.0863	4.43501	4.47712	4.44349	4.32624	4.02966	4.34187	4.55585	4.35473	chr14	leukotriene B4 receptor 1
Asph	122.918	164.452	150.538	139.126	208.592	198.707	198.038	217.386	7.02124	7.34077	7.55168	7.35825	7.62395	7.46476	7.57508	7.45728	chr4	aspartate-beta-hydroxylase
Gata1	10.8061	7.24089	11.9828	10.5899	12.7756	35.6817	5	9.11925	3.43202	2.82657	3.99997	3.68204	3.558	4.97325	2.33088	2.76879	chrX	GATA binding protein 1
Ramp1	2033.93	2153.01	1660.4	1688.15	2559.18	1990.47	3129.86	2420.42	11.1416	10.9266	11.0254	10.9806	11.2181	10.7792	11.5697	10.9751	chr1	receptor (calcitonin) activity modifying protein 1
Basp1	37817.8	50741.2	42175.2	43558.6	46053.9	47629.1	47092.7	45129.3	15.3465	15.4413	15.6226	15.6278	15.4046	15.3911	15.5247	15.2811	chr15	brain abundant, membrane attached signal protein 1
Gnb1	1453.25	1694.45	1443.64	1328.47	1570.99	1731.48	1825.8	1837.94	10.6371	10.5963	10.812	10.6313	10.5218	10.5776	10.8001	10.5695	chr4	guanine nucleotide binding protein (G protein), beta 1
Etv1	188.87	243.28	150.842	173.03	299.083	360.647	271.296	310.956	7.64619	7.89414	7.55503	7.67022	8.14532	8.32744	8.03448	7.97713	chr12	ets variant gene 1
Sgpp1	2734.58	3710.99	2999.2	3322.59	3956.12	3992.33	3729.56	4138.07	11.5752	11.684	11.8753	11.9452	11.8357	11.8077	11.8249	11.764	chr12	sphingosine-1-phosphate phosphatase 1
Lsamp	1339.19	1688.9	1446.63	1615.91	3166.89	2653.4	2723.35	2658.03	10.5184	10.5917	10.8169	10.9101	11.5202	11.2003	11.373	11.1117	chr16	limbic system-associated membrane protein
Ppapdc1a	66.1972	70.6401	99.6341	93.8784	116.145	126.293	302.551	299.555	6.1241	6.13264	6.96327	6.79294	6.76866	6.80649	8.18682	7.92396	chr7	phosphatidic acid phosphatase type 2 domain containing 1A
Fam188b	382.039	347.016	320.733	318.72	451.831	451.882	452.384	467.857	8.68139	8.39277	8.63747	8.55517	8.73943	8.65011	8.77602	8.56955	chr6	family with sequence similarity 188, member B
Xrcc6bp1	122.889	177.969	180.547	159.607	187.372	162.846	189.461	191.712	7.02076	7.44665	7.8049	7.55355	7.46577	7.17559	7.51268	7.27672	chr10	XRCC6 binding protein 1
Kcnmb2	8.18331	19.5244	13.9593	9.91066	16.6635	16.632	13.2737	55.0906	3.01191	4.28198	4.20796	3.58244	3.93304	3.87362	3.70747	5.45229	chr3	potassium large conductance calcium-activated channel, subfamily M, beta member 2
Jakmip1	3458.78	4669.37	3768.96	4074.67	4085.95	3742.74	4050.91	4338.6	11.9267	11.991	12.1944	12.235	11.882	11.713	11.9452	11.8434	chr5	janus kinase and microtubule interacting protein 1
Dusp16	61.1309	66.1981	54.0927	58.045	63.6274	80.7288	80.9084	89.396	6.00907	6.03983	6.10865	6.11143	5.89524	6.15258	6.28392	6.15818	chr6	dual specificity phosphatase 16
Tmem120b	360.013	341.619	274.048	251.944	372.022	367.313	391.608	394.239	8.59073	8.3686	8.4047	8.21502	8.46027	8.35828	8.56123	8.3198	chr5	transmembrane protein 120B
Lrrc27	280.168	323.341	300.421	273.155	302.879	305.515	309.936	346.703	8.22856	8.29347	8.53923	8.32878	8.16442	8.08561	8.22238	8.13565	chr7	leucine rich repeat containing 27
Srsf3	336.315	385.759	365.05	348.222	531.201	559.186	516.386	540.727	8.49241	8.54033	8.82144	8.68552	8.97995	8.94533	8.96637	8.77788	chr17	serine/arginine-rich splicing factor 3
Clta	4747.42	6149.32	5499.05	5425.93	7183.98	6858.85	7901.86	8259.55	12.4153	12.3916	12.7267	12.6472	12.6945	12.6022	12.9	12.8017	chr4	clathrin, light polypeptide (Lca)
Dusp6	431.456	700.957	691.134	508.815	652.369	653.83	613.236	559.259	8.85317	9.371	9.7499	9.23782	9.26629	9.17872	9.20934	8.83045	chr10	dual specificity phosphatase 6
Cab39	12910.7	18529.6	14669.6	15759.8	16533.1	16820.5	16721.6	17502.1	13.868	13.9684	14.1483	14.1737	13.9064	13.8545	14.0052	13.8961	chr1	calcium binding protein 39
Tbcb	3867.63	5403.22	4908.2	4982.86	5407.52	5176.12	5858.93	6406.86	12.0892	12.2008	12.5535	12.5323	12.2905	12.1843	12.466	12.4178	chr7	tubulin folding cofactor B
Gmpr	42.1007	55.5916	52.2604	53.0397	123.514	109.611	114.79	155.689	5.46266	5.78597	6.06423	5.98152	6.86207	6.60195	6.78687	6.97617	chr13	guanosine monophosphate reductase
Rabggtb	77.5772	94.2299	125.37	114.65	163.454	136.946	174.725	193.016	6.3545	6.54499	7.2856	7.07503	7.27153	6.92426	7.39641	7.2875	chr3	RAB geranylgeranyl transferase, b subunit
Mansc4	69.6784	66.7164	97.2928	55.3193	118.35	130.167	73.7756	205.801	6.19797	6.04938	6.93015	6.04535	6.79836	6.85086	6.14461	7.37961	chr6	MANSC domain containing 4
Upf3a	2287.07	3094.02	3030.16	3212	3605.81	3038.99	3557.2	3695.12	11.3092	11.4349	11.8912	11.8986	11.7087	11.4022	11.7586	11.5996	chr8	UPF3 regulator of nonsense transcripts homolog A (yeast)
Tbpl1	3024.39	4467.89	3911.99	3979.71	4180.05	3892.95	4063	4526.31	11.7204	11.9274	12.2477	12.2048	11.9225	11.7706	11.9492	11.911	chr10	TATA box binding protein-like 1
Slc11a2	1626.09	2315.12	1778.7	1879.48	2374.34	2352.86	2123.75	2126.42	10.8029	11.0202	11.1263	11.1401	11.116	11.0293	11.0125	10.7905	chr15	solute carrier family 11 (proton-coupled divalent metal ion transporters), member 2
Fbrsl1	22.6317	29.9612	22.4135	23.8748	35.5459	30.37	45.9866	31.7107	4.542	4.91046	4.87005	4.84197	5.03176	4.74481	5.46809	4.63587	chr5	fibrosin-like 1
Pkd1l3	47.0321	43.029	51.4488	41.3342	35.8024	45.7714	59.619	40.1143	5.63029	5.42589	6.03931	5.62519	5.04174	5.33406	5.83859	4.99626	chr8	polycystic kidney disease 1 like 3
Caap1	608.111	862.877	935.791	981.296	937.912	985.063	1141.76	1215.63	9.34858	9.66593	10.1855	10.189	9.79335	9.7634	10.1131	9.96805	chr4	caspase activity and apoptosis inhibitor 1
Nsun3	284.074	333.853	208.309	249.108	254.752	309.905	300.375	310.226	8.24855	8.33684	8.01484	8.19856	7.90984	8.10499	8.17622	7.97391	chr16	NOL1/NOP2/Sun domain family member 3
Eef1d	154.611	160.375	130.75	118.761	246.701	259.807	243.289	262.536	7.3569	7.30197	7.34257	7.12741	7.86445	7.84356	7.87568	7.73741	chr15	eukaryotic translation elongation factor 1 delta (guanine nucleotide exchange protein)
Setd6	4667.2	1854.37	191.568	378.977	1302.49	1446.04	207.151	2560.66	12.3888	10.727	7.89162	8.80519	10.2634	10.3146	7.64387	11.0642	chr8	SET domain containing 6
Arfgap1	9381.72	7759.63	5624.64	5120.9	7276.12	9658.79	8728.31	9050.78	13.4256	12.698	12.7587	12.5678	12.713	13.0937	13.033	12.9356	chr2	ADP-ribosylation factor GTPase activating protein 1
Dusp16	10.7199	14.8893	9.82638	10.7135	9.86597	15.4077	10.1861	17.7728	3.42172	3.89095	3.72119	3.69853	3.16721	3.76228	3.34861	3.77752	chr6	dual specificity phosphatase 16
Cypt4	14.521	8.75958	13.4213	8.02697	12.1662	8.54941	14.3893	14.2773	3.87382	3.11672	4.15546	3.28029	3.48119	2.93651	3.81795	3.44538	chr9	cysteine-rich perinuclear theca 4
Ubap2l	593.673	800.825	648.701	640.002	790.123	799.158	797.354	790.357	9.31151	9.5552	9.65753	9.56565	9.54322	9.46099	9.60572	9.34778	chr3	ubiquitin associated protein 2-like
Pdcd2	1020.04	1501.78	1202.14	1260.41	1639.67	1649.91	1658.77	1871.13	10.1261	10.4336	10.5558	10.5566	10.5873	10.514	10.6571	10.5973	chr17	programmed cell death 2
Prmt1	307.291	377.691	415.997	388.819	578.392	494.834	562.305	572.505	8.35884	8.51213	9.01944	8.83935	9.10149	8.77618	9.08625	8.86097	chr7	protein arginine N-methyltransferase 1
Pla2g4c	26361.9	32170.3	28510.4	28772.5	34223.8	31636.7	31972.7	32338.9	14.8676	14.7584	15.0545	15.0115	14.9672	14.7798	14.9133	14.778	chr7	phospholipase A2, group IVC (cytosolic, calcium-independent)
Rbm25	181.81	206.949	151.441	135.787	173.193	185.56	184.339	214.298	7.59308	7.66422	7.55955	7.31991	7.35445	7.36181	7.47412	7.4371	chr12	RNA binding motif protein 25
Krt34	49.3442	41.4503	36.3961	34.8904	45.397	53.7072	52.2323	59.0335	5.70041	5.37154	5.54419	5.38489	5.39171	5.56309	5.64789	5.54878	chr11	keratin 34
Cd63	8.84052	22.1552	14.0121	13.2122	26.2378	33.428	35.2984	39.6361	3.12353	4.46516	4.21352	3.99043	4.58381	4.87616	5.08769	4.97703	chr10	CD63 antigen
Habp2	57.707	50.9228	40.8944	46.6545	68.8493	65.4064	49.8651	92.6656	5.92524	5.6677	5.70747	5.79518	6.00934	5.84737	5.58192	6.21117	chr19	hyaluronic acid binding protein 2
Sybu	51.6227	28.7386	25.3816	25.4236	24.5592	31.6533	29.5188	45.6243	5.76831	4.84795	5.03352	4.93488	4.48726	4.80302	4.83415	5.17254	chr15	syntabulin (syntaxin-interacting)
Trim44	12470.9	15586	15334.5	16224.1	17442.4	16922.3	17642.6	15037.9	13.8184	13.7069	14.2038	14.2126	13.966	13.86	14.0723	13.6854	chr2	tripartite motif-containing 44
Slc8a1	164.955	167.733	160.236	435.064	178.954	221.804	245.717	249.352	7.4533	7.36716	7.63724	9.0049	7.40283	7.62154	7.89306	7.65911	chr17	solute carrier family 8 (sodium/calcium exchanger), member 1
Med21	42.9686	49.2044	80.1025	57.2777	51.7672	59.4278	81.0634	85.7737	5.49245	5.61814	6.65541	6.09282	5.58971	5.70913	6.28578	6.09282	chr6	mediator complex subunit 21
Herpud2	2993.93	3928.26	4109.74	4096.42	4263.71	4422.32	4976.39	4544.39	11.7022	11.7558	12.3104	12.2434	11.9469	11.9569	12.2451	11.9159	chr9	HERPUD family member 2
Abhd10	94.0642	109.604	126.739	138.531	136.855	127.829	178.628	155.619	6.62884	6.75923	7.30049	7.35098	7.01546	6.82355	7.42861	6.97508	chr16	abhydrolase domain containing 10
Hbb-bh2	298.127	240.847	168.821	166.713	241.141	283.205	219.739	270.257	8.31711	7.88093	7.70947	7.61717	7.83409	7.97239	7.72365	7.78065	chr7	hemoglobin beta, bh2
Tex22	463.719	458.748	389.212	424.143	517.211	630.204	542.936	605.186	8.95596	8.78709	8.91767	8.97016	8.94088	9.12105	9.04058	8.9433	chr12	testis expressed gene 22
Tspyl2	1103.67	353.59	23.7227	47.1136	157.629	296.204	25.6527	409.253	10.2368	8.41853	4.94271	5.80969	7.21519	8.038	4.64266	8.37684	chrX	TSPY-like 2
Hsd17b14	1147.7	1403.11	963.968	1053.38	946.436	1130.97	817.533	893.178	10.2966	10.3379	10.2282	10.2901	9.80726	9.9621	9.6395	9.53117	chr7	hydroxysteroid (17-beta) dehydrogenase 14
Zdhhc2	2121.38	3155.08	2950.34	3286.51	2900.68	2973.31	4296.86	3300.68	11.2053	11.4629	11.8523	11.93	11.3929	11.3716	12.0305	11.4202	chr8	zinc finger, DHHC domain containing 2
Wdr45	283.458	361.019	363.181	390.511	417.5	441.072	435.468	495.867	8.24433	8.44877	8.81378	8.84467	8.6242	8.61451	8.71905	8.65052	chrX	WD repeat domain 45
Vmn1r121	26.5951	8.74688	6.72263	5.45783	9.89911	26.817	14.8153	20.4805	4.77374	3.11492	3.1753	2.7357	3.17298	4.56066	3.86321	3.98746	chr7	vomeronasal 1 receptor 121
Bpifb6	77.3658	44.6238	49.1683	55.8524	58.5605	83.2137	73.5408	93.2139	6.35087	5.47442	5.97347	6.05717	5.77122	6.19688	6.13811	6.21941	chr2	BPI fold containing family B, member 6
Lancl3	88.973	81.2228	67.8641	75.8098	59.9852	79.1774	71.5369	86.1348	6.55229	6.3244	6.42169	6.49182	5.80379	6.12403	6.10076	6.09866	chrX	LanC lantibiotic synthetase component C-like 3 (bacterial)
Cacna1h	21.5654	26.2228	25.8698	19.229	45.6898	63.034	66.0661	52.6192	4.47217	4.70947	5.05798	4.52879	5.40173	5.79452	5.98522	5.38404	chr17	calcium channel, voltage-dependent, T type, alpha 1H subunit
Atg10	709.124	988.649	940.397	1037.53	1091.47	998.688	1196.37	1170.71	9.57021	9.85224	10.1941	10.2649	10.0069	9.78263	10.1811	9.91376	chr13	autophagy related 10
Me2	300.478	355.03	403.955	403.619	539.769	451.032	529.833	608.391	8.32705	8.42557	8.97276	8.89649	9.00335	8.64712	9.00357	8.95259	chr18	malic enzyme 2, NAD(+)-dependent, mitochondrial
Tcerg1	30.5753	40.3677	36.958	43.7696	65.7697	53.9621	49.53	61.5133	4.98122	5.33308	5.5648	5.70463	5.94262	5.56924	5.57093	5.60853	chr18	transcription elongation regulator 1 (CA150)
Mpg	221.574	217.194	179.923	179.346	230.971	246.815	233.999	287.514	7.88684	7.73618	7.80055	7.72498	7.77205	7.76961	7.81686	7.86693	chr11	N-methylpurine-DNA glycosylase
Mmab	3261.55	4580.14	4184.73	4441.21	4855.79	4959.71	5075.79	4887.59	11.8339	11.9643	12.3315	12.3659	12.1365	12.1189	12.2729	12.0151	chr5	methylmalonic aciduria (cobalamin deficiency) type B homolog (human)
Neo1	256.404	250.752	229.601	209.531	245.602	311.09	309.893	323.564	8.09804	7.93677	8.15601	7.94758	7.85884	8.10982	8.22196	8.03291	chr9	neogenin
Trappc9	161.916	181.634	154.526	157.159	230.876	190.339	182.317	238.027	7.42647	7.47582	7.58823	7.53001	7.7715	7.40011	7.45789	7.58976	chr15	trafficking protein particle complex 9
Msrb2	20.799	18.5926	15.8278	23.3096	27.9975	34.1284	21.7827	44.0569	4.41506	4.20929	4.38186	4.80791	4.67966	4.90817	4.41395	5.1273	chr2	methionine sulfoxide reductase B2
Ggact	124.222	146.36	134.599	139.543	252.845	214.179	246.014	337.545	7.03894	7.16933	7.38411	7.36281	7.89838	7.57083	7.89551	8.09631	chr14	gamma-glutamylamine cyclotransferase
Hacl1	53.3766	41.1546	34.96	48.6095	62.2843	65.8049	59.0151	76.351	5.81858	5.3628	5.48822	5.85356	5.8643	5.85552	5.82378	5.92131	chr14	2-hydroxyacyl-CoA lyase 1
Acsl1	1763.63	2432.54	2503.12	2537.92	2665.96	2627.57	2785.35	2819.46	10.9194	11.0964	11.6096	11.5691	11.272	11.1884	11.4016	11.1861	chr8	acyl-CoA synthetase long-chain family member 1
Rasal3	36.2878	51.5603	58.4453	54.7006	54.288	50.4393	74.8483	77.9769	5.23953	5.68419	6.21283	6.02909	5.65832	5.47106	6.16589	5.95641	chr17	RAS protein activator like 3
Adra1a	49.3499	53.9316	54.6936	42.3188	43.582	44.7194	55.5095	64.2084	5.70075	5.74503	6.12517	5.65589	5.32836	5.30237	5.73403	5.67245	chr14	adrenergic receptor, alpha 1a
Prl8a8	117.761	118.944	99.3619	104.673	127.06	117.454	160.18	144.087	6.96116	6.87296	6.95927	6.94476	6.90688	6.70423	7.26862	6.86584	chr13	prolactin family 8, subfamily a, member 81
Dctn1	303.422	258.666	210.499	206.571	304.068	277.492	275.531	397.884	8.34014	7.97926	8.03162	7.92644	8.17012	7.94156	8.05771	8.33326	chr6	dynactin 1
Klhl3	216.911	220.703	201.196	223.516	299.716	268.515	274.125	282.051	7.85465	7.75882	7.96413	8.0405	8.14727	7.89601	8.04974	7.83871	chr13	kelch-like 3
Smim13	339.958	419.528	300.466	334.835	353.608	371.698	402.472	403.425	8.50731	8.65984	8.5396	8.62832	8.38959	8.3767	8.60538	8.35231	chr13	small integral membrane protein 13
Ssr3	7314.83	9644.24	10618.3	10448.8	12791.5	11904.3	14410.8	13667.8	13.0593	13.0322	13.6731	13.5933	13.5331	13.3832	13.7757	13.5309	chr3	signal sequence receptor, gamma
Ptpre	114.23	108.953	114.941	102.701	231.232	241.172	268.789	276.071	6.9176	6.75102	7.16403	6.91811	7.77455	7.74002	8.02231	7.81023	chr7	protein tyrosine phosphatase, receptor type, E
2010315B03Rik	240.524	305.353	298.328	267.783	329.147	339.809	322.713	334.952	8.00615	8.21265	8.53057	8.30043	8.28885	8.23716	8.27977	8.08437	chr9	RIKEN cDNA 2010315B03 gene
Prrxl1	11.4067	12.4956	5.03241	5	9.68796	13.0496	5	14.7011	3.51234	3.6327	2.78341	2.34563	3.14152	3.52942	2.33088	3.48662	chr14	paired related homeobox protein-like 1
Slc22a8	5	5	5	5	5	31.5699	5	5	2.32606	2.32521	2.36923	2.34563	2.32415	4.79993	2.33088	2.32204	chr19	solute carrier family 22 (organic anion transporter), member 8
Nphp1	119.393	158.694	186.708	177.228	281.289	251.015	246.692	297.808	6.97913	7.28608	7.85758	7.70624	8.05423	7.79353	7.89909	7.91406	chr2	nephronophthisis 1 (juvenile) homolog (human)
BC005561	513.36	652.984	505.17	551.668	547.975	574.395	505.61	530.187	9.09952	9.2697	9.30272	9.35144	9.02206	8.98286	8.93493	8.74832	chr5	cDNA sequence BC005561
Tbl1x	589.37	883.472	849.227	846.908	713.504	671.241	654.28	841.822	9.29937	9.70231	10.048	9.98263	9.39632	9.21311	9.31208	9.44268	chrX	transducin (beta)-like 1 X-linked
Rhou	137.936	148.724	135.616	118.339	133.788	155.102	161.118	168.335	7.19228	7.19559	7.39589	7.12306	6.98345	7.1052	7.277	7.0836	chr8	ras homolog gene family, member U
Tmed11	5	5	5	5	5	21.4923	5	5	2.32606	2.32521	2.36923	2.34563	2.32415	4.25032	2.33088	2.32204	chr5	transmembrane emp24 protein transport domain containing
Ddx27	637.63	868.175	740.405	733.224	863.665	881.552	866.675	922.115	9.41913	9.67461	9.8443	9.76558	9.67384	9.60233	9.71944	9.57447	chr2	DEAD (Asp-Glu-Ala-Asp) box polypeptide 27
Pdia5	470.471	735.741	632.074	616.81	634.326	570.048	725.144	736.378	8.97852	9.44083	9.62256	9.50916	9.22566	8.97201	9.46697	9.24253	chr16	protein disulfide isomerase associated 5
Abi1	297.757	427.785	392.996	358.387	619.702	644.07	701.489	706.719	8.315	8.6873	8.93338	8.72606	9.19448	9.15377	9.41578	9.17733	chr2	abl-interactor 1
Crnkl1	55.0525	68.0483	65.534	76.6921	87.9526	86.5861	103.319	104.85	5.85981	6.07843	6.37436	6.50686	6.36702	6.25268	6.63571	6.39607	chr2	Crn, crooked neck-like 1 (Drosophila)
Osr1	102.446	120.03	112.725	131.739	165.736	117.752	148.518	180.139	6.75469	6.88622	7.13777	7.27776	7.29245	6.70893	7.16141	7.1849	chr12	odd-skipped related 1 (Drosophila)
0610031J06Rik	39.7677	41.7497	29.7385	26.9279	29.69	44.8363	40.6023	45.9263	5.37738	5.3824	5.2631	5.0144	4.76594	5.30634	5.28948	5.18341	chr3	RIKEN cDNA 0610031J06 gene
Ppt2	73.2373	77.9452	54.9735	60.1489	75.5645	84.141	78.0217	101.604	6.27227	6.26688	6.13156	6.16193	6.14384	6.21328	6.23154	6.34697	chr17	palmitoyl-protein thioesterase 2
Taf1d	1158.5	1088.59	657.598	589.999	824.305	1189.4	983.317	1036.55	10.314	9.98327	9.67674	9.44399	9.602	10.0374	9.9006	9.73801	chr9	TATA box binding protein (Tbp)-associated factor, RNA polymerase I, D
Cisd2	3347.18	4388.7	3567.95	3505.88	4804.35	4767.94	4733.15	4868.66	11.8787	11.8993	12.1213	12.0301	12.1221	12.0574	12.1651	12.0114	chr3	CDGSH iron sulfur domain 2
Tbc1d31	798.409	1062.15	779.622	788.832	904.643	895.429	627.975	821.765	9.75009	9.94934	9.91866	9.87823	9.7415	9.62256	9.2477	9.40351	chr15	TBC1 domain family, member 31
Mapk8ip2	792.301	856.601	864.74	763.347	1107.45	935.755	1191.03	1195.73	9.73721	9.6549	10.0701	9.83088	10.0262	9.68693	10.1736	9.94546	chr15	mitogen-activated protein kinase 8 interacting protein 2
Mfn2	5810.82	5504.9	3600.51	3089.22	4487.72	6730.7	6048.31	6274.81	12.7092	12.2275	12.1351	11.8442	12.02	12.5696	12.5111	12.3884	chr4	mitofusin 2
Spata5	74.9264	77.0475	88.699	97.6995	94.7305	90.9038	114.522	124.064	6.30443	6.24857	6.79836	6.84586	6.47309	6.3292	6.78316	6.64186	chr3	spermatogenesis associated 5
Tex11	20.1373	18.9398	17.7986	12.897	39.4727	36.0572	34.7656	1037.74	4.36865	4.23591	4.54759	3.95425	5.18366	4.98919	5.06445	9.73852	chrX	testis expressed gene 11
Tram1	927.273	1309.07	1204.74	1178.63	1673.89	1583.96	1480.84	1704.2	9.97327	10.2417	10.5587	10.453	10.6155	10.4588	10.4913	10.4552	chr1	translocating chain-associating membrane protein 1
Lrp6	84.2566	116.01	86.5922	83.9248	112.508	113.931	129.857	138.107	6.47398	6.83779	6.76269	6.62996	6.72404	6.65999	6.96732	6.80024	chr6	low density lipoprotein receptor-related protein 6
Arhgap6	84.8527	79.0668	76.1538	70.0541	99.2447	102.896	114.714	114.019	6.48357	6.28671	6.58117	6.37289	6.54183	6.51068	6.78578	6.52029	chrX	Rho GTPase activating protein 6
Dnajb6	1108.31	1622.66	1380.3	1540.82	1857.73	1690.29	1680	2124.71	10.2442	10.5367	10.7462	10.8391	10.77	10.541	10.6743	10.7885	chr5	DnaJ (Hsp40) homolog, subfamily B, member 6
Ostf1	324.891	425.141	413.37	431.325	746.164	655.67	979.278	930.775	8.44266	8.67676	9.00774	8.9939	9.45892	9.18288	9.89347	9.58864	chr19	osteoclast stimulating factor 1
Cd209g	42.3254	36.2661	42.2523	37.5475	41.8451	31.3955	50.5941	61.4096	5.47033	5.18154	5.75443	5.48768	5.26893	4.79193	5.6014	5.6063	chr8	CD209g antigen
Fxyd2	1452.36	803.885	514.541	572.62	802.856	1111.36	894.799	1073.68	10.6364	9.55872	9.32508	9.40074	9.56593	9.93226	9.76653	9.78803	chr9	FXYD domain-containing ion transport regulator 2
Rsbn1l	102.557	97.3212	96.8446	108.086	128.068	127.188	123.769	137.599	6.75675	6.59158	6.92198	6.98996	6.91818	6.81705	6.89529	6.79446	chr5	round spermatid basic protein 1-like
Skor2	29.0577	31.0974	12.9289	17.7652	26.1354	29.5805	9.49346	79.0196	4.9034	4.96014	4.10554	4.41404	4.57824	4.7081	3.25659	5.97494	chr18	SKI family transcriptional corepressor 2
Col4a2	170.059	168.647	252.917	242.886	278.748	226.499	361.074	343.998	7.49571	7.37459	8.29013	8.16098	8.04209	7.655	8.44491	8.1243	chr8	collagen, type IV, alpha 2
Foxi1	154.65	131.782	124.943	143.769	121.379	135.688	144.608	159.194	7.35711	7.01673	7.2805	7.40548	6.83558	6.90987	7.12465	7.00738	chr11	forkhead box I1
Aldh1l1	290.869	208.313	211.879	214.978	225.276	270.425	296.009	322.879	8.28159	7.67354	8.0407	7.98171	7.73401	7.90462	8.15583	8.02892	chr6	aldehyde dehydrogenase 1 family, member L1
Tubb2b	89.4648	87.4986	142.435	111.076	184.151	121.958	293.633	155.596	6.56016	6.43037	7.47063	7.0286	7.4417	6.75899	8.1434	6.97482	chr13	tubulin, beta 2B class IIB
Fam217b	4933.79	7168.55	6469.6	6494.72	5651.73	6147.61	6187.97	5865.83	12.4681	12.5783	12.9536	12.8854	12.3527	12.4399	12.5492	12.293	chr2	family with sequence similarity 217, member B
Kif12	24.1038	25.9388	18.3701	23.3021	30.6577	59.9843	23.4277	32.1237	4.63587	4.69302	4.59568	4.80709	4.81185	5.72287	4.51635	4.65436	chr4	kinesin family member 12
Scnn1b	50.6591	42.3603	36.0098	40.8746	38.807	53.3606	46.2854	50.1199	5.74203	5.40381	5.52912	5.60799	5.15927	5.5536	5.47571	5.31206	chr7	sodium channel, nonvoltage-gated 1 beta
Utrn	5218.95	7805.6	7737.34	8627.14	4846.61	5136.64	5241.56	6040.99	12.5451	12.7086	13.1941	13.2913	12.1338	12.1737	12.3094	12.3351	chr10	utrophin
Drap1	727.303	275.577	109.261	123.505	159.689	361.515	126.702	192.759	9.61108	8.06738	7.0915	7.18661	7.23668	8.33211	6.93207	7.28623	chr19	Dr1 associated protein 1 (negative cofactor 2 alpha)
Vmn1r160	144.569	113.438	91.7897	83.1876	112.067	138.127	142.386	238.159	7.2612	6.8074	6.85046	6.61756	6.7194	6.93462	7.1022	7.59125	chr7	vomeronasal 1 receptor 160
Cyb5r1	735.318	786.312	659.854	674.818	850.366	989.735	1004.22	980.704	9.62688	9.53188	9.68021	9.64599	9.64687	9.77114	9.93629	9.66519	chr1	cytochrome b5 reductase 1
Rap1a	959.811	1325.1	1508.73	1484.07	2173.64	1954.16	2281.53	2196.45	10.0237	10.2623	10.8804	10.7811	10.9937	10.7574	11.1051	10.8362	chr3	RAS-related protein-1a
Lag3	85.6416	108.559	166.354	143.777	118.07	87.8589	201.702	193.642	6.4973	6.74477	7.68949	7.40581	6.79507	6.27635	7.60217	7.29258	chr6	lymphocyte-activation gene 3
Polr2m	35.7669	30.9233	19.5662	29.0201	33.2769	43.8114	22.5392	40.0049	5.21913	4.95255	4.68204	5.12699	4.93546	5.27244	4.45579	4.99237	chr9	polymerase (RNA) II (DNA directed) polypeptide M
Adra1a	712.174	1103.33	1119.42	1045.02	567.083	638.266	783.656	664.545	9.57772	10.0005	10.4443	10.2776	9.06972	9.14147	9.57982	9.08803	chr14	adrenergic receptor, alpha 1a
Dido1	1366.93	2007.52	1649.72	1849.27	2292.86	2251.38	2007.65	2304.28	10.5538	10.834	11.0167	11.1112	11.0661	10.9649	10.9341	10.9042	chr2	death inducer-obliterator 1
Bfsp2	204.413	211.771	54.9849	82.146	109.056	202.873	75.4226	125.316	7.76822	7.69814	6.13191	6.59951	6.68021	7.49621	6.17886	6.65684	chr9	beaded filament structural protein 2, phakinin
Slc35g3	13.4876	11.5826	8.4592	5	38.2314	79.1017	31.185	35.4563	3.76486	3.52125	3.51123	2.34563	5.13819	6.12183	4.91284	4.81176	chr11	solute carrier family 35, member G3
Obp2a	5	5	5	5	5	11.5773	20.3409	18.0086	2.32606	2.32521	2.36923	2.34563	2.32415	3.36355	4.31208	3.79616	chr2	odorant binding protein 2A
Arhgap44	218.837	127.379	89.9748	90.3651	113.007	107.248	116.544	176.03	7.86693	6.96745	6.8185	6.73622	6.73057	6.57177	6.80894	7.15163	chr11	Rho GTPase activating protein 44
Pbrm1	82.6971	101.492	87.6612	92.7664	118.381	123.19	123.445	157.579	6.44623	6.6494	6.78283	6.77542	6.79857	6.77217	6.89149	6.99235	chr14	polybromo 1
Med7	21.8215	24.2173	20.3888	13.7841	27.1801	29.5799	31.1829	25.7182	4.48938	4.59578	4.73883	4.04982	4.63514	4.70788	4.91267	4.33163	chr11	mediator complex subunit 7
Ston2	428	602.153	674.843	616.72	1032.24	1029.99	1228.1	1128.76	8.84324	9.16103	9.71317	9.5087	9.93077	9.82147	10.2176	9.85967	chr12	stonin 2
Slc6a18	1016.34	1846.92	617.078	580.686	1568.6	1080.44	906.63	1111.17	10.1204	10.7203	9.58688	9.42056	10.5194	9.89161	9.78295	9.83865	chr13	solute carrier family 6 (neurotransmitter transporter), member 18
Ddx23	355.609	476.066	381.887	370.223	478.729	549.485	588.449	702.892	8.57415	8.83999	8.89077	8.77009	8.8257	8.91937	9.15165	9.17101	chr15	DEAD (Asp-Glu-Ala-Asp) box polypeptide 23
E430025E21Rik	88.1195	108.237	101.617	94.7171	106.45	105.848	119.781	124.68	6.53892	6.74086	6.99107	6.80335	6.64397	6.55238	6.8484	6.64868	chr15	RIKEN cDNA E430025E21 gene
Cldn1	155.402	161.751	153.941	115.286	405.354	537.591	221.975	820.06	7.3641	7.3146	7.58229	7.08412	8.58486	8.8903	7.73906	9.3997	chr16	claudin 1
Itsn2	7277.92	7730.58	2579.99	3452.8	4904.33	6884.55	2867.94	4741.57	13.0494	12.6938	11.6587	11.9988	12.1508	12.6065	11.4403	11.9739	chr12	intersectin 2
Gja5	120.429	138.158	79.0628	99.9233	119.961	143.223	108.808	127.455	6.99125	7.08683	6.63766	6.8785	6.81832	6.99056	6.70893	6.68113	chr3	gap junction protein, alpha 5
Lepr	53.3602	68.4874	101.642	85.4276	113.276	96.6006	71.6549	232.136	5.81756	6.08793	6.99189	6.65876	6.73429	6.42	6.1028	7.55355	chr4	leptin receptor
Slco2b1	5	6.91955	7.20221	8.36141	9.23233	5.2761	5	15.0713	2.32606	2.76006	3.27135	3.33392	3.07268	2.39719	2.33088	3.52425	chr7	solute carrier organic anion transporter family, member 2b1
Cpa4	83.5343	72.0041	56.677	154.961	74.6583	94.1986	89.9992	111.433	6.45954	6.15789	6.16975	7.51162	6.12688	6.38235	6.43356	6.48523	chr6	carboxypeptidase A4
Mrpl36	2489.22	3477.78	3162.2	3331.21	3795.18	3616.54	3887.21	4080	11.4392	11.5924	11.9449	11.95	11.7777	11.6555	11.8796	11.7435	chr13	mitochondrial ribosomal protein L36
Arid2	166.37	207.112	209.792	198.878	284.003	259.504	321.118	321.304	7.46655	7.66517	8.02677	7.87068	8.06789	7.84207	8.27341	8.02261	chr15	AT rich interactive domain 2 (ARID, RFX-like)
Cdk5r2	1777.37	6221.35	650.264	731.708	6960.07	1493.96	1005.05	1836.95	10.9308	12.4098	9.66158	9.76103	12.6466	10.3658	9.93685	10.568	chr1	cyclin-dependent kinase 5, regulatory subunit 2 (p39)
Serpinb7	551.577	722.487	332.664	432.555	509.029	539.78	335.5	410.331	9.20457	9.41578	8.68636	8.99794	8.91534	8.89548	8.33891	8.38097	chr1	serine (or cysteine) peptidase inhibitor, clade B, member 7
Lrp5	22.344	30.1645	19.9898	23.9574	27.0968	30.7006	29.7885	30.8968	4.52212	4.91852	4.70956	4.84706	4.63083	4.76006	4.84877	4.59817	chr19	low density lipoprotein receptor-related protein 5
Olfr1028	6.51597	8.08291	6.45549	5.41534	16.4655	12.5585	12.5122	8.41012	2.69745	2.99704	3.12146	2.72266	3.91669	3.4792	3.62915	2.6684	chr2	olfactory receptor 1028
BC017643	27.939	28.5412	22.7321	19.0386	39.4866	37.1443	36.5938	33.5655	4.8448	4.83569	4.88725	4.51323	5.18417	5.03623	5.13956	4.7214	chr11	cDNA sequence BC017643
Cops3	2506.16	3399.78	3559.56	3449.09	4476.59	3866.59	4926.92	4903.44	11.4472	11.5638	12.1189	11.9967	12.017	11.7608	12.2272	12.02	chr11	COP9 (constitutive photomorphogenic) homolog, subunit 3 (Arabidopsis thaliana)
Ablim2	35.8179	48.5307	36.1834	32.3508	30.5918	31.5883	37.7149	44.2867	5.22106	5.5995	5.53642	5.27815	4.80726	4.80094	5.18634	5.13215	chr5	actin-binding LIM protein 2
Aatk	340.81	285.862	227.435	199.318	294.631	356.293	342.454	352.397	8.51255	8.11917	8.142	7.87375	8.1226	8.30894	8.36872	8.15894	chr11	apoptosis-associated tyrosine kinase
Zfp574	15.4056	10.3132	14.3059	8.91894	8.78565	11.1854	10.9019	13.9452	3.96768	3.35653	4.24241	3.43053	3.00254	3.31319	3.44263	3.41266	chr7	zinc finger protein 574
Tmem69	203.657	320.009	302.779	260.812	356.194	350.909	420.202	428.398	7.76209	8.2803	8.55293	8.26182	8.40105	8.28626	8.67269	8.44168	chr4	transmembrane protein 69
Naip7	17.36	7.12054	8.75855	8.8118	9.05102	7.51234	11.558	11.9267	4.15248	2.80336	3.55784	3.41209	3.04555	2.75834	3.51964	3.18736	chr13	NLR family, apoptosis inhibitory protein 7
Dclre1b	285.146	412.811	392.029	409.339	398.995	402.235	390.066	422.12	8.25502	8.63691	8.92967	8.91859	8.56223	8.48878	8.5555	8.41919	chr3	DNA cross-link repair 1B, PSO2 homolog (S. cerevisiae)
Rab8a	1143.86	3057.24	714.097	695.896	3908.91	1010.99	1130.36	1590.31	10.2904	11.4169	9.79287	9.68458	11.8175	9.79963	10.0977	10.3527	chr8	RAB8A, member RAS oncogene family
Tssk4	187.731	141.816	94.6394	95.2959	122.251	147.791	184.058	168.012	7.63733	7.12271	6.89089	6.81128	6.84605	7.0387	7.47189	7.0799	chr14	testis-specific serine kinase 4
Srsf10	1265.16	1602.95	1719.53	1879.5	2359.09	2342.43	2500.53	2148.57	10.4409	10.5218	11.0754	11.1404	11.1084	11.0212	11.2468	10.8042	chr4	serine/arginine-rich splicing factor 10
Il17c	136.665	158.949	133.25	145.68	149.547	154.327	161.924	148.054	7.17933	7.28935	7.36958	7.42537	7.14064	7.09839	7.28501	6.90342	chr8	interleukin 17C
Ank3	173.198	245.804	199.607	218.687	215.384	260.966	326.841	271.186	7.52474	7.91152	7.95261	8.00536	7.67069	7.85122	8.29769	7.78446	chr10	ankyrin 3, epithelial
Pax6	731.693	616.307	527.787	535.503	584.915	688.519	662.788	691.207	9.61862	9.19552	9.36029	9.31099	9.11588	9.25338	9.32851	9.14193	chr2	paired box 6
Arid5a	162.235	145.208	131.168	149.291	190.606	210.571	202	247.636	7.4298	7.15706	7.34768	7.45822	7.49216	7.54702	7.60357	7.6485	chr1	AT rich interactive domain 5A (MRF1-like)
Ylpm1	70.6306	77.6918	78.3054	83.1362	94.1916	99.0213	94.1392	96.7847	6.21834	6.26256	6.62294	6.61599	6.46498	6.45774	6.49613	6.27601	chr12	YLP motif containing 1
Epc1	26.8921	38.5534	34.476	31.5942	35.3843	40.5829	48.6159	40.6009	4.79097	5.26512	5.46865	5.24114	5.02471	5.16489	5.5457	5.01305	chr18	enhancer of polycomb homolog 1 (Drosophila)
Ifrd2	517.15	532.19	512.505	530.626	641.409	626.193	693.434	661.17	9.11145	8.99562	9.32051	9.29963	9.2408	9.11014	9.40074	9.07928	chr9	interferon-related developmental regulator 2
Eif2ak1	366.913	508.251	529.001	524.628	574.528	513.79	575.558	607.373	8.61721	8.93429	9.36299	9.2829	9.09102	8.82962	9.11987	8.94927	chr5	eukaryotic translation initiation factor 2 alpha kinase 1
Itgb5	761.505	986.471	1254.91	1214.25	1417.01	1200.15	1879.62	1996.96	9.67515	9.84954	10.6168	10.4984	10.3785	10.0526	10.8394	10.6918	chr16	integrin beta 5
Rrp36	122.901	173.04	206.726	166.226	198.581	192.536	238.222	226.83	7.02093	7.40868	8.00164	7.61309	7.5518	7.41796	7.84498	7.5186	chr17	ribosomal RNA processing 36 homolog (S. cerevisiae)
Gga3	6568.85	8461.14	7952.62	8498.14	8393.75	8485.46	8672.11	8719.61	12.9015	12.8313	13.2267	13.2696	12.9322	12.9086	13.0231	12.8737	chr11	golgi associated, gamma adaptin ear containing, ARF binding protein 3
Ptprb	2519.23	3736.03	3440.06	3827.23	4006.71	3527.88	4001.48	4213.06	11.4545	11.6913	12.0747	12.1535	11.8554	11.6184	11.9234	11.7907	chr10	protein tyrosine phosphatase, receptor type, B
Zfp202	29.5247	33.6691	23.0596	32.8679	31.8672	31.3761	33.9634	35.7709	4.92784	5.07469	4.90682	5.29862	4.86881	4.79106	5.03099	4.82308	chr9	zinc finger protein 202
Fosl2	26.0396	24.2138	16.9933	16.0946	29.4903	21.2157	100.72	32.7741	4.74006	4.59526	4.48396	4.27177	4.75507	4.23073	6.59655	4.6844	chr5	fos-like antigen 2
Atp2b2	270.066	144.385	78.7151	91.3653	73.8953	165.688	58.8015	96.3276	8.17638	7.14796	6.63108	6.7535	6.11216	7.19928	5.81825	6.26964	chr6	ATPase, Ca++ transporting, plasma membrane 2
Tcf7l2	87.0924	80.8975	67.8739	74.1088	73.2821	100.098	99.7209	182.576	6.52181	6.31873	6.42185	6.46187	6.09923	6.47218	6.58334	7.20512	chr19	transcription factor 7 like 2, T cell specific, HMG box
Cnst	33.7723	43.4982	43.7763	51.8053	50.5959	47.2414	77.2142	66.0484	5.13158	5.44336	5.80499	5.94601	5.55879	5.37761	6.21503	5.71505	chr1	consortin, connexin sorting protein
Vimp	1371.4	1945.98	1940.74	2116.7	2373.49	2171.88	2313.08	2664.1	10.5576	10.7932	11.2548	11.3142	11.1155	10.9112	11.1292	11.1165	chr7	VCP-interacting membrane protein
Dpf3	70.8364	58.4675	37.8471	42.701	100.583	100.819	97.089	108.47	6.22375	5.86078	5.59773	5.66884	6.56221	6.48308	6.5403	6.44591	chr12	D4, zinc and double PHD fingers, family 3
Vill	121.964	149.006	126.325	131.702	45.12	124.46	63.0816	97.6748	7.00896	7.19849	7.29633	7.27732	5.3817	6.78701	5.92049	6.2893	chr9	villin-like
Glyctk	832.433	992.727	784.93	845.425	1036.73	1115.57	1006.91	1139.87	9.81457	9.8591	9.92933	9.97959	9.93656	9.93899	9.93942	9.87609	chr9	glycerate kinase
Plce1	170.352	152.488	127.576	104.067	153.343	197.98	200.172	196.098	7.49812	7.23104	7.31026	6.93719	7.1767	7.45972	7.59051	7.30918	chr19	phospholipase C, epsilon 1
Ldb3	101.205	98.8251	74.2837	70.6502	98.7555	128.698	111.328	123.272	6.73703	6.61456	6.54683	6.38763	6.53329	6.83258	6.7429	6.63343	chr14	LIM domain binding 3
Plcg2	90.0542	119.526	106.507	103.328	223.096	159.679	202.339	213.225	6.56704	6.87893	7.05679	6.92604	7.71966	7.14651	7.60649	7.43086	chr8	phospholipase C, gamma 2
Fh1	2363.27	2723.38	2336.88	2241.38	2744.32	2732.27	2707.54	2925.47	11.3591	11.2503	11.517	11.3929	11.3185	11.2414	11.3672	11.2414	chr1	fumarate hydratase 1
Flot2	46.572	54.0282	42.871	35.6188	44.36	45.7877	48.4396	56.6187	5.61537	5.7487	5.77474	5.41111	5.35512	5.33461	5.54034	5.48704	chr11	flotillin 2
Rab5b	8040.25	11588.2	10245.1	10517.1	12325.5	12764	13431.2	14770.5	13.1941	13.3024	13.6162	13.5994	13.4754	13.4861	13.6629	13.6595	chr10	RAB5B, member RAS oncogene family
Odf2	39.682	17.2086	16.5659	12.949	16.3711	21.2265	16.7269	18.6325	5.37423	4.10156	4.44781	3.96312	3.9075	4.23148	4.03153	3.84557	chr2	outer dense fiber of sperm tails 2
F10	71.908	82.7939	65.8731	65.1685	91.7841	100.371	107	88.4228	6.24607	6.35154	6.38266	6.27227	6.42711	6.47632	6.68433	6.14077	chr8	coagulation factor X
Arhgef10l	409.781	376.535	299.911	315.458	405.187	457.982	454.221	485.167	8.78206	8.50723	8.53714	8.54224	8.58405	8.66499	8.78271	8.61834	chr4	Rho guanine nucleotide exchange factor (GEF) 10-like
Dnajc4	488.006	524.942	429.825	478.226	551.387	544.51	625.85	680.691	9.02829	8.97831	9.06464	9.14847	9.0303	8.90607	9.2429	9.11914	chr19	DnaJ (Hsp40) homolog, subfamily C, member 4
Hk1	144.337	186.527	138.1	114.998	141.637	173.165	203.297	186.721	7.2586	7.51832	7.42206	7.08029	7.0632	7.26262	7.61418	7.23841	chr10	hexokinase 1
Npbwr1	46.0599	52.6345	43.4699	56.7282	132.063	135.292	100.341	117.648	5.60032	5.71151	5.79544	6.08002	6.96432	6.90641	6.59229	6.56638	chr1	neuropeptides B/W receptor 1
Stfa2	166.204	133.486	123.699	122.952	131.712	143.431	142.574	175.314	7.46565	7.03616	7.26598	7.17871	6.9605	6.99406	7.10419	7.14526	chr16	stefin A2
Arhgap22	41.8481	27.6552	13.7859	10.7788	18.4016	24.6697	37.6781	22.416	5.45264	4.7864	4.18862	3.70838	4.07421	4.44933	5.18458	4.12401	chr14	Rho GTPase activating protein 22
Nrxn2	685.979	707.603	559.968	519.317	570.783	702.963	725.691	730.817	9.51705	9.38524	9.44929	9.26884	9.08171	9.28187	9.46744	9.2286	chr19	neurexin II
Syp	339.304	468.193	321.369	329.525	375.545	420.802	446.47	504.354	8.50368	8.81546	8.63996	8.60284	8.47415	8.54754	8.7566	8.67676	chrX	synaptophysin
Msra	452.865	463.3	420.74	409.913	758.21	716.335	666.705	691.068	8.92135	8.80188	9.03486	8.9206	9.48271	9.30653	9.33869	9.14147	chr14	methionine sulfoxide reductase A
Trp63	158.236	146.609	119.894	151.998	208.715	190.966	197.112	161.184	7.39157	7.17201	7.22366	7.48244	7.62442	7.4062	7.56795	7.02276	chr16	transformation related protein 63
Romo1	285.266	298.971	259.333	265.741	402.094	393.958	418.045	443.33	8.25519	8.18452	8.32822	8.29087	8.57269	8.45808	8.66234	8.48813	chr2	reactive oxygen species modulator 1
Samd4b	6335.36	8903.1	8183.79	7971.01	8295.75	8990.81	9295.43	9329.38	12.8455	12.9049	13.2772	13.1727	12.9125	12.995	13.1221	12.9868	chr7	sterile alpha motif domain containing 4B
Slco2a1	1148.52	921.338	727.119	680.957	957.561	1325.91	1036.4	1184.35	10.298	9.75632	9.81642	9.6567	9.82542	10.1902	9.97696	9.92981	chr9	solute carrier organic anion transporter family, member 2a1
Ccdc33	169.539	176.725	118.541	152.139	203.307	198.366	184.211	216.139	7.49253	7.43766	7.20953	7.48417	7.58742	7.46175	7.4728	7.44957	chr9	coiled-coil domain containing 33
Dbt	111.662	120.575	128.659	125.126	181.495	159.845	155.038	202.674	6.88353	6.8926	7.32266	7.20424	7.41982	7.14831	7.22203	7.35484	chr3	dihydrolipoamide branched chain transacylase E2
Slc44a2	67.6127	58.7764	43.7299	31.6134	48.4544	81.703	67.7103	80.5539	6.15524	5.8708	5.80264	5.24214	5.49455	6.17081	6.01869	6.00389	chr9	solute carrier family 44, member 2
Strn4	130.959	139.847	136.325	127.992	185.388	173.402	173.614	200.394	7.11868	7.10308	7.40323	7.23587	7.45264	7.26498	7.38622	7.33837	chr7	striatin, calmodulin binding protein 4
Lnx2	31.436	41.7727	30.8678	38.5888	38.0261	38.2551	38.0486	54.5435	5.02662	5.38294	5.31463	5.52521	5.12822	5.08021	5.19968	5.43778	chr5	ligand of numb-protein X 2
Ctu1	46.3504	42.0637	29.0165	35.0425	43.9494	55.9707	46.3212	45.9587	5.60875	5.39403	5.22926	5.39028	5.34126	5.62093	5.47675	5.18417	chr7	cytosolic thiouridylase subunit 1 homolog (S. pombe)
Tmod2	45.7681	65.4001	43.3486	49.8521	62.8388	72.0752	75.9905	76.0234	5.58997	6.02333	5.79048	5.89307	5.87713	5.98531	6.18981	5.91485	chr9	tropomodulin 2
Aga	131.755	150.78	131.481	122.747	163.866	172.07	144.979	204.777	7.12725	7.21673	7.35211	7.17638	7.27592	7.25174	7.12892	7.37199	chr8	aspartylglucosaminidase
H2-Q2	444.346	488.017	502.294	455.808	486.889	421.643	515.844	620.641	8.89632	8.87849	9.2949	9.07874	8.85021	8.55035	8.96584	8.98208	chr17	histocompatibility 2, Q region locus 2
Diablo	252.185	318.632	295.159	274	347.788	330.289	380.571	385.437	8.07512	8.27395	8.5159	8.33269	8.36618	8.19323	8.52134	8.28668	chr5	diablo homolog (Drosophila)
Trappc8	27.3169	28.7533	27.3315	30.4025	42.225	46.3489	48.7017	43.5621	4.81609	4.84818	5.13915	5.18763	5.28245	5.35058	5.54816	5.11325	chr18	trafficking protein particle complex 8
Osmr	15.7904	13.6035	17.1658	8.00696	16.862	20.4854	20.2421	21.3966	4.00372	3.75654	4.49783	3.27747	3.95028	4.18278	4.30491	4.05486	chr15	oncostatin M receptor
Ankrd54	246.088	113.68	77.6071	70.697	106.319	124.69	121.019	208.757	8.04021	6.81037	6.61101	6.38859	6.64269	6.78894	6.86037	7.39858	chr15	ankyrin repeat domain 54
2210408I21Rik	224.405	353.764	313.789	290.232	321.612	315.161	340.111	345.58	7.90462	8.41961	8.60741	8.41793	8.25184	8.12594	8.35966	8.13162	chr13	RIKEN cDNA 2210408I21 gene
Zfp644	178.955	215.277	236.634	235.729	289.623	246.828	267.458	308.991	7.57078	7.72365	8.19765	8.11931	8.0965	7.76987	8.01647	7.96723	chr5	zinc finger protein 644
Ccdc127	22.39	26.9139	21.3148	20.0025	23.1286	28.2578	28.1193	29.9791	4.52504	4.74778	4.80044	4.58548	4.39841	4.6378	4.7718	4.55627	chr13	coiled-coil domain containing 127
Tmem219	1225.14	1168.56	855.924	809.363	1686.21	1825.95	1628.39	1556.53	10.3921	10.0836	10.0585	9.91319	10.6252	10.6582	10.6326	10.3238	chr7	transmembrane protein 219
Ctsw	306.837	303.764	250.519	264.035	324.338	331.931	350.082	346.866	8.35655	8.20627	8.27733	8.28254	8.26641	8.2018	8.40067	8.13613	chr19	cathepsin W
Camkk2	351.168	559.627	353.04	406.5	263.744	245.643	180.205	262.885	8.55674	9.06199	8.77711	8.90803	7.9603	7.76298	7.4415	7.7389	chr5	calcium/calmodulin-dependent protein kinase kinase 2, beta
Dtymk	288.919	393.142	346.446	348.887	519.818	499.046	512.895	588.772	8.27153	8.5667	8.7497	8.68773	8.94872	8.78709	8.95705	8.90386	chr1	deoxythymidylate kinase
Olfr600	64.0783	10.8995	5	5	5	5.92174	5	9.02348	6.07552	3.43347	2.36923	2.34563	2.32415	2.49794	2.33088	2.75622	chr7	olfactory receptor 600
Cyld	21.6412	20.1858	18.2561	15.4368	15.3229	22.9444	21.6762	28.248	4.47702	4.32735	4.58594	4.21278	3.81899	4.34711	4.40596	4.46609	chr8	cylindromatosis (turban tumor syndrome)
Gria2	3289.82	3864.79	4250.52	5409.05	7242.14	6370.61	6769.03	5922.64	11.8507	11.7369	12.347	12.6421	12.707	12.487	12.6902	12.3071	chr3	glutamate receptor, ionotropic, AMPA2 (alpha 2)
Ahsg	23.719	16.3915	14.1293	17.9479	19.5042	12.6594	20.8401	17.6799	4.61251	4.0287	4.22644	4.43136	4.15504	3.48808	4.34622	3.7705	chr16	alpha-2-HS-glycoprotein
Gins3	123.976	150.242	89.6071	120.953	198.188	162.972	134.456	152.579	7.03538	7.21135	6.8138	7.1544	7.5485	7.17646	7.01993	6.94537	chr8	GINS complex subunit 3 (Psf3 homolog)
BC003331	44.6583	42.8936	40.2005	44.4418	51.694	57.6024	78.9172	55.4934	5.5519	5.4213	5.68238	5.72922	5.58781	5.66195	6.24857	5.4616	chr1	cDNA sequence BC003331
Ptpmt1	2584.02	3426.55	3232.76	3493.23	3713.83	3521	3806.34	3611.52	11.4922	11.5725	11.9772	12.0218	11.748	11.6156	11.8507	11.5671	chr2	protein tyrosine phosphatase, mitochondrial 1
Mier1	5	5	5	5	5	7.81232	51.1945	5	2.32606	2.32521	2.36923	2.34563	2.32415	2.81658	5.619	2.32204	chr4	mesoderm induction early response 1 homolog (Xenopus laevis
P4ha2	111.745	123.242	160.924	177.099	272.72	218.469	348.832	314.572	6.88403	6.9212	7.6451	7.70457	8.01224	7.59927	8.39592	7.99424	chr11	procollagen-proline, 2-oxoglutarate 4-dioxygenase (proline 4-hydroxylase), alpha II polypeptide
Sema5b	38.2295	36.4868	37.3219	34.5178	39.5107	57.155	47.2655	60.5289	5.31799	5.19013	5.57882	5.36983	5.18466	5.65249	5.50805	5.58493	chr16	sema domain, seven thrombospondin repeats (type 1 and type 1-like), transmembrane domain (TM) and short cytoplasmic domain, (semaphorin) 5B
Slc25a18	440.625	499.085	490.246	421.593	556.891	562.212	616.88	644.148	8.88406	8.91001	9.26083	8.96288	9.04417	8.94943	9.21882	9.04148	chr6	solute carrier family 25 (mitochondrial carrier), member 18
Olfr1395	21.1973	12.8378	14.9315	16.6908	22.0065	26.9241	20.4351	31.0187	4.44656	3.67064	4.2991	4.32528	4.33009	4.56654	4.31925	4.60413	chr11	olfactory receptor 1395
Dgcr6	195.945	232.969	260.177	251.357	209.759	195.373	230.422	229.945	7.7038	7.83385	8.33295	8.21201	7.63095	7.44035	7.79304	7.53793	chr16	DiGeorge syndrome critical region gene 6
Ttc1	1381	1963.19	2109.96	2153.13	2175.49	2034.32	2382.48	2474.62	10.5677	10.8065	11.3708	11.3362	10.9961	10.8112	11.1723	11.0121	chr11	tetratricopeptide repeat domain 1
Akr1c21	5	5	5	5	5	5	5	40.6645	2.32606	2.32521	2.36923	2.34563	2.32415	2.32455	2.33088	5.01536	chr13	aldo-keto reductase family 1, member C21
Cideb	112.139	111.089	96.8017	103.575	114.416	143.54	102.337	159.928	6.88841	6.77766	6.92135	6.92938	6.74883	6.99551	6.61855	7.01177	chr14	cell death-inducing DNA fragmentation factor, alpha subunit-like effector B
Lrrn3	195.005	253.795	210.106	221.434	300.407	346.113	290.766	324.55	7.6968	7.95396	8.02963	8.02556	8.15002	8.26437	8.13019	8.0371	chr12	leucine rich repeat protein 3, neuronal
Clic1	121.918	119.685	122.204	101.063	174.046	129.528	171.741	160.655	7.00789	6.88192	7.24964	6.89413	7.36181	6.84306	7.37282	7.01832	chr17	chloride intracellular channel 1
Prdm13	173.102	128.803	94.3481	113.729	123.205	140.328	139.523	139.382	7.52357	6.98361	6.88682	7.06386	6.85884	6.96001	7.07172	6.81456	chr4	PR domain containing 13
Fam115a	626.125	641.447	547.173	630.764	725.286	688.68	736.461	951.106	9.39288	9.24574	9.41694	9.54222	9.41798	9.25425	9.48904	9.61783	chr6	family with sequence similarity 115, member A
Tcp11l1	46.5399	77.311	53.4611	57.3647	73.1388	84.8896	84.4859	85.7421	5.61352	6.25471	6.09452	6.09438	6.096	6.2254	6.34552	6.09227	chr2	t-complex 11 like 1
Gpr133	199.689	187.76	135.065	138.511	177.681	265.24	183.173	214.728	7.73079	7.52656	7.38931	7.35064	7.39193	7.87758	7.46495	7.44108	chr5	G protein-coupled receptor 133
Lnx1	137.75	146.415	118.505	104.417	94.4408	131.166	123.553	195.118	7.19086	7.16975	7.20898	6.94188	6.46818	6.86434	6.89248	7.30321	chr5	ligand of numb-protein X 1
Tmem8c	20.9473	8.62975	11.3952	10.2953	13.1425	19.7236	22.9107	20.4191	4.42557	3.09172	3.93287	3.63789	3.59856	4.12368	4.4801	3.98263	chr2	transmembrane protein 8C
Cntn3	1106.28	1351.31	1253.82	1541.75	896.962	996.754	909.964	1083.86	10.2399	10.2878	10.6152	10.8405	9.73119	9.78063	9.78912	9.80103	chr6	contactin 3
Senp7	250.951	286.706	95.9959	127.881	296.497	420.704	193.945	270.109	8.07013	8.12362	6.91029	7.23464	8.1319	8.54697	7.54702	7.77955	chr16	SUMO1/sentrin specific peptidase 7
Tmprss3	8.75437	7.94209	7.38628	13.4095	16.7162	15.0715	14.761	10.435	3.10788	2.97166	3.30941	4.01098	3.93756	3.73246	3.858	2.98285	chr17	transmembrane protease, serine 3
Twist2	115.877	170.301	112.498	106.728	201.522	180.596	126.91	168.982	6.93807	7.38889	7.13511	6.97054	7.57508	7.32372	6.93453	7.09016	chr1	twist basic helix-loop-helix transcription factor 2
Aktip	98.427	111.869	101.956	81.3011	105.796	136.557	136.855	129.242	6.69453	6.78741	6.99595	6.58696	6.6338	6.91984	7.04407	6.70321	chr8	thymoma viral proto-oncogene 1 interacting protein
Dnm1l	289.328	399.043	354.627	395.542	405.061	466.33	476.666	532.379	8.27368	8.58792	8.78471	8.86385	8.58374	8.68906	8.85276	8.75619	chr16	dynamin 1-like
Fnbp1l	102.485	118.649	122.531	101.986	57.9899	84.6292	55.3184	70.0993	6.75573	6.86828	7.2534	6.9075	5.75653	6.22165	5.72868	5.79955	chr3	formin binding protein 1-like
Fam45a	246.427	278.853	283.118	255.343	377.098	345.032	370.038	399.481	8.04256	8.08524	8.45109	8.23334	8.47969	8.2595	8.48082	8.33946	chr19	family with sequence similarity 45, member A
Tysnd1	50.7245	53.9169	54.2061	56.6611	80.1241	76.0971	83.1342	90.6982	5.74442	5.74474	6.11128	6.07809	6.23266	6.06209	6.32194	6.17931	chr10	trypsin domain containing 1
Cyp4f40	400.215	501.317	482.913	454.331	705.002	571.516	637.586	785.532	8.74736	8.9169	9.2405	9.07451	9.37961	8.97589	9.27486	9.33843	chr17	cytochrome P450, family 4, subfamily f, polypeptide 40
Cdadc1	173.076	225.569	208.646	208.784	253.792	252.169	233.697	280.584	7.52287	7.78803	8.01701	7.94213	7.90446	7.80106	7.81493	7.83244	chr14	cytidine and dCMP deaminase domain containing 1
Mbd1	64.0186	75.5536	57.85	54.9611	83.7848	90.6679	93.9143	92.506	6.07421	6.22287	6.19895	6.03577	6.29583	6.3248	6.49307	6.20811	chr18	methyl-CpG binding domain protein 1
Ntf5	27.3537	30.8929	26.0856	21.2814	31.3708	32.2808	44.2139	36.4513	4.81794	4.95093	5.07052	4.67694	4.84844	4.82815	5.41309	4.85	chr7	neurotrophin 5
Tnfsf13b	25.194	19.9637	23.6373	14.9653	26.3323	26.7789	44.4392	29.0883	4.69653	4.31122	4.93771	4.16682	4.5894	4.55846	5.42039	4.50904	chr8	tumor necrosis factor (ligand) superfamily, member 13b
Apbb2	1907.06	1802.25	906.305	755.599	1077.04	2036.79	1567.84	1872.67	11.04	10.6872	10.142	9.81309	9.98832	10.8136	10.5792	10.5987	chr5	amyloid beta (A4) precursor protein-binding, family B, member 2
Hsdl1	16.0232	21.9279	19.3497	6.6485	18.7629	25.9513	24.8778	29.0801	4.02607	4.44795	4.66766	2.99726	4.10057	4.51758	4.60072	4.50862	chr8	hydroxysteroid dehydrogenase like 1
Suv420h2	29.186	27.0745	23.8457	19.0587	31.5093	31.7925	25.0167	101.746	4.90939	4.75703	4.94907	4.51508	4.85483	4.8081	4.60823	6.34936	chr7	suppressor of variegation 4-20 homolog 2 (Drosophila)
Whrn	73.4446	89.0989	92.7351	115.459	106.04	105.667	64.5658	148.255	6.27635	6.45698	6.86353	7.08707	6.63802	6.54967	5.95248	6.90577	chr4	whirlin
Prom2	96.2539	80.5541	77.4176	74.7071	118.226	98.9708	108.51	133.261	6.66118	6.31253	6.60676	6.47218	6.79706	6.45716	6.70395	6.74956	chr2	prominin 2
Cblb	36.4927	56.4206	42.9238	31.9512	43.4666	64.172	56.1349	61.2736	5.25088	5.80769	5.77683	5.25903	5.32519	5.82017	5.75202	5.60305	chr16	Casitas B-lineage lymphoma b
Nrp2	20.1676	18.557	20.5483	12.5429	31.0597	39.1783	36.5048	41.5322	4.37082	4.20681	4.74986	3.91372	4.83283	5.1158	5.13608	5.04547	chr1	neuropilin 2
Sema4c	50.9283	40.5206	31.1362	32.8794	49.9667	49.5575	65.3013	98.5545	5.74887	5.33923	5.32633	5.29997	5.5385	5.44787	5.96744	6.30318	chr1	sema domain, immunoglobulin domain (Ig), transmembrane domain (TM) and short cytoplasmic domain, (semaphorin) 4C
Casd1	772.037	928.334	1024.39	1064.16	1434.68	1278.81	1492.39	1743.78	9.69549	9.76446	10.3133	10.3067	10.3968	10.1377	10.5036	10.4923	chr6	CAS1 domain containing 1
Rnaseh2a	127.536	143.718	121.11	128.869	119.303	127.586	137.201	152.829	7.07878	7.1418	7.23781	7.24587	6.80979	6.82167	7.04837	6.94813	chr8	ribonuclease H2, large subunit
Bicd2	214.829	216.411	211.685	197.009	259.391	407.663	266.283	368.354	7.84479	7.73079	8.03932	7.85651	7.93452	8.50597	8.01044	8.22297	chr13	bicaudal D homolog 2 (Drosophila)
Nup62-il4i1	97.9728	120.086	113.626	97.1627	144.976	154.875	150.722	171.438	6.68748	6.88742	7.1471	6.83817	7.09657	7.10344	7.18127	7.11179	chr7	Nup62-Il4i1 protein
Fmnl1	241.093	287.896	273.91	290.607	252.602	286.228	390.845	395.891	8.00959	8.1293	8.40387	8.42001	7.89741	7.98928	8.55859	8.32638	chr11	formin-like 1
AA467197	5.65207	6.74341	8.17756	11.6257	7.0402	7.01716	15.2629	10.5155	2.52916	2.72048	3.46476	3.81919	2.69018	2.67641	3.90367	2.995	chr2	expressed sequence AA467197
S100a14	34974.4	44083.2	17058.8	18596.1	50945.7	37755.6	32530.2	37339.7	15.2642	15.2267	14.349	14.4333	15.5508	15.0739	14.9337	14.9834	chr3	S100 calcium binding protein A14
Ddah1	105.004	102.013	82.4809	81.056	99.5786	109.921	124.788	132.174	6.79382	6.65684	6.69486	6.58292	6.54683	6.60726	6.90807	6.73771	chr3	dimethylarginine dimethylaminohydrolase 1
AU021092	321.139	412.588	319.756	349.004	475.346	464.751	523.408	547.344	8.42427	8.63608	8.6332	8.68884	8.8148	8.68552	8.98603	8.79838	chr16	expressed sequence AU021092
Leng8	32.3166	51.7586	34.8048	24.2183	41.8172	48.3706	67.1162	63.674	5.06629	5.68898	5.48162	4.86509	5.26773	5.41128	6.00697	5.66057	chr7	leukocyte receptor cluster (LRC) member 8
Atp7a	55.534	48.4104	55.1841	52.3271	69.4663	65.181	74.9326	77.8034	5.86973	5.59642	6.13716	5.96143	6.01982	5.84129	6.16801	5.95216	chrX	ATPase, Cu++ transporting, alpha polypeptide
Sox6	517.225	532.352	269.041	297.151	315.954	472.615	328.69	404.981	9.11201	8.99593	8.37855	8.45566	8.22808	8.70909	8.30691	8.35868	chr7	SRY (sex determining region Y)-box 6
Sim2	819.623	766.221	558.795	488.504	668.336	815.533	785.548	892.515	9.78928	9.4981	9.44605	9.17872	9.30049	9.48797	9.58437	9.53003	chr16	single-minded homolog 2 (Drosophila)
Tmem254a	36.7057	36.7158	33.778	29.2834	42.7758	42.0981	59.3917	59.0956	5.25871	5.19795	5.43524	5.138	5.30275	5.21487	5.83256	5.54964	chr14	transmembrane protein 254a
Armcx3	41.7929	62.9161	40.1089	35.0298	46.9505	60.7405	62.4025	46.4459	5.45062	5.96993	5.67873	5.38963	5.44497	5.74211	5.90582	5.20169	chrX	armadillo repeat containing, X-linked 3
BC056474	852.862	1014.26	846.59	835.658	1085.82	1151.4	1262.19	1306.11	9.85452	9.88831	10.0434	9.96266	9.99988	9.99001	10.2526	10.0698	chr8	cDNA sequence BC056474
Gm5142	5	5	5	5	5	5	25.5726	5.47482	2.32606	2.32521	2.36923	2.34563	2.32415	2.32455	4.63853	2.33829	chr14	predicted gene 5142
Glyat	15.772	20.9643	15.0752	15.7321	18.0202	21.3439	20.1115	53.6923	4.00209	4.38711	4.31292	4.24169	4.0443	4.23908	4.29412	5.41654	chr19	glycine-N-acyltransferase
Ctgf	334.038	401.284	461.74	378.738	210.019	269.59	331.798	349.818	8.48316	8.59674	9.1726	8.80352	7.63303	7.90212	8.32004	8.14828	chr10	connective tissue growth factor
Nbas	62.3825	72.4951	67.4291	69.7426	93.7116	100.502	89.9178	93.682	6.0394	6.16607	6.41379	6.36702	6.45765	6.47809	6.43192	6.22817	chr12	neuroblastoma amplified sequence
Nipsnap1	2458.65	3305.62	3145.06	3021.24	4112.5	4253.3	4502.72	3514.04	11.4209	11.5254	11.9365	11.8105	11.8941	11.9016	12.1011	11.5214	chr11	4-nitrophenylphosphatase domain and non-neuronal SNAP25-like protein homolog 1 (C. elegans)
Gosr1	3217.97	4162.39	4854.96	4803.4	5664.6	5352.91	6302.89	5456.75	11.8133	11.8339	12.5371	12.4811	12.3583	12.2306	12.5701	12.1775	chr11	golgi SNAP receptor complex member 1
Onecut2	17.8157	28.3083	25.0804	20.6536	90.3222	73.1094	77.6544	66.343	4.1901	4.82265	5.01758	4.63365	6.40399	6.00536	6.2245	5.72005	chr18	one cut domain, family member 2
Dach1	381.965	324.13	269.335	285.646	392.879	370.67	333.265	390.99	8.68098	8.29692	8.3803	8.39313	8.54339	8.37206	8.32767	8.31005	chr14	dachshund 1 (Drosophila)
Gpr158	246.758	300.533	257.319	284.956	188.222	233.957	242.956	223.338	8.0441	8.19089	8.31791	8.3902	7.47304	7.69736	7.87375	7.49461	chr2	G protein-coupled receptor 158
Nkd1	59.678	54.4855	39.0022	41.9226	46.873	35.0532	41.405	52.4371	5.97376	5.7576	5.63851	5.64313	5.44177	4.94738	5.31668	5.37849	chr8	naked cuticle 1 homolog (Drosophila)
Mob2	543.555	753.105	896.201	905.915	830.45	760.575	1039.05	933.887	9.18288	9.47195	10.127	10.0803	9.61301	9.39102	9.97913	9.59357	chr7	MOB kinase activator 2
Mfsd6	181.667	217.564	175.969	182.543	184.232	224.701	265.116	232.717	7.59125	7.73811	7.76635	7.75114	7.44242	7.64219	8.00435	7.55583	chr1	major facilitator superfamily domain containing 6
Laptm4a	3343.78	4104.28	4541.29	4630.48	6604.51	5634.68	6735.09	7429.43	11.8772	11.8149	12.4317	12.4276	12.5777	12.306	12.6834	12.6453	chr12	lysosomal-associated protein transmembrane 4A
Prkag2	2426.68	2228.26	1749.55	1488.72	1847.79	2792.91	2612.33	2779.89	11.4034	10.9656	11.104	10.788	10.763	11.2695	11.3139	11.1691	chr5	protein kinase, AMP-activated, gamma 2 non-catalytic subunit
Setdb2	5	14.2632	7.53708	5.84177	9.59513	12.5608	9.32131	18.9748	2.32606	3.82825	3.3418	2.82205	3.12876	3.47951	3.23175	3.87625	chr14	SET domain, bifurcated 2
Tbx20	290.849	64.3935	16.9142	31.6338	155.482	48.6906	13.8069	138.263	8.28121	6.00142	4.47785	5.24316	7.19721	5.42191	3.76154	6.8022	chr9	T-box 20
Pfdn1	579.82	573.257	407.686	419.029	508.075	604.804	648.989	773.975	9.27512	9.09525	8.98543	8.95259	8.91308	9.06085	9.30178	9.31414	chr18	prefoldin 1
Inpp5f	202.841	204.194	94.9418	123.034	158.065	195.7	135.056	173.094	7.75573	7.64479	6.89603	7.17985	7.21992	7.4437	7.02668	7.12634	chr7	inositol polyphosphate-5-phosphatase F
Adamtsl5	80.2252	77.532	64.8214	75.9965	80.4936	90.6877	112.949	98.5757	6.40129	6.25975	6.36079	6.49543	6.24005	6.32518	6.76597	6.30352	chr10	ADAMTS-like 5
Xrn1	728.118	767.549	424.591	528.369	691.927	758.743	529.867	624.106	9.61209	9.5012	9.04941	9.2933	9.35497	9.38783	9.00375	8.99242	chr9	5'-3' exoribonuclease 1
1500015O10Rik	61.9554	31.3749	65.6891	29.0907	372.739	454.263	78.3031	697.884	6.03023	4.97274	6.3784	5.13091	8.46387	8.65614	6.23615	9.15849	chr1	RIKEN cDNA 1500015O10 gene
Runx1t1	103.299	112.248	75.5651	70.251	80.062	127.722	116.31	120.26	6.76669	6.79268	6.57162	6.3776	6.23144	6.82263	6.8063	6.59853	chr4	runt-related transcription factor 1; translocated to, 1 (cyclin D-related)
Naa25	631.184	866.889	820.584	726.195	913.399	929.818	970.707	899.723	9.40243	9.67205	9.99623	9.74842	9.753	9.67595	9.87995	9.54255	chr5	N(alpha)-acetyltransferase 25, NatB auxiliary subunit
Ptk2	705.702	831.859	839.967	801.185	702.757	702.202	849.882	951.83	9.56253	9.60837	10.0312	9.89878	9.37596	9.27915	9.69074	9.61862	chr15	PTK2 protein tyrosine kinase 2
Adsl	80.96	92.3116	123.984	100.086	144.687	130.045	161.92	230.743	6.41537	6.51246	7.26946	6.88053	7.09281	6.8493	7.28495	7.54407	chr15	adenylosuccinate lyase
Senp2	47.261	76.0431	63.5722	60.5019	74.6029	63.8245	77.8187	89.0028	5.63795	6.23109	6.33179	6.1709	6.12535	5.81158	6.2284	6.15036	chr16	SUMO/sentrin specific peptidase 2
Prss56	7.05223	5.11041	13.5289	5	5.7679	6.43161	5	7.27243	2.79557	2.39625	4.16361	2.34563	2.45885	2.57825	2.33088	2.49663	chr1	protease, serine 56
Baiap2l2	369.247	340.687	312.43	264.231	361.488	381.082	376.84	403.507	8.62799	8.3649	8.6004	8.28327	8.4222	8.40823	8.50661	8.35248	chr15	BAI1-associated protein 2-like 2
Galk2	23.0438	36.6296	26.5553	34.0187	37.6499	37.6892	39.6692	48.1678	4.57121	5.19533	5.09569	5.34803	5.11459	5.05674	5.25871	5.25256	chr2	galactokinase 2
Trim24	116.179	126.047	110.228	100.441	147.274	129.22	131.305	143.877	6.94188	6.95286	7.10284	6.88531	7.11774	6.83923	6.98544	6.86341	chr6	tripartite motif-containing 24
Pax1	5	5	5	5.59314	5	5	5	37.4467	2.32606	2.32521	2.36923	2.76384	2.32415	2.32455	2.33088	4.88827	chr2	paired box 1
Olfr341	179.576	177.491	126.264	152.658	194.488	202.179	212.604	236.196	7.57477	7.44254	7.29563	7.48924	7.51986	7.49186	7.67903	7.57726	chr2	olfactory receptor 341
Gbgt1	5.30072	6.79531	5.30633	10.0575	9.31528	13.8338	10.872	18.5244	2.45949	2.73276	2.85415	3.60539	3.0859	3.6107	3.43896	3.83558	chr2	globoside alpha-1,3-N-acetylgalactosaminyltransferase 1
Rasd1	898.552	1274.97	767.273	950.005	9650.34	9223.25	4910.11	7395.26	9.92732	10.2058	9.89583	10.1401	13.1145	13.0351	12.2214	12.6376	chr11	RAS, dexamethasone-induced 1
Nae1	276.879	353.355	323.409	319.483	393.677	449.386	451.412	519.709	8.21099	8.41731	8.64739	8.55771	8.54584	8.64148	8.77356	8.71856	chr8	NEDD8 activating enzyme E1 subunit 1
Crem	46.428	54.5616	58.1665	47.1288	72.0251	82.4761	73.4179	80.4782	5.6108	5.75931	6.20616	5.81025	6.07378	6.18462	6.1353	6.00203	chr18	cAMP responsive element modulator
Zfp622	814.88	1118.16	937.458	1009.35	1248.86	1164.55	1149.16	1266.82	9.7775	10.0228	10.1884	10.2301	10.202	10.0045	10.123	10.0284	chr15	zinc finger protein 622
Adora3	20.8561	13.8833	14.0072	13.5893	16.4692	21.8876	27.0303	21.624	4.41884	3.78924	4.21293	4.02901	3.91709	4.27918	4.72113	4.07202	chr3	adenosine A3 receptor
Vmn2r17	66.7971	81.5918	55.6527	82.9918	34.1512	32.7362	39.5815	50.3368	6.13684	6.33194	6.14715	6.61289	4.9759	4.84844	5.256	5.31848	chr5	vomeronasal 2, receptor 17
Ms4a2	8.61778	5.80896	8.1975	5	6.54754	8.09479	18.9554	9.92721	3.08407	2.52655	3.4674	2.34563	2.59277	2.86416	4.21239	2.90251	chr19	membrane-spanning 4-domains, subfamily A, member 2
Atp11c	33.8634	30.9351	33.3548	29.4291	37.2504	50.5456	44.0942	65.4996	5.13556	4.95335	5.41797	5.14318	5.09751	5.47509	5.40982	5.70132	chrX	ATPase, class VI, type 11C
Sfta2	47.8666	41.832	86.4794	35.143	39.0172	49.8026	51.7719	58.4869	5.65795	5.38577	6.75988	5.39383	5.16706	5.4542	5.63484	5.53362	chr17	surfactant associated 2
Arhgef10	8.30981	11.381	76.7212	5.78823	9.04883	10.6983	7.23578	11.9422	3.03461	3.50002	6.5935	2.80908	3.04533	3.25176	2.88197	3.18969	chr8	Rho guanine nucleotide exchange factor (GEF) 10
Eda	8.84115	14.206	17.9818	10.5963	26.5718	25.7658	18.9079	28.9675	3.12365	3.82148	4.56164	3.68248	4.60072	4.50974	4.20588	4.50272	chrX	ectodysplasin-A
Gnrhr	17.7605	5	5	5	5	5.70131	5	5	4.18639	2.32521	2.36923	2.34563	2.32415	2.46138	2.33088	2.32204	chr5	gonadotropin releasing hormone receptor
Cav1	1262.85	1080.51	789.925	793.463	1090.79	1157.79	1079.93	1232.6	10.4385	9.97574	9.93923	9.88945	10.0053	9.99644	10.0334	9.98803	chr6	caveolin 1, caveolae protein
Htr1f	186.075	309.753	324.663	378.082	236.482	191.016	167.26	200.515	7.62497	8.23406	8.65346	8.80111	7.80564	7.40675	7.33619	7.33948	chr16	5-hydroxytryptamine (serotonin) receptor 1F
Mrps30	548.904	696.871	615.14	636.547	774.928	755.601	828.15	925.41	9.19692	9.36275	9.58046	9.556	9.51817	9.38122	9.65842	9.57982	chr13	mitochondrial ribosomal protein S30
Fam13c	560.341	578.153	786.04	718.738	1159.58	1015.91	1302.14	1314.22	9.2281	9.10759	9.93138	9.73336	10.0902	9.80688	10.303	10.0787	chr10	family with sequence similarity 13, member C
Fam32a	804.518	954.972	814.623	873.841	955.472	974.463	955.815	1074.21	9.7589	9.80586	9.98539	10.0272	9.82296	9.7463	9.85845	9.78942	chr8	family with sequence similarity 32, member A
Kif23	22.2447	48.7918	26.9928	30.4009	12.5158	17.5043	34.8769	25.73	4.51464	5.60678	5.11937	5.1875	3.52616	3.95358	5.06957	4.33221	chr9	kinesin family member 23
5830411N06Rik	8.83356	8.63699	5	7.19992	10.5025	10.8799	13.2903	15.3824	3.12232	3.09316	2.36923	3.11511	3.25963	3.27443	3.70899	3.55396	chr7	RIKEN cDNA 5830411N06 gene
Prl7a1	815.357	750.713	526.967	576.423	653.18	661.571	619.447	739.44	9.7786	9.46833	9.35817	9.41002	9.26822	9.19448	9.22676	9.24801	chr13	prolactin family 7, subfamily a, member 1
Mbnl1	205.989	216.763	200.553	221.782	217.304	237.487	266.681	244.49	7.77944	7.73339	7.96017	8.02812	7.68208	7.71902	8.01257	7.62952	chr3	muscleblind-like 1 (Drosophila)
Grin3a	78.5329	94.4125	97.5419	92.014	119.858	118.524	129.559	118.896	6.37289	6.54727	6.93296	6.76262	6.81716	6.71934	6.96352	6.58108	chr4	glutamate receptor ionotropic, NMDA3A
Grm2	4704.18	14481.3	2696.4	4050.35	10780.6	4824.79	6725.55	9835.4	12.4029	13.6035	11.7218	12.2251	13.268	12.0747	12.682	13.0536	chr9	glutamate receptor, metabotropic 2
Arhgap9	5	19.8504	5	5	5	5	5	8.55992	2.32606	4.30297	2.36923	2.34563	2.32415	2.32455	2.33088	2.69018	chr10	Rho GTPase activating protein 9
Ccnd2	994.922	1316.89	1057.23	1091.86	2090.87	2079.97	2307.94	2196.44	10.0845	10.2507	10.3631	10.3419	10.9405	10.8447	11.1256	10.836	chr6	cyclin D2
Crxos	5.84694	6.017	13.0767	14.1432	11.265	5	7.16808	11.1942	2.56581	2.56616	4.1201	4.08628	3.36322	2.32455	2.87026	3.09303	chr7	cone-rod homeobox, opposite strand
Prkrip1	35.6389	47.58	51.0719	56.0709	57.0748	50.0621	45.9711	38.515	5.21437	5.57018	6.02782	6.06209	5.73362	5.45998	5.46753	4.93441	chr5	Prkr interacting protein 1 (IL11 inducible)
Cldn10	145.348	166.595	155.593	191.266	221.344	223.595	267.179	339.172	7.26789	7.35732	7.59586	7.8139	7.70831	7.6345	8.01497	8.10326	chr14	claudin 10
Prss41	389.28	319.042	302.394	312.186	349.338	375.632	364.703	435.823	8.70731	8.27624	8.55115	8.52468	8.3731	8.38992	8.45848	8.46363	chr17	protease, serine 41
Mrpl1	226.505	278.556	283.781	269.54	348.957	328.365	404.229	369.758	7.91806	8.08316	8.45486	8.31029	8.37156	8.18376	8.61239	8.22823	chr5	mitochondrial ribosomal protein L1
Cacnb2	11.402	6.49964	10.614	16.0144	49.9741	39.7914	67.4375	21.5679	3.51146	2.67196	3.82623	4.2661	5.53899	5.13622	6.01455	4.06692	chr2	calcium channel, voltage-dependent, beta 2 subunit
Fam107b	552.249	770.03	784.16	790.41	2016.14	1830.75	1962.12	1950.41	9.20784	9.50613	9.9276	9.88147	10.8873	10.6638	10.9028	10.6542	chr2	family with sequence similarity 107, member B
Lmnb2	38.8954	54.8511	35.1474	41.8073	57.7553	51.4171	41.5123	63.9022	5.34321	5.7667	5.49723	5.63939	5.75034	5.49874	5.32067	5.66515	chr10	lamin B2
Gm597	30.5903	21.4867	12.3816	12.4214	12.8451	38.3623	13.2346	39.7253	4.98274	4.41944	4.04231	3.90121	3.56617	5.08494	3.70353	4.9804	chr1	predicted gene 597
Il16	67.1553	56.6611	52.0516	54.388	95.4246	98.0846	100.039	89.8037	6.14576	5.81469	6.05703	6.01897	6.48377	6.44229	6.5878	6.16348	chr7	interleukin 16
Sh2d4b	222.847	210.767	72.5074	106.879	129.531	183.167	71.3557	98.7504	7.89534	7.69186	6.51502	6.97236	6.93583	7.34422	6.09748	6.30706	chr14	SH2 domain containing 4B
Nudt19	147.541	168.177	138.688	150.973	195.776	218.721	228.875	193.661	7.28869	7.36967	7.42944	7.47304	7.53066	7.60157	7.78463	7.29267	chr7	nudix (nucleoside diphosphate linked moiety X)-type motif 19
Galns	10.7521	9.17208	6.42039	10.1898	11.2573	26.4433	39.6813	12.3398	3.42578	3.18422	3.1122	3.62349	3.36203	4.542	5.25911	3.23821	chr8	galactosamine (N-acetyl)-6-sulfate sulfatase
Mob3a	59.5079	50.2541	49.3689	37.7757	45.2733	47.7496	59.7021	58.1748	5.96915	5.64869	5.9796	5.49568	5.38748	5.39267	5.8405	5.5251	chr10	MOB kinase activator 3A
Tinagl1	22.8744	13.5903	12.6472	17.6508	13.4262	19.9356	18.263	19.6196	4.55915	3.75536	4.0732	4.4042	3.62613	4.14044	4.15953	3.92573	chr4	tubulointerstitial nephritis antigen-like 1
Zak	36.921	26.6352	16.2994	16.0586	18.6214	64.9516	19.7494	38.3814	5.26893	4.73378	4.42091	4.26925	4.0905	5.8361	4.26779	4.92947	chr2	sterile alpha motif and leucine zipper containing kinase AZK
Skor1	290.985	222.7	160.671	159.047	215.297	237.809	216.518	275.69	8.28242	7.77097	7.64154	7.54807	7.66995	7.72178	7.70558	7.80785	chr9	SKI family transcriptional corepressor 1
Pold3	422.758	454.715	420.898	402.781	399.322	457.015	437.627	453.392	8.82199	8.77434	9.03556	8.89159	8.56336	8.66185	8.72654	8.51952	chr7	polymerase (DNA-directed), delta 3, accessory subunit
Nfib	161.791	184.856	193.361	224.538	373.632	313.982	369.213	420.688	7.42585	7.50559	7.90549	8.04758	8.46667	8.12184	8.47718	8.41428	chr4	nuclear factor I/B
Olfr1467	30.3867	19.5797	5	15.335	13.0861	97.5844	59.3169	8.93483	4.9726	4.28594	2.36923	4.20235	3.59278	6.4362	5.8306	2.74312	chr19	olfactory receptor 1467
E130012A19Rik	20250.3	36059.1	21528.1	29205	12732.5	14052.2	5318.21	8893.22	14.4949	14.9572	14.6899	15.0259	13.5264	13.6082	12.3322	12.9108	chr11	RIKEN cDNA E130012A19 gene
Tdrd5	21.3983	20.5092	11.573	10.6662	18.6433	19.5242	11.774	74.5918	4.46043	4.35078	3.95028	3.69232	4.09276	4.10769	3.54623	5.88756	chr1	tudor domain containing 5
Trp53rk	229.414	314.575	313.692	267.294	274.425	302.614	299.752	324.535	7.93668	8.25745	8.60681	8.29887	8.02097	8.06979	8.17329	8.03687	chr2	transformation related protein 53 regulating kinase
Ccdc28b	80.5366	117.167	95.2441	88.5033	148.544	139.307	127.076	146.315	6.40681	6.84983	6.9001	6.70857	7.13142	6.94792	6.93666	6.88531	chr4	coiled coil domain containing 28B
Kcns2	141.14	120.443	78.9935	58.5333	170.471	124.662	191.276	138.651	7.22417	6.89041	6.63648	6.12258	7.33284	6.78864	7.52556	6.8067	chr15	K+ voltage-gated channel, subfamily S, 2
Esf1	1502.44	2204.57	1915.95	1942.59	2294.92	2343.75	2419.18	2420.55	10.6874	10.9535	11.239	11.1899	11.0676	11.0232	11.1989	10.9758	chr2	ESF1, nucleolar pre-rRNA processing protein, homolog (S. cerevisiae)
Olfr913	7.72434	10.6341	11.0691	7.04585	17.9657	11.7011	13.6634	15.2707	2.93441	3.39958	3.89053	3.08526	4.04033	3.37854	3.74689	3.54167	chr9	olfactory receptor 913
Fam151b	2078.44	596.509	178.887	303.562	585.234	463.554	202.175	1118.03	11.1717	9.14969	7.79192	8.48492	9.11759	8.68277	7.60527	9.84562	chr13	family with sequence similarity 151, member B
Gucy2e	6686.6	9339.08	3053.7	3786.89	7429.28	4268.51	3977.14	5458.23	12.9231	12.9849	11.8993	12.1358	12.7454	11.906	11.915	12.1778	chr11	guanylate cyclase 2e
Kcnma1	1286.11	1494.21	1446.14	1388.75	1554.31	1373.63	1614.47	1709.81	10.4636	10.4252	10.8153	10.6946	10.507	10.242	10.6194	10.4606	chr14	potassium large conductance calcium-activated channel, subfamily M, alpha member 1
Trmt13	38.9378	35.2034	30.1981	33.2593	46.4081	34.338	34.5487	38.581	5.34496	5.13748	5.2854	5.31707	5.42572	4.9188	5.05571	4.93825	chr3	tRNA methyltransferase 13
Slc2a10	5	5	5	5	6.56933	5	5	46.8302	2.32606	2.32521	2.36923	2.34563	2.59808	2.32455	2.33088	5.2128	chr2	solute carrier family 2 (facilitated glucose transporter), member 10
Dnaja2	2405.07	3251.73	3103.86	3059.19	4088.2	4008.41	3819.56	3921.49	11.3897	11.5029	11.9194	11.8303	11.8839	11.8119	11.8576	11.6776	chr8	DnaJ (Hsp40) homolog, subfamily A, member 2
Il10rb	3463.73	4230.32	1921.59	1856.07	3568.7	3925.09	3377.79	4082.85	11.9283	11.8539	11.2428	11.1194	11.6913	11.7824	11.6865	11.744	chr16	interleukin 10 receptor, beta
2810006K23Rik	75.5314	93.3434	88.1344	93.832	99.4486	102.772	118.831	120.229	6.31701	6.53195	6.79016	6.7924	6.54519	6.50882	6.8381	6.59766	chr5	RIKEN cDNA 2810006K23 gene
Rab4b	256.479	346.531	286.218	274.129	342.289	358.162	392.453	497.772	8.09866	8.38992	8.46719	8.33349	8.34636	8.31607	8.56622	8.65711	chr7	RAB4B, member RAS oncogene family
Cd6	125.478	118.176	109.538	97.9705	144.829	136.866	142.349	159.302	7.05362	6.8628	7.09536	6.85074	7.09436	6.92286	7.10178	7.0083	chr19	CD6 antigen
Zmat2	16688	18540.4	9523.74	10834.9	14068.4	17466.7	10933.2	12656.7	14.2272	13.9699	13.5048	13.6368	13.667	13.9101	13.3688	13.4371	chr18	zinc finger, matrin type 2
Slc16a13	384.794	462.158	379.066	340.91	528.569	561.849	485.243	533.674	8.69143	8.79851	8.88049	8.65453	8.97276	8.94872	8.8768	8.76191	chr11	solute carrier family 16 (monocarboxylic acid transporters), member 13
Dll4	42.2793	42.9299	43.14	39.6322	56.026	44.342	68.711	57.3225	5.46854	5.42267	5.78344	5.56406	5.70913	5.29118	6.04	5.50366	chr2	delta-like 4 (Drosophila)
Vps13b	207.063	231.622	226.982	231.589	615.134	317.344	313.882	390.935	7.78872	7.82494	8.13956	8.09109	9.18288	8.13464	8.24071	8.30988	chr15	vacuolar protein sorting 13B (yeast)
Gm13152	281.71	322.49	294.819	279.277	432.61	419.127	360.942	444.763	8.23699	8.28929	8.51351	8.36173	8.67605	8.5418	8.44415	8.49174	chr4	predicted gene 13152
Opa1	7576.36	11178.1	9610.86	10137.7	10609.7	11436.7	10743.8	10795.2	13.1062	13.2507	13.5221	13.5492	13.2451	13.3318	13.3376	13.1931	chr16	optic atrophy 1
Orc5	941.519	1199.84	1219.4	1252.76	1365.37	1364.75	1486.17	1526.77	9.99572	10.1171	10.5752	10.5466	10.3302	10.2337	10.4966	10.299	chr5	origin recognition complex, subunit 5
Olfr50	112.914	93.203	81.1703	74.8625	99.6719	133.142	126.691	142.214	6.89886	6.52991	6.67456	6.47583	6.54769	6.8839	6.9318	6.84542	chr2	olfactory receptor 50
Plcxd2	2453.29	3846.76	3558.85	3536.83	1047.08	1519.02	1387.75	1953.82	11.418	11.7274	12.1184	12.0423	9.94934	10.3907	10.3994	10.6578	chr16	phosphatidylinositol-specific phospholipase C, X domain containing 2
Gad2	1088.13	1139.26	1398.4	1219.13	1151.75	1297.64	1387.79	1334.83	10.2194	10.0477	10.7634	10.5041	10.0789	10.1597	10.3997	10.103	chr2	glutamic acid decarboxylase 2
Usp34	168.119	228.034	175.601	168.195	196.946	246.743	221.402	238.194	7.48071	7.80298	7.76298	7.62879	7.53911	7.76922	7.73595	7.59148	chr11	ubiquitin specific peptidase 34
N6amt1	1000.82	1488.43	1210.74	1326.41	1747.37	1707.81	1634.59	1716.95	10.0995	10.4185	10.5646	10.6277	10.6767	10.5547	10.6362	10.4667	chr16	N-6 adenine-specific DNA methyltransferase 1 (putative)
Eme1	26.274	28.1768	18.5776	25.0119	31.4992	32.474	34.8005	32.0457	4.75362	4.81382	4.6123	4.91199	4.85425	4.83748	5.06666	4.65083	chr11	essential meiotic endonuclease 1 homolog 1 (S. pombe)
Tmem229a	5486.59	7344.2	8022.26	6898.4	10491.9	9949.28	11387.9	10357.8	12.6283	12.61	13.2489	12.9637	13.2286	13.1387	13.4234	13.1291	chr6	transmembrane protein 229A
Filip1l	24.7761	28.708	30.9959	22.3637	33.0017	30.2423	33.9353	38.0248	4.67186	4.8455	5.32003	4.74674	4.9221	4.73808	5.03014	4.91382	chr16	filamin A interacting protein 1-like
Spem1	257.235	227.101	191.898	196.678	232.578	293.378	300.662	331.807	8.1019	7.79701	7.89405	7.85344	7.7828	8.02402	8.1776	8.06669	chr11	sperm maturation 1
Rpl3	285.728	281.589	211.647	187.987	290.348	337.089	345.947	359.838	8.25731	8.09835	8.03895	7.79168	8.10003	8.22419	8.38343	8.19155	chr15	ribosomal protein L3
Gm5640	101.043	107.165	85.6393	88.3692	110.45	130.169	161.106	152.905	6.73429	6.72775	6.74571	6.70666	6.6977	6.85097	7.27664	6.94894	chrX	predicted gene 5640
Vmn2r52	1781.7	2190.04	1420.24	1657.99	2069.33	2045.13	2087.58	1912.96	10.9346	10.9449	10.7912	10.9503	10.9218	10.8199	10.9912	10.6294	chr7	vomeronasal 2, receptor 52
Camk2a	9666.37	10976.3	7826.83	11592.1	14530.7	8278.55	8283.42	6969.24	13.4537	13.2278	13.2103	13.726	13.722	12.8832	12.9613	12.5596	chr18	calcium/calmodulin-dependent protein kinase II alpha
Col4a3bp	7438.73	9280.67	6656.8	8483.52	4103.4	4747.81	4897.96	5988.99	13.0846	12.9739	12.9943	13.2672	11.89	12.0519	12.2184	12.3216	chr13	collagen, type IV, alpha 3 (Goodpasture antigen) binding protein
Ola1	988.379	1468.96	1522.06	1439.74	2012.62	1892.41	1997.76	1640.85	10.0751	10.3977	10.8951	10.745	10.885	10.7079	10.9266	10.4032	chr2	Obg-like ATPase 1
Ppp1r13l	220.973	259.062	141.117	177.173	237.385	300.391	221.296	342.49	7.88331	7.98163	7.45552	7.70548	7.81168	8.05925	7.73505	8.11716	chr7	protein phosphatase 1, regulatory (inhibitor) subunit 13 like
Mal2	607.207	819.291	739.937	816.672	967.727	972.919	1009.45	931.581	9.34556	9.58545	9.84299	9.92801	9.83942	9.74396	9.94283	9.59041	chr15	mal, T cell differentiation protein 2
Olfr1199	68.6258	40.0767	32.5307	37.3799	49.6807	38.444	34.873	54.4035	6.1762	5.3234	5.38684	5.48125	5.53023	5.08797	5.06947	5.43427	chr2	olfactory receptor 1199
Cpd	142.612	178.008	214.597	222.492	238.723	226.019	254.887	268.231	7.23885	7.44734	8.05949	8.03439	7.82054	7.65152	7.94672	7.76961	chr11	carboxypeptidase D
Cpe	80054.5	100820	119165	125496	144088	132478	156833	148400	16.376	16.5084	17.0107	17.1162	17.0883	16.8544	17.3012	17.1442	chr8	carboxypeptidase E
Ruvbl2	30.6319	31.5273	26.1366	29.5386	29.6508	37.9541	138.228	38.5196	4.98487	4.97943	5.07311	5.14754	4.76283	5.06849	7.05909	4.93481	chr7	RuvB-like protein 2
Kif21a	580.669	704.036	828.374	826.277	850.394	779.614	1011.18	965.23	9.27665	9.37757	10.0094	9.94682	9.64709	9.42716	9.94435	9.64112	chr15	kinesin family member 21A
Syt15	34.5339	16.637	13.6138	15.5558	21.7128	17.4604	35.2373	39.5312	5.16444	4.05241	4.17152	4.22476	4.31174	3.94817	5.08485	4.97294	chr14	synaptotagmin XV
Tmprss3	114.239	68.5947	55.1648	74.8376	64.0851	91.6429	88.0234	140.349	6.91769	6.09035	6.13645	6.47485	5.90495	6.34159	6.40237	6.82475	chr17	transmembrane protease, serine 3
Gnl3l	5513.84	7579.07	6773.14	7282.59	9120.09	9225.59	9175.54	9618.72	12.6376	12.6585	13.0149	13.0515	13.0418	13.0359	13.1087	13.0269	chrX	guanine nucleotide binding protein-like 3 (nucleolar)-like
Fgf18	699.657	682.502	552.769	552.601	684.334	838.739	835.856	888.949	9.54806	9.33411	9.43355	9.35447	9.33801	9.53188	9.67205	9.52473	chr11	fibroblast growth factor 18
Ephb1	40.47	68.6869	45.3212	58.0851	60.9704	59.7305	64.8255	84.0808	5.40332	6.0917	5.85681	6.1123	5.83121	5.71641	5.95716	6.06541	chr9	Eph receptor B1
Lmna	64.6517	89.6646	106.484	83.9708	67.3339	75.2292	125.661	91.6067	6.09105	6.46784	7.05637	6.63108	5.97425	6.04568	6.91849	6.19306	chr3	lamin A
Enc1	511.466	642.139	492.082	594.762	684.577	707.912	798.111	836.551	9.09432	9.24818	9.26693	9.45691	9.3391	9.29169	9.60712	9.43189	chr13	ectodermal-neural cortex 1
Zfp931	446.018	535.314	474.143	549.024	618.61	615.444	654.774	701.093	8.9009	9.00315	9.21259	9.34477	9.19247	9.08749	9.31294	9.16656	chr2	zinc finger protein 931
Mast4	413.041	616.738	506.141	523.151	712.428	720.481	586.977	670.931	8.79044	9.19715	9.30601	9.2788	9.39393	9.31484	9.14826	9.10185	chr13	microtubule associated serine/threonine kinase family member 4
Dcun1d2	689.818	839.862	802.031	844.266	982.977	995.237	1057.47	1090.99	9.5255	9.62235	9.96246	9.9784	9.86217	9.7786	10.0059	9.81156	chr8	DCN1, defective in cullin neddylation 1, domain containing 2 (S. cerevisiae)
Mest	98.0194	66.3238	48.7531	50.717	62.5809	78.1004	59.3143	61.7664	6.68861	6.04243	5.96066	5.9155	5.87122	6.10352	5.83051	5.61401	chr6	mesoderm specific transcript
4930402F06Rik	56.6583	50.2544	42.1716	38.3142	46.2252	60.6053	88.8613	59.7123	5.89816	5.64879	5.75089	5.51441	5.41913	5.73798	6.41593	5.56366	chr2	RIKEN cDNA 4930402F06 gene
Tbc1d14	21.0422	27.6464	21.5405	14.8485	17.4346	22.8239	12.1943	15.8362	4.43398	4.78589	4.81653	4.15515	3.998	4.34012	3.58889	3.60168	chr5	TBC1 domain family, member 14
Olfr284	14.4215	11.749	8.56522	5	10.2005	15.4495	9.73553	11.979	3.86182	3.54611	3.52785	2.34563	3.21714	3.76627	3.29071	3.19259	chr15	olfactory receptor 284
Mpzl3	11.2055	9.98881	10.6364	5.12357	9.52932	19.9009	8.48775	13.955	3.48545	3.31033	3.82993	2.65019	3.11933	4.13788	3.10475	3.41381	chr9	myelin protein zero-like 3
Shisa7	1725.64	1592.69	1194.38	1086.86	1358.47	1956.24	1681.78	2024.48	10.8883	10.5116	10.5462	10.3356	10.3213	10.7592	10.6763	10.7155	chr7	shisa homolog 7 (Xenopus laevis)
Col12a1	69.1019	76.0974	53.1008	43.3313	57.6637	84.9701	77.2274	82.1209	6.18523	6.2322	6.08696	5.6907	5.7485	6.22663	6.21565	6.03179	chr9	collagen, type XII, alpha 1
Ngfrap1	1812.16	1975.39	1878.44	1574.3	2465.54	2345.9	2509.86	2584.49	10.963	10.813	11.2101	10.8712	11.1624	11.0242	11.2522	11.0762	chrX	nerve growth factor receptor (TNFRSF16) associated protein 1
Gip	603.863	588.844	367.819	433.037	420.293	502.87	414.791	494.85	9.33637	9.13166	8.83163	8.99942	8.6332	8.79851	8.65001	8.64712	chr11	gastric inhibitory polypeptide
Clmn	13.486	11.6014	8.07027	8.86721	18.2589	24.8081	17.2178	21.9901	3.76449	3.52425	3.44375	3.42148	4.06336	4.45742	4.07148	4.09569	chr12	calmin
Vmn2r49	15.3919	10.9569	5	7.42361	9.82926	15.8634	5	12.3315	3.96587	3.44116	2.36923	3.16056	3.16298	3.80616	2.33088	3.23732	chr7	vomeronasal 2, receptor 49
Klf7	470.163	520.029	428.699	453.536	499.6	580.669	603.384	647.108	8.97705	8.9656	9.06227	9.07234	8.88884	9.00008	9.18755	9.04751	chr1	Kruppel-like factor 7 (ubiquitous)
Nr2c2	86.5345	107.088	68.6839	75.596	81.3411	98.5281	95.5098	93.9607	6.51095	6.72668	6.43677	6.48841	6.25346	6.44922	6.5188	6.23144	chr6	nuclear receptor subfamily 2, group C, member 2
Vmn1r82	80.1759	56.5924	49.5715	49.5353	70.235	76.3222	76.202	82.0891	6.40091	5.81307	5.98522	5.88384	6.03481	6.06722	6.19563	6.03079	chr7	vomeronasal 1 receptor 82
Elp2	173.652	210.459	255.749	226.557	292.749	281.075	318.079	351.29	7.52828	7.68878	8.30838	8.06017	8.11522	7.95998	8.2613	8.15422	chr18	elongator acetyltransferase complex subunit 2
Phc1	14.4302	14.0233	14.0332	13.3231	17.7711	40.5098	14.8999	32.5838	3.86311	3.80366	4.21569	4.00276	4.02536	5.16272	3.87085	4.67561	chr6	polyhomeotic-like 1 (Drosophila)
Tekt2	120.332	163.247	139.855	140.376	237.561	155.254	164.045	161.809	6.99026	7.32806	7.4417	7.37282	7.81403	7.10679	7.30406	7.02924	chr4	tektin 2
Tcf3	9.75336	13.787	5	9.24722	20.9437	8.38153	11.5183	16.2232	3.284	3.77937	2.36923	3.48173	4.25956	2.91003	3.51556	3.63996	chr10	transcription factor 3
Nolc1	73.0863	86.0858	71.6734	80.9232	98.9943	93.2525	111.444	125.544	6.26893	6.40603	6.49761	6.58063	6.53715	6.36786	6.74532	6.6591	chr19	nucleolar and coiled-body phosphoprotein 1
Eif1ad	1024.47	1336.74	1289.71	1217.96	1207.73	1190.11	1266.86	1253.57	10.1329	10.2729	10.6514	10.502	10.15	10.0396	10.2597	10.0122	chr19	eukaryotic translation initiation factor 1A domain containing
Cilp2	182.856	201.804	200.458	198.734	222.474	222.116	243.988	271.547	7.60065	7.62846	7.95916	7.86931	7.71589	7.62375	7.88048	7.78646	chr8	cartilage intermediate layer protein 2
Sh3tc2	30.1354	40.2525	37.2533	31.8361	57.5428	55.0996	62.7679	67.9376	4.96101	5.33004	5.57606	5.2546	5.74563	5.5984	5.91428	5.75323	chr18	SH3 domain and tetratricopeptide repeats 2
Bex6	261.899	317.85	270.257	293.949	404.202	388.675	391.976	467.981	8.12818	8.27041	8.38445	8.43735	8.5798	8.43764	8.56342	8.57037	chr16	brain expressed gene 6
Rbpms	39.367	43.9451	43.0484	45.9993	46.8593	66.03	71.2039	69.0547	5.36404	5.45524	5.78156	5.77661	5.44093	5.85997	6.09387	5.77734	chr8	RNA binding protein gene with multiple splicing
Tbc1d9	171.051	264.95	175.384	182.44	164.722	221.124	180.617	228.695	7.50422	8.01174	7.76102	7.74997	7.28343	7.6177	7.44437	7.53178	chr8	TBC1 domain family, member 9
Gbp4	280.035	290.63	234.86	201.173	249.456	301.287	281.36	301.91	8.22781	8.14495	8.18716	7.88719	7.8815	8.06401	8.08804	7.93549	chr5	guanylate binding protein 4
Trim36	9.46367	7.86253	9.28919	11.9126	9.46864	9.75099	16.7848	12.3073	3.23936	2.95478	3.63658	3.85151	3.11073	3.12811	4.03526	3.23302	chr18	tripartite motif-containing 36
Ddx31	153.159	178.105	174.233	168.62	210.684	218.399	234.784	235.833	7.34283	7.44837	7.75259	7.63313	7.63757	7.59842	7.82198	7.57442	chr2	DEAD/H (Asp-Glu-Ala-Asp/His) box polypeptide 31
Wasl	7461.52	9797.74	9203.41	9501.52	12673.4	13123.5	12084.4	12150.3	13.0889	13.0494	13.4563	13.4453	13.5176	13.5252	13.5199	13.3688	chr6	Wiskott-Aldrich syndrome-like (human)
Fut7	23.5239	18.7026	20.0027	13.9617	25.0003	26.2278	25.4887	30.7698	4.60035	4.21714	4.71021	4.0697	4.51542	4.5304	4.63365	4.59193	chr2	fucosyltransferase 7
Olfr816	7.17992	5	52.3883	5	5	8.61036	5	5	2.8251	2.32521	6.06732	2.34563	2.32415	2.94748	2.33088	2.32204	chr10	olfactory receptor 816
Zc3h7a	3205.27	5330.68	4658.3	4996.66	5717.8	5405.2	5400.3	5517.07	11.8074	12.1846	12.4687	12.5359	12.3727	12.2417	12.3507	12.1932	chr16	zinc finger CCCH type containing 7 A
Slc11a1	74.0841	70.0432	54.3415	52.3629	76.4259	94.394	83.5456	119.681	6.28855	6.1206	6.11467	5.96236	6.1623	6.38517	6.32986	6.59135	chr1	solute carrier family 11 (proton-coupled divalent metal ion transporters), member 1
Syt10	99.3905	105.634	60.5507	82.5039	99.2802	121.514	75.2729	168.343	6.70923	6.70666	6.26331	6.60581	6.5427	6.75336	6.17482	7.08374	chr15	synaptotagmin X
Olfr726	8.8215	17.532	11.5908	15.9893	11.4505	27.7844	9.34119	15.8167	3.12015	4.12639	3.95326	4.264	3.38759	4.61423	3.23436	3.60041	chr14	olfactory receptor 726
Dsg4	107.631	98.0455	50.8618	47.1919	112.004	143.923	57.8883	92.9179	6.8304	6.604	6.02285	5.81171	6.7184	6.99944	5.79825	6.21463	chr18	desmoglein 4
Pla2g2e	41.8096	44.0436	27.3877	38.4133	38.5396	48.3502	37.4385	50.0467	5.45136	5.4584	5.14311	5.51813	5.15011	5.41048	5.17441	5.30954	chr4	phospholipase A2, group IIE
Olfr297	151.296	168.655	137.633	148.958	179.637	193.105	200.613	226.719	7.32597	7.37474	7.41688	7.45439	7.4062	7.42248	7.59476	7.51791	chr7	olfactory receptor 297
Zfp397	213.776	241.013	240.107	229.684	270.3	293.081	322.72	364.805	7.83663	7.88179	8.21822	8.07868	7.9998	8.02288	8.28003	8.21032	chr18	zinc finger protein 397
Nek11	56.3551	64.4912	59.9139	45.4906	81.3177	72.8346	83.0638	116.189	5.88998	6.00325	6.24765	5.7613	6.25305	6.00021	6.32092	6.54849	chr9	NIMA (never in mitosis gene a)-related expressed kinase 11
Pura	7210.85	9285.18	9554.92	9514.64	11497	10385.8	12144.3	10485.7	13.0347	12.9744	13.5133	13.4487	13.3668	13.1945	13.5241	13.1538	chr18	purine rich element binding protein A
Trim24	141.558	107.942	87.5082	107.762	145.372	115.429	135.77	129.5	7.22845	6.73682	6.78037	6.9861	7.10074	6.67827	7.03303	6.70614	chr6	tripartite motif-containing 24
Crem	123.215	107.56	127.385	127.561	129.349	124.864	165.199	158.943	7.02448	6.73249	7.30802	7.23188	6.93345	6.79054	7.31623	7.00573	chr18	cAMP responsive element modulator
Echdc1	55.6582	77.3461	98.0908	88.5937	97.0509	81.4521	120.508	156.679	5.87281	6.25566	6.94009	6.71039	6.50609	6.16589	6.8562	6.98491	chr10	enoyl Coenzyme A hydratase domain containing 1
Slpi	7.77706	5.58591	5	5	9.33262	46.248	6.99424	13.2771	2.94353	2.47862	2.36923	2.34563	3.08978	5.34788	2.83814	3.34421	chr2	secretory leukocyte peptidase inhibitor
Hs1bp3	3325.35	10244.7	1505.49	2152.86	9118.95	4043.22	5004.37	5189.66	11.8658	13.1179	10.8763	11.3347	13.0397	11.8235	12.2533	12.1035	chr12	HCLS1 binding protein 3
Gm12185	28.3781	22.4624	17.0982	21.9478	18.9002	28.3777	29.461	31.2459	4.87098	4.48294	4.49186	4.71885	4.11295	4.64361	4.83226	4.61506	chr11	predicted gene 12185
Arhgap17	109.912	102.447	69.6335	78.8264	99.2636	116.285	106.817	123.896	6.86066	6.66417	6.45438	6.5411	6.54208	6.68893	6.68197	6.6399	chr7	Rho GTPase activating protein 17
Cox6b2	60.4395	53.6878	33.7823	45.3939	50.4685	66.0785	54.793	71.6435	5.99116	5.73911	5.43565	5.7576	5.55477	5.86147	5.71482	5.83346	chr7	cytochrome c oxidase subunit VIb polypeptide 2
Camk2d	365.724	443.032	426.421	418.438	211.301	284.645	259.85	397.087	8.61206	8.73864	9.05475	8.95077	7.64154	7.9807	7.9729	8.33056	chr3	calcium/calmodulin-dependent protein kinase II, delta
Olfr394	34.9268	12.9455	10.2306	12.4189	13.0253	24.7751	11.0763	21.0877	5.18229	3.68504	3.77859	3.90059	3.58503	4.45427	3.46558	4.03238	chr11	olfactory receptor 394
Dctn2	3509.52	4366.27	4484.18	4570.23	5542.43	4812.11	6438.98	5910.06	11.9486	11.8962	12.4138	12.4053	12.3226	12.0703	12.6078	12.3039	chr10	dynactin 2
Isg20	1034.34	739.887	439.39	484.549	684.067	990.019	683.053	893.182	10.1459	9.4488	9.09633	9.1677	9.33724	9.77164	9.37584	9.53126	chr7	interferon-stimulated protein
Homer1	843.97	1442.84	1149.51	1237.66	669.786	764.656	857.842	991.365	9.8377	10.3748	10.4909	10.5294	9.30371	9.39904	9.70462	9.67759	chr13	homer homolog 1 (Drosophila)
Btaf1	184.186	217.993	272.41	256.508	306.153	261.61	359.622	366.881	7.6099	7.74081	8.39564	8.23867	8.17961	7.85565	8.43984	8.21768	chr19	BTAF1 RNA polymerase II, B-TFIID transcription factor-associated, (Mot1 homolog, S. cerevisiae)
Pde5a	17.4829	9.93354	6.03388	8.62481	11.6124	14.6892	9.54014	18.8264	4.16449	3.30226	3.03109	3.38345	3.40928	3.69803	3.26282	3.86359	chr3	phosphodiesterase 5A, cGMP-specific
Eif4e2	252.459	382.211	358.502	336.075	354.496	407.312	377.711	388.45	8.07625	8.52987	8.79886	8.6342	8.39391	8.50467	8.50995	8.29981	chr1	eukaryotic translation initiation factor 4E member 2
Dmrtc1a	417.752	284.301	124.755	160.538	233.195	293.619	85.2511	171.968	8.80672	8.11169	7.27872	7.56244	7.78629	8.02532	6.35944	7.11632	chrX	DMRT-like family C1a
Smc5	359.653	425.431	406.15	440.238	417.651	401.966	442.884	448.195	8.58849	8.67781	8.97995	9.02324	8.6248	8.48761	8.74499	8.50321	chr19	structural maintenance of chromosomes 5
Tma16	177.776	159.863	92.5765	98.7749	137.291	184.859	129.418	148.852	7.56174	7.29663	6.86066	6.86148	7.02011	7.35666	6.96149	6.91018	chr8	translation machinery associated 16 homolog (S. cerevisiae)
Olfr418-ps1	52.5083	5	5	5.64225	5	21.5851	5	5	5.79507	2.32521	2.36923	2.77539	2.32415	4.25658	2.33088	2.32204	chr1	olfactory receptor 418, pseudogene 1
Ppp3r2	522.36	516.74	127.504	173.855	262.216	502.172	151.006	295.259	9.127	8.95871	7.30945	7.67634	7.95194	8.79717	7.18369	7.90085	chr4	protein phosphatase 3, regulatory subunit B, alpha isoform (calcineurin B, type II)
Myh3	347.098	574.207	239.418	336.958	197.478	236.638	151.938	202.892	8.53971	9.09766	8.21458	8.63795	7.54397	7.71367	7.19271	7.35742	chr11	myosin, heavy polypeptide 3, skeletal muscle, embryonic
1700009N14Rik	14.9051	7.51041	5	5	5	5	18.5523	15.533	3.91444	2.88286	2.36923	2.34563	2.32415	2.32455	4.18096	3.57184	chr4	RIKEN cDNA 1700009N14 gene
Fam214a	9.07487	5	8.97693	5	15.8489	13.6495	15.8738	15.3615	3.17188	2.32521	3.59075	2.34563	3.86311	3.59177	3.95981	3.55106	chr9	family with sequence similarity 214, member A
Map3k7	270.709	372.624	341.051	360.465	428.267	402.019	443.427	489.41	8.17919	8.49139	8.72442	8.73361	8.65917	8.48838	8.74648	8.63036	chr4	mitogen-activated protein kinase kinase kinase 7
BC049635	219.207	202.446	142.265	155.455	263.034	266.341	249.396	277.222	7.87081	7.63344	7.46849	7.51576	7.95659	7.88384	7.9144	7.8159	chr4	cDNA sequence BC049635
Cebpg	202.436	265.804	232.519	237.174	244.611	284.051	295.705	382.885	7.75203	8.01597	8.17184	8.12983	7.85367	7.97758	8.15433	8.27833	chr7	CCAAT/enhancer binding protein (C/EBP), gamma
Asnsd1	886.487	1056.24	988.662	979.398	1218.09	1238.62	1212.39	1341.38	9.90871	9.94159	10.2651	10.1853	10.1606	10.0964	10.2007	10.1134	chr1	asparagine synthetase domain containing 1
Cdc42ep3	493.22	834.25	504.128	509.522	288.427	350.875	265.216	353.938	9.04238	9.61178	9.30074	9.2408	8.09072	8.28596	8.0049	8.16635	chr17	CDC42 effector protein (Rho GTPase binding) 3
Kat8	1888.31	2501.24	2331.7	2425.19	2966.91	2690.55	2708.67	3307.12	11.0232	11.1323	11.5141	11.5043	11.4268	11.2191	11.3685	11.4234	chr7	K(lysine) acetyltransferase 8
Nrxn2	32.9434	35.5183	36.6238	24.4779	27.1017	28.6827	34.49	35.7	5.0977	5.15163	5.55155	4.88139	4.6312	4.65863	5.05309	4.81972	chr19	neurexin II
Stk3	23.8569	20.8157	18.7461	20.8901	25.8852	20.9675	33.3988	31.3747	4.6225	4.37539	4.62578	4.64953	4.56423	4.21317	5.00936	4.62135	chr15	serine/threonine kinase 3
Gm436	371.593	291.747	246.935	253.62	329.453	382.327	348.936	393.16	8.64009	8.15156	8.25542	8.22419	8.29051	8.41284	8.39618	8.31677	chr4	predicted gene 436
Spata31d1d	52.4108	44.6783	44.5071	44.6544	153.702	55.9529	63.8047	60.565	5.79212	5.47731	5.82946	5.73616	7.18011	5.62051	5.93485	5.5857	chr13	spermatogenesis associated 31 subfamily D, member 1D
Zfp672	24.9241	34.5311	32.5826	28.5032	67.8568	37.5812	38.4118	39.6618	4.68099	5.10704	5.38878	5.09714	5.98372	5.05262	5.21348	4.97803	chr11	zinc finger protein 672
Tssk4	6.83041	7.71322	12.5102	8.55662	6.98655	10.0811	9.38077	16.2659	2.75455	2.92199	4.05738	3.36867	2.67862	3.16867	3.24009	3.64483	chr14	testis-specific serine kinase 4
Abca6	10.9065	9.37516	6.61163	8.31502	10.7935	15.6272	9.9015	17.0629	3.44456	3.21851	3.15356	3.3263	3.30128	3.78225	3.31369	3.7165	chr11	ATP-binding cassette, sub-family A (ABC1), member 6
Hmga1	40.6856	48.0446	31.0193	42.4262	41.4977	40.8834	30.9469	48.463	5.41137	5.58484	5.32118	5.65996	5.25533	5.17463	4.90473	5.26057	chr17	high mobility group AT-hook 1
Lyar	1025.64	1472.01	1443.88	1417.4	1590.99	1551.14	1615.69	1738.09	10.1345	10.3993	10.813	10.7216	10.5388	10.4246	10.6215	10.488	chr5	Ly1 antibody reactive clone
Slc10a4	131.631	115.493	120.496	111.631	125.253	145.79	139.95	172.908	7.12598	6.831	7.23033	7.03628	6.88504	7.0191	7.07681	7.12528	chr5	solute carrier family 10 (sodium/bile acid cotransporter family), member 4
Elavl2	45.4402	43.4491	53.9375	44.3926	50.5597	53.2531	68.6223	65.5012	5.57991	5.44053	6.10491	5.72736	5.55731	5.55055	6.03778	5.70143	chr4	ELAV (embryonic lethal, abnormal vision, Drosophila)-like 2 (Hu antigen B)
Aldh5a1	4535.63	6975.12	5824.92	6156.62	7747.55	7842.38	6870.54	7461.57	12.3398	12.5473	12.8017	12.81	12.8017	12.7826	12.7086	12.653	chr13	aldhehyde dehydrogenase family 5, subfamily A1
Mastl	1056.95	1355.99	621.554	723.25	986.795	1106.74	588.653	762.94	10.1752	10.2939	9.59734	9.74094	9.8684	9.9276	9.15236	9.29129	chr2	microtubule associated serine/threonine kinase-like
Pklr	462.015	458.735	375.172	391.651	457.514	517.297	508.868	557.095	8.95103	8.78685	8.86537	8.84752	8.75822	8.8391	8.94693	8.82344	chr3	pyruvate kinase liver and red blood cell
Tecpr1	101.065	116.487	89.8627	85.676	122.951	134.975	135.982	145.043	6.73481	6.84295	6.81723	6.66274	6.85515	6.90258	7.0351	6.87402	chr5	tectonin beta-propeller repeat containing 1
Scrn2	22.9584	26.3311	27.6452	21.7064	38.4531	40.659	51.9625	56.6123	4.5656	4.71629	5.1581	4.70356	5.14659	5.16786	5.64167	5.48667	chr11	secernin 2
Zfyve28	4622.16	7446.43	5351.14	5381.72	4272.69	4473.52	4172.1	4108.84	12.3752	12.6318	12.6852	12.6336	11.9486	11.9713	11.9898	11.7495	chr5	zinc finger, FYVE domain containing 28
Kcnd3	89.2371	154.984	109.404	103.336	116.837	146.983	180.129	170.52	6.55591	7.25305	7.09399	6.92623	6.77716	7.03001	7.44114	7.10388	chr3	potassium voltage-gated channel, Shal-related family, member 3
Atp8b2	244.669	247.613	222.279	219.975	265.7	309.765	280.299	307.968	8.02979	7.91999	8.10633	8.01422	7.97302	8.10423	8.0829	7.96156	chr3	ATPase, class I, type 8B, member 2
Rbms3	45.0284	43.0947	78.3359	43.921	66.068	67.0337	74.0675	76.0988	5.56521	5.42806	6.6238	5.71016	5.94832	5.88225	6.15147	5.91669	chr9	RNA binding motif, single stranded interacting protein
Gabrb3	331.064	400.679	262.993	297.535	345.88	456.322	371.523	433.818	8.47216	8.5931	8.34745	8.45743	8.35927	8.66025	8.48761	8.45808	chr7	gamma-aminobutyric acid (GABA) A receptor, subunit beta 3
Aaas	88.6737	85.9654	66.1415	59.2698	80.0815	117.945	96.2375	103.512	6.54692	6.40399	6.38819	6.13936	6.2317	6.71107	6.52835	6.37382	chr15	achalasia, adrenocortical insufficiency, alacrimia
Gucy2d	63.5854	65.028	56.7621	52.0908	68.7696	74.2198	83.466	75.2335	6.06645	6.0144	6.17227	5.95431	6.00711	6.02622	6.32857	5.89993	chr7	guanylate cyclase 2d
Col4a5	1664.45	1217.85	991.309	1024.38	1080.6	1428.89	1419.89	1665.63	10.8349	10.1407	10.269	10.2499	9.99288	10.3034	10.4321	10.4246	chrX	collagen, type IV, alpha 5
Gpr115	23.0715	25.3539	23.4151	19.1313	28.6161	36.8031	42.0225	61.8207	4.57284	4.66176	4.92584	4.52052	4.71204	5.02018	5.33918	5.61512	chr17	G protein-coupled receptor 115
Sf3a3	613.049	864.262	751.488	686.907	1003.32	933.305	986.634	1027.19	9.36198	9.66788	9.86418	9.6677	9.89161	9.68263	9.90784	9.72614	chr4	splicing factor 3a, subunit 3
Pus10	23.4601	21.8116	12.5706	14.0519	20.4976	23.2195	43.1374	25.3514	4.59612	4.43976	4.06543	4.07767	4.2288	4.36388	5.37626	4.30865	chr11	pseudouridylate synthase 10
Ccdc117	1054.08	1541.28	1504.13	1514.78	1492.98	1488.47	1677.79	1698.1	10.1711	10.4714	10.8746	10.8116	10.451	10.3604	10.6724	10.4493	chr11	coiled-coil domain containing 117
4732456N10Rik	178.123	129.968	107.779	124.657	215.588	164.339	213.152	216.629	7.56382	6.99581	7.07447	7.19911	7.67222	7.18701	7.68256	7.45258	chr15	RIKEN cDNA 4732456N10 gene
Cacng3	326.51	381.997	312.478	344.804	187.04	213.163	222.358	248.04	8.45158	8.52887	8.60094	8.67117	7.46381	7.56276	7.74166	7.65102	chr7	calcium channel, voltage-dependent, gamma subunit 3
Tmem205	325.005	363.725	387.277	385.704	676.804	618.129	723.588	627.068	8.44384	8.45763	8.91001	8.82907	9.31987	9.09261	9.46233	8.99908	chr9	transmembrane protein 205
Slc6a9	1241.77	1101.1	909.713	878.021	1090.71	1482.94	1435.83	1500.19	10.4141	9.99825	10.147	10.0346	10.0049	10.354	10.4493	10.2766	chr4	solute carrier family 6 (neurotransmitter transporter, glycine), member 9
Ssxb3	25.0212	13.3681	10.0046	13.3148	18.0368	21.0537	11.1407	27.9382	4.68701	3.72985	3.74643	4.00199	4.04559	4.21956	3.47252	4.45064	chrX	synovial sarcoma, X member B, breakpoint 3
Pdcd10	822.459	1186.27	1158.93	1255.52	1199.18	1147.13	1358.6	1308.42	9.79438	10.1032	10.5033	10.5498	10.1377	9.98539	10.3718	10.0728	chr3	programmed cell death 10
Efhc1	83.6541	108.989	126.36	93.4931	229.723	226.327	177.238	271.167	6.46187	6.75142	7.29663	6.78701	7.76289	7.65343	7.41796	7.78434	chr1	EF-hand domain (C-terminal) containing 1
Proc	136.778	135.79	154.346	145.55	172.746	194.659	185.405	172.555	7.18011	7.0611	7.58635	7.42452	7.35161	7.43625	7.48244	7.12294	chr18	protein C
Smok3a	5	7.13781	5	5	5	5	5	41.4033	2.32606	2.8062	2.36923	2.34563	2.32415	2.32455	2.33088	5.04129	chr5	sperm motility kinase 3A
Phka2	86.7743	81.6071	110.899	117.876	96.784	75.1139	133.529	144.824	6.51542	6.33247	7.11341	7.1188	6.50229	6.04347	7.00869	6.87284	chrX	phosphorylase kinase alpha 2
Klhl40	262.02	319.838	412.743	260.603	278.321	271.694	380.87	346.788	8.12847	8.27977	9.0049	8.26053	8.03932	7.91071	8.52295	8.13583	chr9	kelch-like 40
Zfp212	38.5426	41.106	44.5057	46.9316	59.3488	82.414	80.9166	56.0192	5.32915	5.36101	5.82922	5.80394	5.79153	6.18349	6.28419	5.47561	chr6	Zinc finger protein 212
Napg	5006.81	6164.63	6117.84	6481.94	7584.12	7517.41	7798.88	7328.59	12.4933	12.3958	12.8669	12.881	12.772	12.7256	12.8779	12.6236	chr18	N-ethylmaleimide sensitive fusion protein attachment protein gamma
Fmr1nb	49.6836	40.2587	29.531	41.2577	41.5435	52.5232	47.4997	40.4482	5.71054	5.33029	5.2506	5.62255	5.25772	5.53068	5.51483	5.00705	chrX	fragile X mental retardation 1 neighbor
Hoxb3	15.1853	6.10858	5	5	5	14.2859	21.4336	9.80366	3.94489	2.5875	2.36923	2.34563	2.32415	3.65899	4.38703	2.88356	chr11	homeobox B3
Itgb3bp	31.6663	39.1414	27.7315	33.4116	51.7991	67.9083	44.8129	62.592	5.03825	5.2859	5.1634	5.32362	5.59019	5.90328	5.43156	5.63204	chr4	integrin beta 3 binding protein (beta3-endonexin)
Snrnp48	635.331	835.098	797.355	882.626	979.039	896.404	985.865	1189.07	9.41344	9.61506	9.95484	10.0432	9.85672	9.62495	9.90682	9.93743	chr13	small nuclear ribonucleoprotein 48 (U11/U12)
Gstz1	104.044	130.249	116.501	128.199	158.509	160.03	168.222	192.66	6.77899	6.99868	7.18455	7.2381	7.22377	7.15052	7.34422	7.2846	chr12	glutathione transferase zeta 1 (maleylacetoacetate isomerase)
Papd5	173.11	253.753	185.968	168.864	204.603	230.48	236.332	240.244	7.52402	7.95384	7.85053	7.63544	7.59671	7.6776	7.83385	7.60478	chr8	PAP associated domain containing 5
Gm15800	88.6702	90.0272	72.9236	65.5944	68.7507	91.4883	87.5452	94.546	6.54676	6.47309	6.52336	6.28141	6.00661	6.33902	6.39555	6.24065	chr5	predicted gene 15800
Rasl10b	39.7354	41.9802	37.6634	35.5026	40.19	75.6933	46.501	48.2498	5.37608	5.3911	5.59049	5.40695	5.20751	6.05406	5.48322	5.25523	chr11	RAS-like, family 10, member B
Sec14l1	1609.43	2253.18	1826.35	1548.59	2598.92	2328.74	2427.19	2793.29	10.7888	10.9824	11.1646	10.8497	11.2359	11.0125	11.2038	11.1758	chr11	SEC14-like 1 (S. cerevisiae)
Adrb1	653.157	1140.5	874.133	841.924	487.599	530.48	534.807	556.363	9.4526	10.0481	10.0859	9.97358	8.85172	8.87429	9.01691	8.82199	chr19	adrenergic receptor, beta 1
Proser2	16.0842	14.2213	8.51918	5.86027	7.28267	14.2134	6.38457	7.62389	4.0319	3.82285	3.52125	2.82623	2.73536	3.65239	2.71831	2.55336	chr2	proline and serine rich 2
Orm2	5	6.18834	5	6.74191	13.6912	14.2126	47.5095	8.68072	2.32606	2.60418	2.36923	3.01641	3.64909	3.65222	5.51534	2.70776	chr4	orosomucoid 2
Casp9	62.0624	77.2074	62.7919	72.8568	95.2275	88.8391	97.4688	90.9724	6.03206	6.25256	6.31519	6.43604	6.47994	6.29447	6.54683	6.18395	chr4	caspase 9
Scamp4	2595.51	2715.95	2150.41	2191.74	2940.8	3064.82	2979.67	3390.71	11.4997	11.2468	11.3946	11.36	11.416	11.4127	11.4973	11.4638	chr10	secretory carrier membrane protein 4
Ank1	11.6194	6.03514	8.61289	14.758	15.7475	11.2079	12.8934	11.7587	3.54227	2.57031	3.53451	4.14843	3.85473	3.31636	3.67123	3.16721	chr8	ankyrin 1, erythroid
Olfr1535	5	5	5	5	5	5	5	44.5125	2.32606	2.32521	2.36923	2.34563	2.32415	2.32455	2.33088	5.1399	chr13	olfactory receptor 1535
Gm10767	14.4992	18.3328	20.0144	14.8798	34.2439	33.8289	29.0921	33.1416	3.8707	4.18846	4.71105	4.15737	4.98013	4.89506	4.81513	4.70321	chr13	predicted gene 10767
Myo9b	7380.66	7152.92	1906.4	2673.35	4206.81	6677.66	2318.41	4139.36	13.0729	12.5758	11.231	11.6421	11.9312	12.557	11.1334	11.765	chr8	myosin IXb
Aen	68.2575	66.383	54.9041	46.6014	72.8689	85.0561	73.5323	83.1511	6.17009	6.04319	6.12971	5.79369	6.09079	6.22858	6.13795	6.05048	chr7	apoptosis enhancing nuclease
Ptn	3807.58	4720.68	5006.63	4668.98	3527.67	3611.8	4071.7	4511.22	12.0695	12.0048	12.5838	12.4364	11.6717	11.6532	11.9528	11.9063	chr6	pleiotrophin
S100a1	898.458	1196.8	1054.96	947.83	1223.04	1193.25	1400.86	1605.48	9.92703	10.1151	10.3586	10.1377	10.1678	10.0445	10.4132	10.3672	chr3	S100 calcium binding protein A1
Stk25	262.524	324.538	305.861	307.265	407.355	402.899	402.211	411.074	8.13101	8.29789	8.56867	8.50234	8.59103	8.49112	8.60488	8.38343	chr1	serine/threonine kinase 25 (yeast)
Vipas39	78.2831	75.6565	88.7954	76.5165	109.659	105.477	104.188	108.052	6.36763	6.22485	6.80002	6.50389	6.68767	6.54727	6.64672	6.44021	chr12	VPS33B interacting protein, apical-basolateral polarity regulator, spe-39 homolog
Kpnb1	65.1633	83.5568	71.2453	72.1626	71.9317	81.5688	95.7682	106.117	6.10076	6.3652	6.48869	6.42026	6.07173	6.16831	6.52228	6.41365	chr11	karyopherin (importin) beta 1
Il15ra	406.768	371.82	272.841	295.227	256.944	312.868	300.634	375.836	8.77111	8.48813	8.39798	8.44477	7.92161	8.11681	8.17738	8.25224	chr2	interleukin 15 receptor, alpha chain
Chgb	14072.2	17931.8	22421.6	22657.4	25247.8	21981	30666.8	31214.6	13.9745	13.9239	14.7616	14.6915	14.4992	14.2683	14.8585	14.7314	chr2	chromogranin B
Cdyl	287.829	329.063	251.645	274.856	344.419	323.177	299.957	380.305	8.26749	8.31626	8.28327	8.33644	8.3539	8.1613	8.17422	8.26749	chr13	chromodomain protein, Y chromosome-like
Hpca	78.757	103.318	90.4479	80.0791	339.376	318.486	346.08	320.227	6.37585	6.67569	6.82713	6.56531	8.33295	8.13922	8.38445	8.01834	chr4	hippocalcin
Pofut1	1155.23	1674.07	1358.52	1448.41	1874.21	1987.39	1831.15	2004.17	10.3076	10.5815	10.7218	10.7545	10.785	10.7772	10.8058	10.6967	chr2	protein O-fucosyltransferase 1
Tas2r134	16.0802	14.0694	5	13.4161	5	17.7937	16.8683	25.7121	4.03153	3.80738	2.36923	4.01201	2.32415	3.9753	4.04354	4.33066	chr2	taste receptor, type 2, member 134
Ttc22	102.236	102.647	101.245	86.1142	100.52	107.518	113.626	130.532	6.75197	6.66669	6.98387	6.67041	6.56148	6.5752	6.77377	6.71853	chr4	tetratricopeptide repeat domain 22
Nat3	36.4193	32.6821	22.8302	17.3451	29.6879	41.5129	37.1815	40.0211	5.24655	5.0305	4.89185	4.37875	4.76579	5.19685	5.1615	4.99306	chr8	N-acetyltransferase 3
Il31	202.943	163.779	133.522	129.288	177.74	211.536	222.996	258.182	7.75736	7.33295	7.37199	7.25058	7.39284	7.55274	7.74639	7.711	chr5	interleukin 31
Gyg	374.168	431.286	366.662	399.375	704.291	631.556	643.323	742.966	8.64976	8.69845	8.82742	8.88049	9.37804	9.12367	9.28826	9.25472	chr3	glycogenin
Ticrr	2163.44	1924.29	1506.74	1387.57	1860.49	2215.25	2075.98	2275.54	11.2314	10.7761	10.8778	10.6932	10.7735	10.9434	10.982	10.8841	chr7	TOPBP1-interacting checkpoint and replication regulator
2610507B11Rik	458.736	565.463	603.675	534.415	821.177	789.301	890.406	907.217	8.94043	9.07726	9.55631	9.3089	9.59641	9.44445	9.7603	9.5547	chr11	RIKEN cDNA 2610507B11 gene
Usp37	186.694	175.912	148.047	137.369	208.761	249.009	217.266	222.37	7.6304	7.43076	7.5262	7.33744	7.62506	7.7817	7.71021	7.48846	chr1	ubiquitin specific peptidase 37
Adamts20	504.269	706.652	498.557	611.578	1179.96	1145.17	850.688	931.656	9.07298	9.38334	9.28469	9.49573	10.1151	9.98327	9.69304	9.59057	chr15	a disintegrin-like and metallopeptidase (reprolysin type) with thrombospondin type 1 motif, 20
Ddx11	70.6442	72.8851	63.1308	65.0189	90.1509	100.947	108.656	115.417	6.21877	6.1737	6.32238	6.26893	6.40188	6.48523	6.70643	6.53843	chr17	DEAD/H (Asp-Glu-Ala-Asp/His) box helicase 11
Olfr653	92.369	102.396	106.179	73.67	104.804	131.906	119.161	103.514	6.60367	6.66323	7.05274	6.45303	6.62121	6.87063	6.8415	6.37412	chr7	olfactory receptor 653
Tyw3	311.982	416.308	343.748	380.753	433.316	407.24	435.657	468.532	8.37887	8.64919	8.73753	8.81261	8.6793	8.50444	8.71973	8.57122	chr3	tRNA-yW synthesizing protein 3 homolog (S. cerevisiae)
Olfr166	52.3525	41.3056	34.2715	39.5221	45.5306	60.8983	55.7445	58.9978	5.79039	5.367	5.45978	5.56086	5.39639	5.7454	5.73994	5.54747	chr16	olfactory receptor 166
Prdm2	245.063	353.67	275.288	268.699	321.106	351.936	278.513	332.084	8.03238	8.41919	8.41192	8.30496	8.24922	8.28993	8.07148	8.06805	chr4	PR domain containing 2, with ZNF domain
Nrp2	1281.54	1564.9	1198.13	967.832	3486.24	3221.96	3825.66	3480.3	10.4578	10.4878	10.5533	10.1695	11.6555	11.4858	11.8591	11.5064	chr1	neuropilin 2
Folr2	79.524	56.9359	75.9563	74.7358	135.279	93.1567	124.994	182.99	6.3892	5.82157	6.57807	6.47265	6.99806	6.36561	6.91113	7.20902	chr7	folate receptor 2 (fetal)
Igf1	6998.17	7470.07	4031.23	4813.17	8700	9808.78	5292.58	7837.63	12.9888	12.6376	12.2811	12.4842	12.9693	13.1167	12.3235	12.713	chr10	insulin-like growth factor 1
Slk	34.0889	25.9436	37.5801	33.4019	48.5545	43.6952	44.2568	46.0018	5.14544	4.69352	5.58714	5.32304	5.49821	5.26927	5.41464	5.18652	chr19	STE20-like kinase
A630095E13Rik	838.355	698.597	568.767	561.9	710.563	885.819	853.587	893.859	9.82711	9.36659	9.46851	9.37584	9.39175	9.60837	9.6977	9.53279	chr9	RIKEN cDNA A630095E13 gene
Dhx9	5335.87	7762.77	7569.95	8294.83	9542.94	8855.41	9965.73	9038.86	12.583	12.6992	13.1682	13.237	13.101	12.9711	13.2346	12.9336	chr1	DEAH (Asp-Glu-Ala-His) box polypeptide 9
C1qtnf6	5	5	5	5	5	5.658	5	32.5545	2.32606	2.32521	2.36923	2.34563	2.32415	2.45461	2.33088	4.67438	chr15	C1q and tumor necrosis factor related protein 6
Slc34a3	56.7086	41.0685	39.0116	33.5485	51.1376	57.1267	73.5479	67.3915	5.8998	5.35961	5.63881	5.33029	5.57215	5.65164	6.13825	5.74175	chr2	solute carrier family 34 (sodium phosphate), member 3
3110009E18Rik	110.295	80.4043	52.5771	59.1421	79.4856	83.8027	97.5568	105.067	6.86459	6.31031	6.07214	6.13605	6.22028	6.20742	6.54866	6.39937	chr1	RIKEN cDNA 3110009E18 gene
Olfr287	1206.62	1199.36	912.646	1080.34	1217.94	1099.39	981.233	1330.24	10.3702	10.1167	10.1516	10.3263	10.1603	9.91953	9.89563	10.0982	chr15	olfactory receptor 287
Gsta1	24.363	29.4532	25.1551	23.385	42.9723	55.1386	37.5898	99.4203	4.64907	4.88486	5.02179	4.81272	5.30893	5.59927	5.17966	6.3171	chr9	glutathione S-transferase, alpha 1 (Ya)
Zfp663	25625.2	28578.6	8567.35	10695.6	17507.3	25478.5	9557.56	15652.4	14.819	14.5631	13.3397	13.6193	13.9709	14.5033	13.1768	13.7396	chr2	zinc finger protein 663
Ece2	96.4293	107.81	109.286	116.496	113.811	97.8741	140.937	133.275	6.66408	6.73558	7.09206	7.10087	6.74155	6.4397	7.08733	6.7499	chr16	endothelin converting enzyme 2
Bst1	11243.3	11540.1	7203.04	7449.35	10486.8	12363.3	10327.6	12293.3	13.6742	13.2954	13.1066	13.0854	13.2267	13.4342	13.2848	13.3904	chr5	bone marrow stromal cell antigen 1
Exosc8	916.072	1244.08	1195.88	1253.03	1354.75	1367.6	1398.85	1547.14	9.95255	10.1683	10.5501	10.5468	10.3187	10.2366	10.4098	10.3156	chr3	exosome component 8
Ephx2	95.8774	123.336	106.66	112.108	132.073	138.902	160.187	166.526	6.65638	6.92279	7.05851	7.04294	6.96461	6.94391	7.26881	7.06735	chr14	epoxide hydrolase 2, cytoplasmic
Dennd6b	179.248	199.92	179.52	157.912	169.879	180.227	204.435	211.788	7.57248	7.61591	7.79816	7.53698	7.32806	7.3216	7.62375	7.42047	chr15	DENN/MADD domain containing 6B
Dscaml1	1336.59	1169.89	854.684	919.46	1387.63	1642.42	1383.83	1686.3	10.5154	10.0852	10.0571	10.0982	10.3521	10.5077	10.3951	10.4391	chr9	Down syndrome cell adhesion molecule like 1
Celf4	1007.16	1347.57	1462.78	1226.62	1463.97	1549.22	1817.39	1829.76	10.1064	10.2825	10.8329	10.5159	10.4237	10.4211	10.7905	10.5625	chr18	CUGBP, Elav-like family member 4
Anapc10	170.784	223.925	238.863	218.107	233.624	263.081	268.981	272.464	7.5021	7.77703	8.21032	8.00221	7.78891	7.86307	8.02402	7.7912	chr8	anaphase promoting complex subunit 10
Pcsk7	49.9123	56.3273	60.3218	47.1403	76.3325	69.939	78.1415	77.3139	5.71767	5.80458	6.25783	5.81071	6.15995	5.94276	6.23308	5.94191	chr9	proprotein convertase subtilisin/kexin type 7
Atp2c1	140.06	138.998	117.006	113.009	164.739	197.446	203.634	186.856	7.21192	7.09557	7.19104	7.05413	7.2838	7.45704	7.61651	7.23946	chr9	ATPase, Ca++-sequestering
Zfp579	375.462	330.594	308.961	291.597	357.965	447.678	444.834	486.904	8.65525	8.32352	8.58359	8.42529	8.40947	8.63675	8.75098	8.62393	chr7	zinc finger protein 579
Glcci1	20.1477	30.2804	19.8384	16.5987	11.4958	26.6261	25.6394	24.5447	4.36945	4.924	4.70074	4.31786	3.39513	4.54937	4.64185	4.26018	chr6	glucocorticoid induced transcript 1
Pradc1	362.474	418.294	294.981	319.545	321.867	325.258	280.333	293.131	8.60094	8.65511	8.51532	8.55828	8.25316	8.16997	8.08333	7.89139	chr6	protease-associated domain containing 1
Nlrp4b	8.6795	10.1856	6.78616	5.02295	24.7436	12.2001	5	5	3.09482	3.33737	3.18926	2.62299	4.49799	3.44144	2.33088	2.32204	chr7	NLR family, pyrin domain containing 4B
Tff3	9.39876	10.1325	5.89461	6.12793	17.5136	7.95898	13.8425	12.5239	3.22726	3.33068	2.99688	2.88408	4.00321	2.84253	3.7654	3.25468	chr17	trefoil factor 3, intestinal
Dennd2a	53.3607	65.7716	49.2363	42.2249	85.7206	78.2057	81.6648	92.0252	5.81773	6.03179	5.97557	5.65277	6.3275	6.10581	6.2962	6.20056	chr6	DENN/MADD domain containing 2A
Ppfia2	111.016	125.777	100.681	126.317	288.08	253.99	264.324	284.224	6.87412	6.95004	6.97724	7.21637	8.08868	7.81067	7.99962	7.85018	chr10	protein tyrosine phosphatase, receptor type, f polypeptide (PTPRF), interacting protein (liprin), alpha 2
Prpsap2	37.233	52.4443	54.9164	52.6042	70.6254	61.5687	58.2201	77.0731	5.28068	5.70703	6.13037	5.96923	6.04243	5.76192	5.80558	5.93607	chr11	phosphoribosyl pyrophosphate synthetase-associated protein 2
Ces2g	50.344	25.9659	27.5497	30.1643	34.7282	35.3059	42.1015	39.7609	5.73029	4.69477	5.15231	5.17758	5.00151	4.95648	5.34148	4.98232	chr8	carboxylesterase 2G
Cdhr2	87.2085	58.4338	69.9252	66.2607	64.5892	82.1777	105.375	102.387	6.52336	5.86056	6.46062	6.29555	5.91858	6.17902	6.66255	6.35733	chr13	cadherin-related family member 2
Olfr299	20.8163	19.4774	26.4609	24.9367	34.4498	31.4083	37.4944	36.9608	4.41605	4.27797	5.09131	4.90696	4.98864	4.79298	5.17594	4.86832	chr7	olfactory receptor 299
Prom1	22.1724	24.8878	24.4937	24.1333	26.9113	35.8162	36.8833	40.849	4.51007	4.63083	4.98569	4.85946	4.62067	4.97949	5.15011	5.02203	chr5	prominin 1
Pmpca	944.286	1223.47	1073.76	1089.04	1398.84	1359.07	1492.36	1607.38	10.0011	10.1472	10.3887	10.3382	10.3631	10.2275	10.5033	10.3688	chr2	peptidase (mitochondrial processing) alpha
Mbnl1	347.062	423.503	372.963	360.294	402.657	469.169	449.481	480.588	8.5396	8.67204	8.85688	8.73271	8.57466	8.6991	8.76683	8.60702	chr3	muscleblind-like 1 (Drosophila)
Shc1	109.103	113.974	87.0957	94.5582	113.398	110.743	109.826	114.317	6.84946	6.81456	6.77356	6.80141	6.73579	6.61939	6.72368	6.52396	chr3	src homology 2 domain-containing transforming protein C1
Cd97	49.1021	48.3346	32.828	44.8903	48.0458	47.9543	40.6671	58.7596	5.69341	5.59473	5.39724	5.74311	5.48033	5.39903	5.29169	5.54208	chr8	CD97 antigen
Cbx8	1387.61	2095.97	1600.97	1648.06	1998.39	1871.97	1757.06	2000.09	10.5738	10.8938	10.9717	10.9405	10.876	10.6966	10.7368	10.6942	chr11	chromobox 8
Tmod4	25.4001	22.737	19.5883	19.1719	22.4883	23.019	17.2013	27.1857	4.70676	4.50304	4.68357	4.52413	4.35937	4.352	4.06985	4.41548	chr3	tropomodulin 4
Exo5	61.8033	54.9282	54.0052	52.5659	67.239	63.2372	64.0681	78.8224	6.02562	5.76887	6.10673	5.96797	5.97222	5.79986	5.94157	5.97169	chr4	exonuclease 5
Rsph6a	202.627	69.9771	38.3852	57.6261	79.0957	82.2142	39.688	68.9184	7.75356	6.11911	5.61731	6.10076	6.2129	6.17971	5.25955	5.77474	chr7	radial spoke head 6 homolog A (Chlamydomonas)
Zmynd19	25.6817	27.5294	28.2056	29.2872	41.2968	42.6931	40.0743	45.9181	4.72089	4.78056	5.18672	5.13826	5.24791	5.2348	5.27137	5.18303	chr2	zinc finger, MYND domain containing 19
Cib2	2045.92	2725.38	1803	2126.78	2558.09	2666.7	2153.82	2517.55	11.1502	11.2519	11.1448	11.3191	11.2176	11.2075	11.0302	11.0378	chr9	calcium and integrin binding family member 2
Smg7	211.75	210.352	82.7012	92.9115	172.874	291.868	113.666	185.836	7.82319	7.688	6.69838	6.77829	7.35274	8.01581	6.77426	7.23045	chr1	Smg-7 homolog, nonsense mediated mRNA decay factor (C. elegans)
Crisp1	18.5374	21.4962	14.8553	11.3641	15.9697	24.0605	24.0608	32.4376	4.24834	4.41998	4.29121	3.78247	3.87335	4.41449	4.55377	4.66859	chr17	cysteine-rich secretory protein 1
Skint5	66.8401	68.5247	53.4554	60.8473	89.6107	89.6692	88.5915	97.0201	6.13825	6.08872	6.09438	6.1802	6.39358	6.30785	6.41146	6.28026	chr4	selection and upkeep of intraepithelial T cells 5
BC048679	135.592	23.4952	18.4067	13.8543	32.9529	32.1166	23.0615	36.1211	7.16871	4.55025	4.59861	4.05803	4.91953	4.82062	4.49329	4.83858	chr7	cDNA sequence BC048679
BC068281	35.8265	44.3446	51.3441	28.376	38.7279	52.1045	35.7385	53.5199	5.22146	5.46745	6.03703	5.09025	5.1563	5.51908	5.10407	5.41137	chr12	cDNA sequence BC068281
Fam211a	7436.49	3779.85	592.444	1314.82	2754.55	3933.14	915.561	3885.26	13.0833	11.7059	9.53101	10.6168	11.3241	11.7865	9.797	11.6649	chr11	family with sequence similarity 211, member A
Tspan10	9614.78	11511	5557.18	6698.28	7832.67	10935.7	5279.43	7435.97	13.449	13.2913	12.7431	12.9245	12.8155	13.2663	12.3193	12.6466	chr11	tetraspanin 10
Cnrip1	1444.31	1797.14	1663.96	1584.48	2553.22	2329.19	2933.6	2907.37	10.6287	10.6837	11.0288	10.8812	11.2142	11.0133	11.4749	11.2284	chr11	cannabinoid receptor interacting protein 1
Odf3	5	5	5	5	5	30.3394	15.4282	6.0556	2.32606	2.32521	2.36923	2.34563	2.32415	4.74321	3.91836	2.35647	chr7	outer dense fiber of sperm tails 3
Anp32b	763.259	979.11	906.092	905.274	1331.57	1209.72	1262.97	1289.75	9.67722	9.84156	10.1416	10.0789	10.2937	10.0665	10.2534	10.0521	chr4	acidic (leucine-rich) nuclear phosphoprotein 32 family, member B
Gpr139	5	5	5	5	87.1437	97.0008	9.23824	6.56227	2.32606	2.32521	2.36923	2.34563	6.35213	6.4262	3.22059	2.40082	chr7	G protein-coupled receptor 139
Lhx6	421.848	359.302	280.246	243.584	326.614	401.684	350.48	404.58	8.81987	8.44181	8.43744	8.16479	8.27699	8.48617	8.40259	8.35655	chr2	LIM homeobox protein 6
S100a4	751.769	828.669	562.412	593.911	528.501	630.188	1140.46	738.824	9.65713	9.60179	9.45452	9.45336	8.97235	9.12089	10.1113	9.24679	chr3	S100 calcium binding protein A4
Zfyve19	363.391	400.927	312.879	318.643	439.089	415.752	410.443	434.121	8.60348	8.59424	8.60259	8.5548	8.70172	8.5318	8.63541	8.45871	chr2	zinc finger, FYVE domain containing 19
Trpm3	174.101	205.225	181.769	193.247	480.988	482.182	287.565	593.1	7.53236	7.65152	7.81617	7.82804	8.83201	8.73943	8.11638	8.91577	chr19	transient receptor potential cation channel, subfamily M, member 3
Rfc2	1513.29	1951.68	2071.08	2137.72	2309.16	2056.07	2430.06	2441.08	10.7013	10.7968	11.3487	11.3268	11.0754	10.831	11.2056	10.9863	chr5	replication factor C (activator 1) 2
Cpsf7	84.301	85.3243	58.1217	67.9678	56.413	96.0489	88.7012	112.208	6.47485	6.39397	6.20521	6.33179	5.71878	6.41099	6.41365	6.49678	chr19	cleavage and polyadenylation specific factor 7
Snrpg	233.97	261.091	256.77	264.264	301.064	308.71	328.103	348.371	7.96413	7.99152	8.315	8.28386	8.15422	8.10012	8.30359	8.1422	chr6	small nuclear ribonucleoprotein polypeptide G
Zfpm1	2454.15	3644.17	4488.65	3520.02	3447.53	3401.17	3711.49	2902.28	11.4191	11.6626	12.4153	12.0353	11.6369	11.56	11.817	11.2266	chr8	zinc finger protein, multitype 1
Tmf1	300.105	408.565	331.985	378.101	446.078	438.364	450.901	482.878	8.32535	8.62251	8.68327	8.8014	8.72053	8.60453	8.77147	8.61164	chr6	TATA element modulatory factor 1
Ceacam16	38.18	26.718	17.2924	21.6792	16.1483	22.1374	25.6167	60.1295	5.31625	4.73787	4.50814	4.70212	3.8893	4.29527	4.64033	5.57515	chr7	carcinoembryonic antigen-related cell adhesion molecule 16
Lrba	86.5107	66.2375	59.9272	62.2731	72.1312	84.4833	69.9463	93.6613	6.51036	6.04056	6.24793	6.2087	6.07552	6.21941	6.0677	6.22766	chr3	LPS-responsive beige-like anchor
Man2b1	544.958	703.488	681.262	730.825	819.81	828.39	947.298	1035.25	9.18696	9.37654	9.72859	9.75919	9.59218	9.51218	9.84503	9.73593	chr8	mannosidase 2, alpha B1
Hnrnpa3	1351.55	1736.64	1778.94	1864.13	2457.36	2193.24	2153.9	2195.24	10.5361	10.6315	11.127	11.1263	11.1589	10.9271	11.0306	10.8343	chr2	heterogeneous nuclear ribonucleoprotein A3
4632428N05Rik	274.748	387.878	313.259	343.272	358.268	343.155	378.35	377.283	8.20083	8.54777	8.60507	8.66662	8.41051	8.25199	8.51213	8.25745	chr10	RIKEN cDNA 4632428N05 gene
Trappc13	293.13	430.889	380.942	405.17	451.315	476.613	520.827	569.642	8.29347	8.69733	8.88642	8.90345	8.73753	8.72365	8.97831	8.85637	chr13	trafficking protein particle complex 13
Tfg	4688.28	6568.61	6444.98	6537.11	7371.83	7520.39	7916.33	7714.79	12.3969	12.4773	12.9436	12.8943	12.735	12.726	12.9038	12.6931	chr16	Trk-fused gene
Krtap19-3	5	5	5	42.4805	5	5	5	5	2.32606	2.32521	2.36923	5.66171	2.32415	2.32455	2.33088	2.32204	chr16	keratin associated protein 19-3
Hectd2	75.1564	69.7322	50.5957	61.9462	101.271	114.929	100.602	123.095	6.30975	6.11434	6.01531	6.20148	6.57147	6.67204	6.59538	6.63133	chr19	HECT domain containing 2
BC017643	36.1806	37.1217	42.218	43.9092	59.7108	54.2996	46.4792	75.2172	5.2347	5.21239	5.75306	5.70978	5.79816	5.57848	5.48179	5.89933	chr11	cDNA sequence BC017643
Tmem256	354.366	445.509	356.05	362.261	456.464	499.766	516.52	532.512	8.57005	8.74538	8.79006	8.73986	8.75491	8.79006	8.96681	8.75704	chr11	transmembrane protein 256
Slc35c2	46.8598	59.7457	46.3976	48.237	78.9619	77.7819	81.9313	96.0029	5.62597	5.89261	5.88975	5.84204	6.20999	6.09607	6.3002	6.26368	chr2	solute carrier family 35, member C2
G2e3	87.8466	132.668	120.725	139.041	117.092	119.199	122.247	148.707	6.53442	7.02702	7.23299	7.35742	6.78071	6.72565	6.87687	6.90885	chr12	G2/M-phase specific E3 ubiquitin ligase
Cnot6l	191.548	302.6	282.461	269.691	349.568	313.918	376.577	419.865	7.66677	8.20059	8.4491	8.31173	8.3743	8.12115	8.50612	8.41205	chr5	CCR4-NOT transcription complex, subunit 6-like
Dtx4	3094.55	5201.47	5120.07	5044.01	4644.31	4576.56	5491.78	4966.7	11.7525	12.1468	12.6202	12.5525	12.0695	12.0027	12.3705	12.0415	chr19	deltex 4 homolog (Drosophila)
Lynx1	33194.8	44295	43282.1	41658.9	46899.5	45390.6	51751.7	51191.9	15.1922	15.2438	15.6614	15.5601	15.4439	15.308	15.6362	15.4554	chr15	Ly6/neurotoxin 1
Kdm5d	101.687	130.584	130.894	119.339	180.708	140.163	173.349	202.917	6.74486	7.00253	7.34484	7.13495	7.4137	6.95818	7.38386	7.35786	chrY	lysine (K)-specific demethylase 5D
Zfp655	31.2121	37.3768	31.4992	35.7099	38.3199	41.0137	39.6384	46.2445	5.01346	5.22229	5.34409	5.41499	5.1411	5.17867	5.25772	5.19546	chr5	zinc finger protein 655
Nexn	97.7658	98.0306	83.531	71.5383	54.7251	64.56	75.4328	77.0952	6.68383	6.60367	6.71201	6.40763	5.6712	5.82865	6.17894	5.93659	chr3	nexilin
Vti1a	587.499	562.276	489.279	439.754	446.651	511.412	542.156	512.561	9.29388	9.06853	9.25881	9.02122	8.72236	8.82376	9.03715	8.70095	chr19	vesicle transport through interaction with t-SNAREs 1A
Mtm1	29.6314	31.8125	25.0802	25.7161	36.8137	35.646	48.8999	43.2255	4.93337	4.99394	5.01732	4.94931	5.08192	4.97143	5.55344	5.10277	chrX	X-linked myotubular myopathy gene 1
Ocrl	71.7715	93.9304	89.6614	77.2206	111.382	111.067	120.42	132.284	6.24291	6.53998	6.81456	6.5148	6.70984	6.62425	6.85515	6.73874	chrX	oculocerebrorenal syndrome of Lowe
Psmg1	1249.22	1686.75	1819.5	1771.45	1937.54	1886.72	2320.58	2088.16	10.4237	10.5897	11.1586	11.0496	10.8336	10.7055	11.1355	10.7592	chr16	proteasome (prosome, macropain) assembly chaperone 1
Gnai2	6818.57	10868.9	8935.64	8338.13	10081.7	11202	11039.6	12077.9	12.9509	13.2163	13.4107	13.247	13.1734	13.3046	13.3815	13.3659	chr9	guanine nucleotide binding protein (G protein), alpha inhibiting 2
Irak1	967.346	1410.76	1225.59	1144.9	1615.11	1633.8	1568.82	1787.21	10.04	10.3454	10.5815	10.4122	10.5642	10.4991	10.58	10.5279	chrX	interleukin-1 receptor-associated kinase 1
1700034E13Rik	6.64007	5	5	7.74911	104.432	12.1772	5.92112	9.68448	2.72	2.32521	2.36923	3.22113	6.6166	3.43812	2.63833	2.85943	chr18	RIKEN cDNA 1700034E13 gene
Clec4a1	14.6203	21.7304	20.4301	25.72	64.5281	19.203	25.8454	36.543	3.88429	4.43514	4.74254	4.94971	5.91712	4.08662	4.65515	4.85284	chr6	C-type lectin domain family 4, member a1
Olfr981	17.0177	28.6892	15.7493	14.1637	34.9481	25.3799	19.1879	29.5068	4.11939	4.84457	4.37596	4.08832	5.00936	4.49095	4.23087	4.53213	chr9	olfactory receptor 981
Zfp112	25.941	29.7376	19.8686	22.1363	25.0136	25.141	16.8346	31.6544	4.73517	4.90115	4.70291	4.73302	4.51617	4.4776	4.04142	4.63314	chr7	zinc finger protein 112
AU022751	49.8767	36.6604	31.9687	34.7838	41.3203	55.0169	60.4393	58.7237	5.71671	5.19656	5.36429	5.38099	5.24926	5.59586	5.8577	5.54106	chrX	expressed sequence AU022751
Mrgpra2b	13.2213	8.66942	12.7654	12.1495	12.1604	18.0856	14.5728	16.7294	3.7371	3.10052	4.08647	3.87362	3.48045	4.00259	3.83845	3.68615	chr7	MAS-related GPR, member A2B
2700062C07Rik	410.724	558.116	490.32	510.944	626.816	597.839	656.822	749.131	8.78536	9.05911	9.26154	9.24654	9.21153	9.04238	9.31746	9.26512	chr18	RIKEN cDNA 2700062C07 gene
Enox1	84.7353	101.808	97.1017	111.738	235.451	148.974	201.523	188.955	6.48094	6.65379	6.92667	7.03759	7.80015	7.05068	7.60084	7.25581	chr14	ecto-NOX disulfide-thiol exchanger 1
Tmem74	138.811	173.564	151.815	140.119	331.605	314.889	284.131	275.319	7.20014	7.41235	7.56398	7.36996	8.29865	8.12492	8.10225	7.80625	chr15	transmembrane protein 74
Magel2	592.358	499.546	316.724	300.892	487.428	567.326	539.774	561.901	9.30771	8.91139	8.62002	8.47428	8.85121	8.96335	9.0315	8.83735	chr7	melanoma antigen, family L, 2
Prl8a2	674.162	655.598	516.953	495.354	678.661	728.184	625.867	694.113	9.49729	9.2754	9.33109	9.19932	9.32463	9.33029	9.24314	9.14826	chr13	prolactin family 8, subfamily a, member 2
Dazap2	316.313	378.585	307.317	324.835	414.725	458.209	406.227	472.682	8.40243	8.51532	8.57474	8.58311	8.61544	8.66523	8.61928	8.58467	chr15	DAZ associated protein 2
Dact1	13.9365	15.4591	20.9077	15.0669	14.273	14.4917	11.7289	20.9627	3.81341	3.94802	4.77486	4.17565	3.71356	3.67946	3.53941	4.02333	chr12	dapper homolog 1, antagonist of beta-catenin (xenopus)
Bean1	505.02	504.248	409.094	361.929	505.676	657.779	590.028	636.038	9.07437	8.92364	8.98982	8.73855	8.90549	9.18739	9.1563	9.02055	chr8	brain expressed, associated with Nedd4, 1
Darc	8321.14	10116.3	11019.1	10150.2	8009.38	8161.69	10888.4	10278.3	13.2479	13.096	13.722	13.5514	12.8514	12.8498	13.3592	13.1201	chr1	Duffy blood group, chemokine receptor
Fam84b	34.0404	57.8238	50.2522	42.1478	137.208	131.058	95.466	139.88	5.14391	5.84581	6.00453	5.65067	7.01931	6.86341	6.51828	6.81958	chr15	family with sequence similarity 84, member B
Dvl1	13.9093	16.3346	39.1132	10.851	18.8872	21.2855	14.8571	14.7202	3.81006	4.02437	5.64342	3.71786	4.11224	4.23456	3.86711	3.48788	chr4	dishevelled, dsh homolog 1 (Drosophila)
Tm2d3	74.444	94.8878	127.181	83.0658	101.139	101.835	105.844	129.438	6.29583	6.55417	7.30591	6.61456	6.56972	6.49713	6.66869	6.70508	chr7	TM2 domain containing 3
Mecom	24.6682	26.1011	16.3964	25.6651	28.6707	35.2103	24.1844	32.5034	4.66524	4.70321	4.43111	4.94631	4.71552	4.95236	4.56041	4.67133	chr3	MDS1 and EVI1 complex locus
Cmip	46.4473	40.0972	25.9251	20.0495	36.5978	51.5787	28.9495	38.0869	5.61151	5.32444	5.06241	4.58965	5.07376	5.50397	4.80902	4.91719	chr8	c-Maf inducing protein
Nfatc2ip	59.8039	66.7456	39.5662	46.9205	59.519	59.5739	59.0694	84.8105	5.97692	6.05042	5.65934	5.80361	5.79465	5.71199	5.82522	6.07644	chr7	nuclear factor of activated T cells, cytoplasmic, calcineurin dependent 2 interacting protein
Pcm1	585.746	820.659	768.547	729.208	813.075	755.748	868.168	1009.6	9.29019	9.58864	9.89905	9.75456	9.58122	9.38176	9.72319	9.70394	chr8	pericentriolar material 1
Kcnj3	316.18	356.676	245.616	244.314	296.665	379.603	378.761	384.753	8.40154	8.43153	8.24759	8.16891	8.13298	8.40286	8.51401	8.28359	chr2	potassium inwardly-rectifying channel, subfamily J, member 3
Mecr	53.0103	58.5256	54.9263	54.8314	86.7833	80.1764	84.5876	103.81	5.80757	5.86221	6.13081	6.03269	6.34523	6.14312	6.34757	6.38009	chr4	mitochondrial trans-2-enoyl-CoA reductase
Chrm5	38.6585	29.6325	10.5203	17.7932	45.2662	45.0396	44.0572	47.9416	5.33377	4.89523	3.81363	4.41656	5.38695	5.31228	5.4086	5.24639	chr2	cholinergic receptor, muscarinic 5
Zfp189	22.2651	23.6012	9.69508	15.9854	17.5522	25.1891	15.9806	18.7008	4.51606	4.55656	3.70478	4.26339	4.00637	4.48116	3.96738	3.85329	chr4	zinc finger protein 189
Wdr62	34.2642	21.9638	17.6995	20.4211	28.9964	30.7463	25.3351	37.1272	5.15246	4.45064	4.53889	4.61312	4.73249	4.76289	4.62526	4.875	chr7	WD repeat domain 62
Tango2	1307.09	1632.34	2013.37	2117.19	1827.44	1576.13	2140.12	1922.42	10.4855	10.5442	11.3105	11.3147	10.7447	10.451	11.0226	10.6362	chr16	transport and golgi organization 2
Slc9a4	32.7474	25.5293	26.3324	25.4652	189.272	144.334	211.397	246.289	5.08756	4.67218	5.08295	4.9371	7.4828	7.00521	7.67209	7.64198	chr1	solute carrier family 9 (sodium/hydrogen exchanger), member 4
Gm13826	973.722	1323.04	1145.82	1171.93	1479.61	1520.18	1623.64	1665.57	10.048	10.2597	10.4838	10.4465	10.436	10.3925	10.6287	10.4244	chr5	predicted gene 13826
Cldn13	164.862	114.518	73.6563	70.2586	469.465	115.277	101.847	161.277	7.45258	6.82	6.53588	6.37797	8.79313	6.6769	6.61115	7.02378	chr5	claudin 13
Aqp3	18.5847	13.4625	24.6878	20.5034	7.59632	10.8621	5.07812	11.2815	4.25194	3.73987	4.99614	4.62083	2.78622	3.27157	2.48817	3.10634	chr4	aquaporin 3
Actn1	585.555	672.969	496.716	581.767	703.705	775.09	780.737	791.804	9.28911	9.31379	9.27944	9.42345	9.37757	9.41887	9.57204	9.35085	chr12	actinin, alpha 1
Egfr	147.698	117.871	97.1735	94.995	107.37	128.296	139.745	161.388	7.28993	6.85893	6.92928	6.80727	6.6565	6.82834	7.07484	7.0257	chr11	epidermal growth factor receptor
Olfr231	69.8396	77.3783	23.9221	21.6125	55.1271	72.1612	22.38	63.2496	6.20106	6.25674	4.95328	4.69729	5.68343	5.98692	4.44698	5.6481	chr1	olfactory receptor 231
1700037H04Rik	10224.5	15322.8	14801.1	13830.4	11958.1	12428.3	13312.2	13095.6	13.5342	13.6799	14.1579	13.9878	13.4283	13.4467	13.6512	13.4784	chr2	RIKEN cDNA 1700037H04 gene
Cndp2	56.0328	49.8516	34.2588	31.1645	34.6221	53.7242	57.2679	62.4771	5.88271	5.63668	5.45929	5.22326	4.99641	5.56366	5.78092	5.62896	chr18	CNDP dipeptidase 2 (metallopeptidase M20 family)
Ppp6r2	458.442	464.536	383.262	328.897	400.28	578.152	560.737	592.199	8.93979	8.80494	8.89588	8.60094	8.56641	8.99277	9.08321	8.91265	chr15	protein phosphatase 6, regulatory subunit 2
Kcnmb3	7.01686	5	5	5.0731	5	29.7557	5	8.56912	2.78777	2.32521	2.36923	2.63789	2.32415	4.71686	2.33088	2.69218	chr3	potassium large conductance calcium-activated channel, subfamily M, beta member 3
Gpc1	64.2082	71.9349	99.1698	76.1009	116.668	127.925	188.279	181.182	6.07922	6.15629	6.95636	6.49692	6.77434	6.82462	7.50454	7.19328	chr1	glypican 1
Bag1	13373.9	20051.8	19173.8	19192.8	18536.9	18293.2	19966.6	19502.1	13.9043	14.0792	14.5386	14.4716	14.054	13.9992	14.2523	14.052	chr4	BCL2-associated athanogene 1
Tmem87a	549.639	497.159	416.261	390.223	434.859	569.693	557.199	607.766	9.19966	8.90565	9.02043	8.84393	8.68439	8.97095	9.07508	8.95077	chr2	transmembrane protein 87A
Ddit4	6264.25	9808.27	7042.05	6932.05	14783.3	14509.1	13050.9	12484.4	12.8237	13.056	13.067	12.9678	13.7428	13.655	13.6223	13.4131	chr10	DNA-damage-inducible transcript 4
Pirb	5	5.00888	7.19777	7.26868	7.37857	7.84058	8.41806	15.4515	2.32606	2.3816	3.26972	3.13097	2.7512	2.82113	3.09374	3.56224	chr7	paired Ig-like receptor B
Gpx4	267.985	311.588	238.2	244.656	287.087	337.178	293.27	323.193	8.16302	8.24278	8.2058	8.17078	8.08316	8.22476	8.1422	8.03057	chr10	glutathione peroxidase 4
Samm50	4375.27	5798.18	4784.03	4821.05	6076.85	5778.25	5601.53	6070.71	12.2848	12.2987	12.5162	12.4886	12.4542	12.347	12.4029	12.3421	chr15	sorting and assembly machinery component 50 homolog (S. cerevisiae)
Zfp358	26.6554	24.9252	19.6893	25.2622	30.0401	30.8692	31.4997	28.6533	4.77646	4.63314	4.68986	4.92539	4.7822	4.76862	4.92645	4.48629	chr8	zinc finger protein 358
Irf7	30.3617	23.8983	29.5999	24.0433	31.9438	29.1976	36.1024	40.481	4.97195	4.57374	5.25447	4.85305	4.87253	4.68551	5.1189	5.00777	chr7	interferon regulatory factor 7
Arid4b	408.48	620.13	431.879	488.391	565.55	614.681	565.301	647.332	8.77839	9.20165	9.07115	9.17834	9.06544	9.08458	9.09322	9.04797	chr13	AT rich interactive domain 4B (RBP1-like)
Card6	354.055	442.066	435.188	434.834	865.567	769.219	733.418	760.465	8.56867	8.73554	9.08267	9.00413	9.67893	9.40779	9.48363	9.28628	chr15	caspase recruitment domain family, member 6
B3gat3	2712.31	3519.03	3002.09	2881.58	3582.97	3196.27	4026.82	4120.11	11.5638	11.608	11.8775	11.746	11.6996	11.4733	11.9362	11.7578	chr19	beta-1,3-glucuronyltransferase 3 (glucuronosyltransferase I)
Serpinb6a	151.365	150.912	167.149	178.658	229.083	192.872	223.041	264.263	7.32693	7.21817	7.69607	7.71966	7.75865	7.42047	7.74682	7.74639	chr13	serine (or cysteine) peptidase inhibitor, clade B, member 6a
Fam105a	4443.86	4022.02	2631.95	2561.01	4509.31	4924.4	4069.97	4883.19	12.3056	11.7865	11.686	11.5803	12.0292	12.1057	11.951	12.0145	chr15	family with sequence similarity 105, member A
Ddah2	586.404	634.941	594.879	510.126	782.149	752.253	922.121	794.562	9.29211	9.23261	9.53686	9.24394	9.53117	9.37357	9.80936	9.35661	chr17	dimethylarginine dimethylaminohydrolase 2
Htr1a	875.372	1413.16	887.09	977.311	2559.94	2650.97	2400.44	2853.15	9.88681	10.3475	10.1122	10.1812	11.2192	11.1981	11.1849	11.2021	chr13	5-hydroxytryptamine (serotonin) receptor 1A
Pex3	303.504	483.293	451.382	508.686	514.14	534.404	514.734	600.297	8.34062	8.86362	9.13862	9.23713	8.93389	8.88359	8.96229	8.93154	chr10	peroxisomal biogenesis factor 3
Btk	18.2836	20.325	25.9115	24.5572	36.3185	58.2695	33.1125	33.4338	4.22771	4.33553	5.0609	4.88555	5.06276	5.67943	4.99698	4.71571	chrX	Bruton agammaglobulinemia tyrosine kinase
Get4	26.9906	23.2264	12.7356	18.0443	19.9921	28.2788	25.9808	28.7345	4.79671	4.53345	4.08353	4.43976	4.19465	4.63892	4.66295	4.49095	chr5	golgi to ER traffic protein 4 homolog (S. cerevisiae)
Ptpn6	64.1798	66.2412	62.0415	65.5178	81.9319	82.0213	76.019	95.1347	6.07868	6.04064	6.29896	6.28006	6.26401	6.17677	6.191	6.25173	chr6	protein tyrosine phosphatase, non-receptor type 6
Cry1	396.415	354.492	356.165	328.18	322.229	300.124	375.206	352.425	8.73521	8.42362	8.79077	8.59663	8.25502	8.05771	8.50135	8.15903	chr10	cryptochrome 1 (photolyase-like)
Araf	42.0171	37.0406	41.9413	35.1043	84.1221	50.8266	56.4404	85.1882	5.45964	5.20975	5.7424	5.39241	6.30045	5.48307	5.76049	6.08185	chrX	v-raf murine sarcoma 3611 viral oncogene homolog
Ccdc129	35.0834	39.2962	13.0551	21.1212	56.3061	30.1124	7.54768	29.8361	5.18899	5.29146	4.11821	4.66622	5.71627	4.73201	2.93366	4.54901	chr6	coiled-coil domain containing 129
Hps3	173.757	202.527	248.969	217.731	282.717	259.241	297.317	343.458	7.52987	7.63407	8.26889	7.99863	8.06192	7.84053	8.16172	8.12286	chr3	Hermansky-Pudlak syndrome 3 homolog (human)
Elavl4	389.774	348.122	218.169	210.903	280.851	417.278	320.37	439.705	8.7093	8.39675	8.08118	7.95634	8.05147	8.53617	8.26981	8.47576	chr4	ELAV (embryonic lethal, abnormal vision, Drosophila)-like 4 (Hu antigen D)
Olfr427	23.0308	19.157	16.4232	13.7623	12.878	22.9382	15.5127	29.0737	4.57045	4.25393	4.43411	4.04776	3.56893	4.34672	3.92642	4.50828	chr1	olfactory receptor 427
Fam195b	1536.07	1300.13	862.672	786.422	982.853	1733.02	1438.57	1567.82	10.7235	10.233	10.0674	9.87386	9.86168	10.5792	10.4526	10.3322	chr11	family with sequence similarity 195, member B
Cldn23	28.623	53.5753	21.2763	34.4234	54.1854	62.317	40.2379	47.2175	4.88207	5.7359	4.79749	5.36543	5.65578	5.77893	5.27724	5.22429	chr8	claudin 23
Defa4	9.35297	10.6477	13.5313	8.40501	7.5109	17.4377	14.1367	8.07638	3.21959	3.40018	4.16392	3.34116	2.77324	3.94631	3.79508	2.61891	chr8	defensin, alpha, 4
Mss51	17.3357	25.5412	17.7488	21.7772	31.0604	24.2927	24.2735	29.3548	4.15114	4.67275	4.54335	4.70799	4.83297	4.42695	4.56587	4.52469	chr14	MSS51 mitochondrial translational activator
Fabp7	1510.71	1808.66	2322.87	1478.42	2514.23	2397.64	3144.6	2872.16	10.6967	10.6918	11.508	10.7789	11.1886	11.0523	11.5779	11.2127	chr10	fatty acid binding protein 7, brain
Sox18	741.015	947.983	1003.37	1099.57	1070.08	996.099	1410.1	1566.54	9.64035	9.797	10.285	10.3551	9.97797	9.77983	10.4205	10.3315	chr2	SRY (sex determining region Y)-box 18
Uts2b	115.649	83.0074	66.6844	71.1264	89.1967	115.992	113.384	121.044	6.93453	6.35558	6.40034	6.39827	6.38695	6.68482	6.77082	6.6084	chr16	urotensin 2B
Il1rn	14.8052	5	5	5	5	5.8487	5	8.19811	3.90454	2.32521	2.36923	2.34563	2.32415	2.48689	2.33088	2.63669	chr2	interleukin 1 receptor antagonist
Tead3	137.289	91.4822	85.0935	70.8143	106.628	119.856	123.317	137.803	7.18396	6.50036	6.73771	6.39129	6.64672	6.73429	6.88951	6.79649	chr17	TEA domain family member 3
Ccl27b	3670.7	5939.01	4418.08	4866.4	2550.91	2540.53	2698.16	2922.09	12.0161	12.3311	12.392	12.5015	11.2123	11.1404	11.3605	11.2395	chr4	chemokine (C-C motif) ligand 27b
Ccdc9	151.998	197.186	73.7905	90.287	154.873	168.225	70.4293	122.258	7.33289	7.59749	6.53802	6.73493	7.18969	7.22306	6.07809	6.62145	chr7	coiled-coil domain containing 9
Gpr113	49.2184	22.2868	15.0748	24.0613	20.3035	87.3461	9.88854	31.0182	5.6972	4.47353	4.31264	4.85371	4.21662	6.26663	3.31144	4.60403	chr5	G protein-coupled receptor 113
Socs7	128.851	184.049	134.521	142.94	146.725	183.175	175.188	182.834	7.09275	7.49738	7.38345	7.39858	7.11299	7.34432	7.40139	7.20743	chr11	suppressor of cytokine signaling 7
Upk1b	2171.02	2656.82	1736.72	1986.47	3370.65	2509.3	1481.68	1761.87	11.2355	11.2164	11.0932	11.227	11.6084	11.1194	10.4923	10.5066	chr16	uroplakin 1B
Cyhr1	47940.9	63059.4	31556.2	35566.2	52880.1	38698.7	49713.7	65656.5	15.7022	15.773	15.2051	15.337	15.5909	15.1208	15.5909	15.8359	chr15	cysteine and histidine rich 1
Ncoa2	125.913	175.092	164.257	190.411	156.247	182.615	208.163	205.259	7.06062	7.42411	7.67343	7.8066	7.2048	7.3397	7.64826	7.37583	chr1	nuclear receptor coactivator 2
Nr4a1	894.791	1269.82	980.235	682.163	752.629	945.339	710.715	734.708	9.92279	10.2	10.2537	9.65995	9.47237	9.70231	9.43259	9.23856	chr15	nuclear receptor subfamily 4, group A, member 1
Sox14	1713.84	1554.9	1423.37	1401.92	1864.61	2083.11	2617.45	2461.86	10.8762	10.4816	10.7956	10.7052	10.7772	10.8493	11.3158	11.0033	chr9	SRY (sex determining region Y)-box 14
Gcgr	612.516	564.085	543.392	517.973	678.207	817.808	674.984	792.572	9.36029	9.0737	9.40691	9.26412	9.32362	9.49248	9.35661	9.35207	chr11	glucagon receptor
Thoc6	325.238	459.847	471.733	455.864	657.139	625.522	745.729	747.553	8.4451	8.7903	9.20568	9.07914	9.27795	9.10901	9.50591	9.26229	chr17	THO complex 6 homolog (Drosophila)
Npr3	14.9539	24.1557	18.5554	15.811	33.9059	36.8495	27.9254	38.0792	3.92061	4.59101	4.61067	4.2491	4.96528	5.0223	4.76108	4.91648	chr15	natriuretic peptide receptor 3
Grhl1	477.61	532.655	426.06	439.629	282.816	389.835	313.805	367.032	8.9975	8.99698	9.05329	9.02076	8.06246	8.44168	8.24031	8.2184	chr12	grainyhead-like 1 (Drosophila)
Slc25a2	29.4715	41.447	39.0295	39.7155	36.1274	32.7677	42.6399	33.4279	4.92431	5.37127	5.63922	5.56718	5.05414	4.84985	5.35826	4.71541	chr18	solute carrier family 25 (mitochondrial carrier, ornithine transporter) member 2
Iffo1	111.407	113.643	96.6697	104.904	127.77	132.849	117.877	138.216	6.87988	6.81004	6.91893	6.9475	6.91545	6.88059	6.82556	6.80133	chr6	intermediate filament family orphan 1
Cep112	40.9942	61.6405	37.443	43.6849	72.128	79.0289	69.7561	81.9519	5.42291	5.94	5.58245	5.70268	6.07544	6.12092	6.06276	6.02888	chr11	centrosomal protein 112
Zfand6	177.908	242.429	232.184	256.383	339.409	309.655	344.828	426.479	7.56269	7.88886	8.16955	8.23804	8.33316	8.10326	8.37855	8.43525	chr7	zinc finger, AN1-type domain 6
Pbld1	237.932	230.476	195.562	216.272	240.233	265.905	235.257	307.125	7.98884	7.81686	7.92255	7.99066	7.82905	7.8815	7.82576	7.95741	chr10	phenazine biosynthesis-like protein domain containing 1
Lrrc2	40.2031	40.5279	28.5535	48.9295	74.9207	80.111	73.4514	114.494	5.39211	5.33969	5.20524	5.86325	6.13182	6.14176	6.13627	6.52637	chr9	leucine rich repeat containing 2
Nrl	79.371	73.7607	57.4892	65.6427	84.9963	96.952	81.1293	102.091	6.38686	6.19189	6.18851	6.28238	6.3162	6.42567	6.28758	6.3545	chr14	neural retina leucine zipper gene
Cartpt	412.396	688.281	184.906	274.294	189.932	273.315	126.771	214.819	8.78913	9.34654	7.84237	8.33433	7.48766	7.91857	6.93327	7.44214	chr13	CART prepropeptide
Epb4.1l1	87.2495	123.547	79.7111	76.5815	81.7448	102.078	106.814	120.673	6.52427	6.92482	6.6492	6.50508	6.26021	6.50028	6.68186	6.603	chr2	erythrocyte protein band 4.1-like 1
Clca2	13.7142	18.3242	8.2475	5.91971	15.1816	15.3207	13.5655	17.9919	3.78983	4.18736	3.47642	2.83684	3.80425	3.7542	3.7366	3.79416	chr3	chloride channel calcium activated 2
Nckap1l	52.9457	43.2291	35.4341	36.0003	42.3943	58.0428	45.6712	63.3264	5.8065	5.43276	5.50779	5.42652	5.28888	5.67263	5.4584	5.65019	chr15	NCK associated protein 1 like
Mrgpra2a	180.093	84.8361	56.1847	54.5414	64.6696	108.824	96.2955	109.964	7.57978	6.3853	6.15866	6.02438	5.92022	6.59146	6.52888	6.46623	chr7	MAS-related GPR, member A2A
Adam32	48.3161	48.0152	35.0187	35.5741	34.582	64.0216	37.9254	53.359	5.67112	5.5832	5.49145	5.41016	4.99458	5.81624	5.19412	5.40623	chr8	a disintegrin and metallopeptidase domain 32
Aox4	28.8673	41.7627	38.0022	39.8609	28.6207	30.9224	34.6649	41.7605	4.89416	5.38256	5.60346	5.57215	4.71243	4.77046	5.06114	5.0532	chr1	aldehyde oxidase 4
Hrasls5	106.095	86.9955	85.8924	76.6138	118.493	115.272	111.929	115.919	6.80838	6.42169	6.74919	6.5055	6.80002	6.6768	6.75161	6.54499	chr19	HRAS-like suppressor family, member 5
Myh14	68.4882	66.4806	57.8372	55.5192	87.0326	98.0506	96.3869	97.57	6.17417	6.04535	6.19877	6.05003	6.34924	6.44167	6.53061	6.28744	chr7	myosin, heavy polypeptide 14
Whsc1l1	2272.45	3459.63	3037.3	3141.26	3840.31	3539.87	3445.35	3533.89	11.2979	11.5849	11.8933	11.8681	11.7969	11.6241	11.7119	11.5326	chr8	Wolf-Hirschhorn syndrome candidate 1-like 1 (human)
Cap2	401.217	552.491	524.083	515.223	536.566	546.804	564.965	585.006	8.75064	9.04274	9.34998	9.25881	8.99511	8.91196	9.0917	8.89304	chr13	CAP, adenylate cyclase-associated protein, 2 (yeast)
P2ry10	5	5	5	5	5	5	54.9325	5	2.32606	2.32521	2.36923	2.34563	2.32415	2.32455	5.71767	2.32204	chrX	purinergic receptor P2Y, G-protein coupled 10
Cdh16	14.2761	16.9358	7.03237	11.7165	14.0261	14.2937	14.5084	20.689	3.84709	4.07781	3.23949	3.82934	3.68519	3.6603	3.8325	4.00343	chr8	cadherin 16
Lrrc30	107.885	62.2163	39.7816	55.9951	74.1706	62.8164	36.4997	85.7017	6.83406	5.95336	5.6669	6.06019	6.11765	5.78995	5.13588	6.09116	chr17	leucine rich repeat containing 30
Wee2	11.5352	10.4215	11.6982	12.2134	10.228	8.03561	5	13.8491	3.5301	3.36883	3.96631	3.88086	3.22059	2.85635	2.33088	3.40315	chr6	WEE1 homolog 2 (S. pombe)
Lingo2	296.251	301.47	207.118	237.334	219.056	298.361	248.79	289.593	8.30851	8.1947	8.0049	8.13119	7.69411	8.04797	7.91102	7.87541	chr4	leucine rich repeat and Ig domain containing 2
Sdc4	7741.03	7112.12	5583.75	5549.76	7716.19	8698.11	7628.32	8650.03	13.1387	12.569	12.7496	12.6838	12.7956	12.9427	12.8565	12.8623	chr2	syndecan 4
Btbd16	6.48777	13.2507	14.2089	5	17.5673	22.2039	14.5211	13.6749	2.69162	3.71734	4.23447	2.34563	4.00737	4.30165	3.83419	3.38462	chr7	BTB (POZ) domain containing 16
Nrsn1	2311.69	2773.43	3890.57	3667.33	2325.69	2018.7	2182.86	2462.82	11.3234	11.2746	12.2395	12.0954	11.0852	10.7948	11.0486	11.0038	chr13	neurensin 1
Dram2	339.185	411.22	442.692	410.9	515.779	526.201	570.751	629.1	8.50308	8.63091	9.10841	8.92433	8.9375	8.86416	9.10853	9.00413	chr3	DNA-damage regulated autophagy modulator 2
Pfdn4	91.8536	81.0643	58.1721	67.691	127.631	88.6371	71.255	99.7468	6.59561	6.32145	6.20665	6.32617	6.91356	6.28996	6.09474	6.32165	chr2	prefoldin 4
H2-Ke6	16.9237	14.9235	13.8684	16.7065	38.3858	23.9941	28.1439	32.1836	4.11036	3.89456	4.1982	4.32679	5.14391	4.41038	4.77374	4.6575	chr17	H2-K region expressed gene 6
Pstpip2	52.3383	97.0598	65.355	59.6659	103.408	128.456	75.5915	96.65	5.79008	6.58807	6.37173	6.14888	6.60314	6.8297	6.18263	6.27426	chr18	proline-serine-threonine phosphatase-interacting protein 2
Vpreb1	57.2533	54.0602	45.3916	41.6287	53.1657	68.961	54.9238	54.9671	5.91456	5.74944	5.85841	5.63322	5.6314	5.92304	5.71739	5.44833	chr16	pre-B lymphocyte gene 1
Klf9	1054.6	1429.37	1476.16	1270.16	1574.89	1565.77	1481.31	1838.54	10.1716	10.3598	10.8472	10.5666	10.5238	10.4407	10.4917	10.5703	chr19	Kruppel-like factor 9
Ttc16	1332.83	1339.87	1009.08	1011.03	1359.63	1620.98	1524.53	1766.56	10.5102	10.2755	10.2934	10.2327	10.3235	10.4869	10.5392	10.5091	chr2	tetratricopeptide repeat domain 16
Celf4	254.903	315.329	415.567	361.707	475.359	386.99	463.087	489.038	8.08995	8.25976	9.01596	8.7369	8.81497	8.43251	8.81157	8.62937	chr18	CUGBP, Elav-like family member 4
Grb14	403.516	497.47	428.296	565.657	1045.84	963.212	724.354	1010.33	8.75934	8.90715	9.06094	9.38436	9.94799	9.72812	9.46456	9.70447	chr2	growth factor receptor bound protein 14
Fam155a	876.799	1234.81	1227.26	1090.66	1659.53	1457.59	1565.94	1494.81	9.88858	10.1578	10.585	10.34	10.6048	10.3289	10.578	10.2716	chr8	family with sequence similarity 155, member A
Prkdc	348.769	405.779	386.977	384.036	647.622	533.179	598.146	643.078	8.54584	8.6133	8.90925	8.82344	9.25485	8.87997	9.17292	9.0397	chr16	protein kinase, DNA activated, catalytic polypeptide
Ccna1	26.3244	29.9651	14.1744	13.3013	19.0802	26.4265	17.4378	65.8768	4.75581	4.9107	4.23103	4.00053	4.12566	4.54084	4.09198	5.71134	chr3	cyclin A1
Plekha8	257.165	274.312	233.236	232.122	340.355	355.509	354.123	354.842	8.1013	8.06113	8.17668	8.0945	8.33756	8.30571	8.41818	8.17012	chr6	pleckstrin homology domain containing, family A (phosphoinositide binding specific) member 8
Ano8	40.2351	39.958	43.3561	26.7334	39.3103	45.2019	31.9831	42.9531	5.39364	5.31799	5.79075	5.00312	5.1763	5.31768	4.94797	5.09298	chr8	anoctamin 8
Sgce	1495.86	2098.03	1867.61	2023.63	2261.29	2266.26	2538.64	2831.24	10.6819	10.8951	11.2038	11.2556	11.0476	10.9734	11.272	11.1924	chr6	sarcoglycan, epsilon
Erich1	61.7363	290.228	264.037	230.254	312.647	341.483	399.823	391.11	6.02362	8.14264	8.35179	8.08219	8.21137	8.24507	8.59439	8.31029	chr8	glutamate rich 1
Hspa2	45.6334	47.1869	46.284	43.5288	70.8924	80.0635	65.6586	86.27	5.58539	5.55752	5.88684	5.69659	6.04827	6.14063	5.97616	6.10184	chr12	heat shock protein 2
Polr3c	763.462	988.982	793.817	783.762	913.568	921.062	975.353	1123.14	9.67818	9.85273	9.94799	9.8684	9.75361	9.65995	9.88799	9.85119	chr3	polymerase (RNA) III (DNA directed) polypeptide C
Pcdh9	122.817	142.496	86.4066	92.1265	99.3812	138.905	118.816	157.016	7.02011	7.12892	6.75836	6.76467	6.54417	6.94401	6.83779	6.9884	chr14	protocadherin 9
Akip1	4222.42	7168.64	5204.63	5689.42	5724.03	5561.45	3894.78	4307.47	12.2251	12.5795	12.6477	12.7162	12.374	12.2832	11.8847	11.8322	chr7	A kinase (PRKA) interacting protein 1
Fam134b	50.4219	48.2618	32.1254	42.616	62.313	55.7123	55.1413	142.466	5.73324	5.59314	5.36996	5.66491	5.86485	5.61309	5.72384	6.8484	chr15	family with sequence similarity 134, member B
Olfr228	60.9176	22.844	18.7146	18.7552	22.1217	32.3724	25.4351	63.5947	6.00514	4.50986	4.62296	4.49088	4.3362	4.8321	4.63038	5.65795	chr2	olfactory receptor 228
Copg1	680.943	861.538	866.313	858.596	915.803	926.848	1022.94	957.792	9.50832	9.66353	10.0722	10.0056	9.75753	9.67253	9.95993	9.62906	chr6	coatomer protein complex, subunit gamma 1
Commd9	310.638	398.304	430.431	442.086	486.028	457.823	572.643	594.804	8.37392	8.58612	9.06714	9.02897	8.84739	8.66397	9.11444	8.91911	chr2	COMM domain containing 9
Bcap31	3424.26	4789.04	4365.13	4697.95	4835.71	5161.45	5291.36	5612.28	11.9083	12.0244	12.3764	12.444	12.1313	12.1801	12.322	12.2255	chrX	B cell receptor associated protein 31
Usp33	562.41	603.079	667.242	704.923	747.983	774.386	768.683	859.399	9.23261	9.16336	9.6968	9.70345	9.46324	9.41744	9.54806	9.47398	chr3	ubiquitin specific peptidase 33
Mob3c	47.8191	40.1631	53.8547	50.6588	65.4924	57.2338	71.3964	87.5136	5.65688	5.32683	6.103	5.91399	5.93646	5.65377	6.09854	6.12403	chr4	MOB kinase activator 3C
Klra2	805.247	726.504	579.909	632.422	746.527	872.554	827.313	857.573	9.76055	9.42393	9.49763	9.54599	9.46002	9.58765	9.65697	9.47195	chr6	killer cell lectin-like receptor, subfamily A, member 2
Fnbp1	18911.1	16346.5	11416.5	10383.5	14039	20333.6	17352.4	19477.7	14.3912	13.7757	13.7654	13.5882	13.6629	14.1483	14.0562	14.0496	chr2	formin binding protein 1
Spcs2	154.306	176.33	155.563	149.267	182.118	221.879	203.871	258.829	7.35249	7.43426	7.59571	7.45755	7.42509	7.62217	7.61813	7.7145	chr7	signal peptidase complex subunit 2 homolog (S. cerevisiae)
Arrdc1	40.857	57.219	50.7212	45.909	41.9967	52.2125	51.8456	70.1274	5.41852	5.82903	6.01953	5.77365	5.27498	5.52174	5.63785	5.8003	chr2	arrestin domain containing 1
Cmpk1	6154.29	9074.29	8224.7	8366.82	8414.82	8544.04	9276.88	9186.48	12.7997	12.9404	13.2835	13.2489	12.9346	12.9157	13.1201	12.9678	chr4	cytidine monophosphate (UMP-CMP) kinase 1
Lacc1	61.2375	50.5676	43.597	48.2492	78.5493	143.278	108.502	115.62	6.01241	5.65677	5.79894	5.8424	6.20106	6.99141	6.70357	6.54119	chr14	laccase (multicopper oxidoreductase) domain containing 1
Cacna2d1	1917.66	2658.01	2619.38	2922.56	2694.42	2575.49	2833.33	2657.35	11.0465	11.2176	11.6784	11.764	11.2888	11.1608	11.4236	11.1112	chr5	calcium channel, voltage-dependent, alpha2/delta subunit 1
Loxl4	169.952	117.222	85.2104	87.8731	103.896	138.167	121.223	199.667	7.49461	6.85061	6.73902	6.69965	6.60945	6.935	6.86303	7.33372	chr19	lysyl oxidase-like 4
Rpl34-ps1	2846.53	4246.16	3640.82	3690.84	4331.2	4317.7	4991.31	5204.55	11.6297	11.8597	12.1461	12.1011	11.9652	11.9234	12.2496	12.1119	chr3	ribosomal protein L34, pseudogene 1
Cyp2d10	291.961	264.291	222.266	232.336	313.473	329.552	317.353	373.105	8.28809	8.00815	8.10581	8.09582	8.21514	8.18967	8.25793	8.24225	chr15	cytochrome P450, family 2, subfamily d, polypeptide 10
Acss3	16.6376	10.4544	9.52804	5	10.1778	17.8677	9.85709	23.6725	4.08396	3.37478	3.67731	2.34563	3.21413	3.98226	3.30685	4.20542	chr10	acyl-CoA synthetase short-chain family member 3
Cdc26	1629.05	2631.04	2284.89	2179	2433.71	2452.51	2820.86	2935.63	10.8058	11.2012	11.4846	11.3502	11.1427	11.0863	11.4177	11.2488	chr4	cell division cycle 26
Gcnt2	161.599	179.837	204.353	178.476	153.038	144.548	175.001	190.641	7.42431	7.46067	7.98458	7.71721	7.17274	7.00763	7.39903	7.26849	chr13	glucosaminyl (N-acetyl) transferase 2, I-branching enzyme
Itm2a	3997.45	6015.54	5516.26	4966.26	5966.2	5477.04	6021.93	6180.2	12.1327	12.3507	12.7324	12.5302	12.4301	12.2646	12.5035	12.3663	chrX	integral membrane protein 2A
Zc3h14	476.878	643.698	594.071	663.431	814.769	745.017	807.704	957.504	8.9961	9.25131	9.53522	9.62059	9.58335	9.35934	9.62189	9.62783	chr12	zinc finger CCCH type containing 14
Dap3	2280.58	2792.66	2636.96	2581.69	3267.68	3237.3	3490.13	3768.74	11.3037	11.2835	11.6886	11.5911	11.5638	11.4922	11.7299	11.6274	chr3	death associated protein 3
Zfp428	828.704	972.879	582.715	644.364	861.387	955.561	559.825	667.049	9.80726	9.83159	9.50546	9.57953	9.66876	9.71574	9.0808	9.094	chr7	zinc finger protein 428
Ubqln1	311.8	355.197	416.479	351.3	421.934	390.368	510.899	493.222	8.37771	8.42669	9.02139	8.69665	8.63996	8.44415	8.95248	8.64103	chr13	ubiquilin 1
Gm5169	22.8625	24.0998	18.0134	21.6476	35.6523	24.8074	50.7692	33.6562	4.55832	4.58783	4.56463	4.69908	5.0354	4.45727	5.607	4.72787	chrX	predicted gene 5169
Nedd8	13455.8	18923.4	16308.7	16817.8	18455	18141.5	18922.7	19532.9	13.9144	13.9843	14.2807	14.2591	14.0496	13.9843	14.1653	14.054	chr14	neural precursor cell expressed, developmentally down-regulated gene 8
Pnkp	422.421	603.322	582.503	586.795	652.947	646.183	670.253	730.638	8.82128	9.16403	9.50495	9.43683	9.26714	9.15879	9.34778	9.22757	chr7	polynucleotide kinase 3'- phosphatase
Brsk2	274.823	369.554	293.218	250.307	247.405	297.438	337.884	296.556	8.2018	8.48108	8.50488	8.20607	7.86849	8.04331	8.35074	7.9077	chr7	BR serine/threonine kinase 2
Chrna9	12.4802	13.6681	11.4328	5.76272	14.7261	5	19.5336	14.9412	3.65222	3.76615	3.93678	2.80244	3.75841	2.32455	4.2528	3.51046	chr5	cholinergic receptor, nicotinic, alpha polypeptide 9
Zfp664	12913	25630.3	9264	10501.3	21545.3	13034.8	11209.8	15472.8	13.8689	14.4102	13.4653	13.5975	14.2838	13.5176	13.3986	13.7246	chr5	zinc finger protein 664
Agt	822.16	971.607	853.012	760.837	2127.73	1951.3	2423.44	3224.06	9.7931	9.82812	10.0545	9.82433	10.9626	10.7545	11.2026	11.3841	chr8	angiotensinogen (serpin peptidase inhibitor, clade A, member 8)
Tex33	20.6331	12.8141	13.5852	18.6117	20.196	16.2815	22.9829	22.0156	4.40294	3.66797	4.16813	4.4813	4.20909	3.84349	4.48601	4.09674	chr15	testis expressed 33
Gm1564	41.0605	10.265	7.90898	7.89218	10.0196	10.8413	6.39018	8.11548	5.42559	3.35045	3.41337	3.25367	3.19088	3.2693	2.71927	2.62483	chr11	predicted gene 1564
Ranbp6	631.378	794.76	825.915	879.367	943.21	946.669	1113.49	1074.43	9.40278	9.54575	10.0053	10.0365	9.80296	9.70493	10.0787	9.78974	chr19	RAN binding protein 6
Ada	94.4472	96.9442	65.8523	58.1547	155.021	112.466	95.109	124.42	6.63581	6.58655	6.38213	6.11402	7.19154	6.64094	6.51224	6.6461	chr2	adenosine deaminase
Rnaset2b	5382.97	7513.96	6630.54	6777.97	9632.47	9841.5	9439.7	11946.5	12.5972	12.6461	12.9875	12.9436	13.1115	13.1221	13.1564	13.3475	chr17	ribonuclease T2B
Trim67	103.544	90.5361	88.3778	84.5757	122.833	117.949	117.376	137.862	6.77022	6.48141	6.79343	6.6423	6.85282	6.71118	6.81973	6.79767	chr8	tripartite motif-containing 67
Gnptab	301.806	369.23	462.887	467.474	568.939	497.831	638.701	682.615	8.33247	8.47969	9.17733	9.11505	9.07437	8.78414	9.27822	9.12367	chr10	N-acetylglucosamine-1-phosphate transferase, alpha and beta subunits
G2e3	19.5106	32.8562	21.6021	27.3364	21.5325	28.2056	27.1208	31.6377	4.31843	5.03964	4.82022	5.03669	4.29942	4.63388	4.72487	4.6325	chr12	G2/M-phase specific E3 ubiquitin ligase
Map2k2	1147.34	1477.4	1225.4	1130.82	1587.49	1550.85	1711.97	1846.33	10.2962	10.4054	10.5808	10.3977	10.535	10.4237	10.7021	10.5748	chr10	mitogen-activated protein kinase kinase 2
Npy5r	5.94879	9.59553	9.7167	12.406	13.8989	14.9172	14.6046	19.9899	2.58582	3.25041	3.70863	3.89893	3.6714	3.71822	3.84189	3.95222	chr8	neuropeptide Y receptor Y5
Yipf1	655.356	734.707	582.825	656.817	931.602	982.593	977.274	1115.63	9.45795	9.43903	9.50613	9.6046	9.78421	9.75955	9.89028	9.84299	chr4	Yip1 domain family, member 1
Slc25a25	75.4179	57.5368	38.6743	44.9521	49.9201	54.3779	37.6953	60.9033	6.31505	5.8367	5.62657	5.74518	5.537	5.58009	5.18548	5.59285	chr2	solute carrier family 25 (mitochondrial carrier, phosphate carrier), member 25
Snrpf	1052.41	1407.54	1196.4	1168.54	1500.55	1546.49	1565.67	1600.38	10.1699	10.3425	10.5507	10.4423	10.4575	10.4173	10.5776	10.3629	chr10	small nuclear ribonucleoprotein polypeptide F
Serpinb9b	33.8066	28.3594	22.9718	26.4093	36.0963	36.9631	34.6031	69.7644	5.13331	4.8256	4.89998	4.98694	5.0532	5.02918	5.0585	5.7926	chr13	serine (or cysteine) peptidase inhibitor, clade B, member 9b
Zfp831	72.7696	92.7027	63.4599	68.8388	86.7912	97.3288	76.7504	97.8256	6.26368	6.51939	6.32937	6.34878	6.34552	6.43179	6.20584	6.29211	chr2	zinc finger protein 831
Cenpa	160.556	195.844	212.838	241.806	144.763	167.432	172.649	194.692	7.41479	7.5868	8.04768	8.15583	7.09365	7.21571	7.37853	7.30093	chr5	centromere protein A
Mrps34	348.028	407.969	415.721	334.97	533.579	529.843	537.223	513.376	8.54318	8.62049	9.01671	8.62898	8.98778	8.8719	9.02516	8.70309	chr17	mitochondrial ribosomal protein S34
Gpr37l1	20037	27754.1	25311.7	25117.5	29605.5	30461.7	32897.7	33228.4	14.4659	14.5019	14.8861	14.8234	14.7639	14.7297	14.9572	14.8234	chr1	G protein-coupled receptor 37-like 1
Ormdl3	7480.32	11552.1	9777.07	10038.6	12326	12566.2	12900.2	13704.9	13.0927	13.2975	13.5432	13.5294	13.477	13.4563	13.6011	13.5342	chr11	ORM1-like 3 (S. cerevisiae)
Vmn2r20	1187.69	5843.64	390.037	791.665	5841.21	1027.1	1319.47	1718.87	10.3507	12.3104	8.92033	9.884	12.4029	9.81797	10.3258	10.4697	chr6	vomeronasal 2, receptor 20
Rpn2	1785.75	2280.02	2356.23	2289.77	3219.32	2701.5	3583.78	4153.35	10.9382	10.9999	11.5306	11.4246	11.5447	11.2258	11.7689	11.7694	chr2	ribophorin II
Nfat5	120.474	115.529	93.5837	81.1533	114.261	131.258	131.891	146.3	6.99158	6.83163	6.87581	6.58434	6.74654	6.86459	6.99216	6.88504	chr8	nuclear factor of activated T cells 5
Celsr1	103.767	81.8304	61.781	54.4188	76.6479	92.3812	107.023	102.635	6.77434	6.33561	6.29315	6.01953	6.16723	6.35327	6.68471	6.36142	chr15	cadherin, EGF LAG seven-pass G-type receptor 1 (flamingo homolog, Drosophila)
Wbscr22	7744.6	10279.8	4954.83	5937.57	10794.7	10700.1	5962.62	8885.26	13.1397	13.1253	12.5696	12.7645	13.2707	13.237	12.487	12.9101	chr5	Williams Beuren syndrome chromosome region 22
Fgf11	899.009	985.718	744.177	759.361	947.501	1130.81	1027.17	1102	9.92834	9.84923	9.85104	9.81982	9.80831	9.96131	9.96593	9.82879	chr11	fibroblast growth factor 11
Snx10	76.8936	52.9673	43.1031	49.7425	71.8524	58.8932	48.5817	65.5014	6.34171	5.71854	5.78285	5.89026	6.06997	5.69591	5.54486	5.70155	chr6	sorting nexin 10
Armc7	1047.07	995.756	988.856	1016.66	1201.95	1274.11	1359.39	1427.97	10.1637	9.86407	10.2655	10.2391	10.1427	10.1316	10.3722	10.2016	chr11	armadillo repeat containing 7
Gp1bb	46.3014	79.7725	49.5163	63.1339	43.8332	58.6788	74.0108	145.1	5.607	6.29815	5.98404	6.22748	5.337	5.69052	6.14971	6.87446	chr16	glycoprotein Ib, beta polypeptide
Arhgap6	51.8139	47.8051	47.4523	41.3247	54.4761	60.2155	82.764	134.83	5.77432	5.57595	5.92315	5.62446	5.66315	5.72855	6.31505	6.76669	chrX	Rho GTPase activating protein 6
Sh3bgr	33.2809	25.4227	10.4662	22.7812	27.3528	40.0528	100.344	33.7503	5.11085	4.6647	3.80751	4.77292	4.64596	5.14677	6.59247	4.73275	chr16	SH3-binding domain glutamic acid-rich protein
Ssmem1	274.797	244.239	205.945	224.579	282.708	327.268	305.99	328.739	8.20138	7.90165	7.9964	8.04797	8.06145	8.17974	8.20216	8.05241	chr6	serine-rich single-pass membrane protein 1
2010315B03Rik	124.843	142.981	139.232	161.937	159.729	171.876	151.201	152.516	7.04613	7.13339	7.43592	7.57508	7.23702	7.25113	7.18615	6.94468	chr9	RIKEN cDNA 2010315B03 gene
Pde4b	67.2869	82.2876	68.6195	87.5375	54.6832	48.6162	83.1967	83.3694	6.14896	6.3432	6.43553	6.69528	5.66987	5.41932	6.32328	6.0543	chr4	phosphodiesterase 4B, cAMP specific
Izumo4	1841.42	2654.38	2278.39	2540.66	3142.12	2916.4	2799.29	3379.9	10.9851	11.2145	11.4819	11.5719	11.5084	11.3409	11.4078	11.4559	chr10	IZUMO family member 4
Ankrd61	154.977	84.5649	64.0863	66.9937	79.5519	90.7951	68.4816	117.558	7.36026	6.38119	6.34513	6.31018	6.22101	6.32691	6.03471	6.56504	chr5	ankyrin repeat domain 61
Dclk1	495.829	683.6	549.251	581.462	382.876	523.519	567.549	658.514	9.0488	9.33637	9.42345	9.42289	8.50424	8.85606	9.09866	9.07268	chr3	doublecortin-like kinase 1
Lmod1	86.0105	66.5252	48.2024	52.9393	51.9394	63.4158	62.1834	70.5854	6.5027	6.04568	5.94577	5.97745	5.59508	5.80404	5.9004	5.81025	chr1	leiomodin 1 (smooth muscle)
Atp11c	58.7774	66.609	62.6418	68.6052	96.3427	117.453	91.3325	134.356	5.95023	6.04692	6.31253	6.34388	6.49475	6.70415	6.4555	6.76151	chrX	ATPase, class VI, type 11C
Gtpbp8	94.7147	128.217	112.184	124.9	142.795	201.824	147.575	165.088	6.63936	6.97689	7.13053	7.20222	7.07681	7.48846	7.15377	7.0556	chr16	GTP-binding protein 8 (putative)
Kcnd2	792.556	1153.72	1004.88	1026.55	1923.41	1564.31	1658.29	1844.25	9.73801	10.063	10.2866	10.2531	10.8218	10.4379	10.6563	10.5734	chr6	potassium voltage-gated channel, Shal-related family, member 2
Dmtn	539.295	582.84	437.711	448.206	507.319	611.723	542.923	655.585	9.17064	9.11726	9.09081	9.05213	8.91158	9.07779	9.04036	9.06651	chr14	dematin actin binding protein
Dnm1	549.615	552.04	450.568	462.098	572.643	636.535	635.701	717.505	9.19945	9.04181	9.13483	9.09907	9.08625	9.13609	9.26822	9.20065	chr2	dynamin 1
Polb	7507.58	10989.9	10061.8	10995.6	11915.3	11258.6	12188.1	12783	13.0975	13.2315	13.5955	13.6512	13.4198	13.3109	13.5285	13.4543	chr8	polymerase (DNA directed), beta
Mcm3	108.382	110.125	102.692	90.514	154.911	152.496	180.639	148.237	6.83942	6.76531	7.00521	6.73857	7.19002	7.08244	7.44488	6.90566	chr1	minichromosome maintenance deficient 3 (S. cerevisiae)
Mad2l1bp	1124.78	1728.14	1416.5	1488.45	1332.83	1348.21	1537.29	1561.33	10.265	10.6266	10.7872	10.7877	10.2947	10.2163	10.5515	10.3268	chr17	MAD2L1 binding protein
Cd82	51.1941	46.4854	41.6478	40.6854	86.7461	90.8625	64.8772	96.9065	5.75704	5.53633	5.73261	5.60185	6.34462	6.32792	5.95852	6.27809	chr2	CD82 antigen
2410018M08Rik	31.2403	33.8139	52.5934	46.4962	47.3294	93.7156	66.4599	61.2906	5.01536	5.08192	6.07247	5.7906	5.45503	6.37521	5.99383	5.60346	chr5	RIKEN cDNA 2410018M08 gene
Plekhb1	43.4606	6.46676	5.31361	5.99581	5	7.19212	7.2211	12.3004	5.50924	2.66493	2.85606	2.85445	2.32415	2.70796	2.88002	3.23154	chr7	pleckstrin homology domain containing, family B (evectins) member 1
Cplx1	46085	57828.2	50996.9	52986.5	49873.9	52037.7	48957.2	52821.7	15.6472	15.6191	15.8786	15.8976	15.5198	15.5135	15.567	15.5059	chr5	complexin 1
Tpd52	106.901	90.6399	87.5578	79.8425	74.7247	105.027	96.7487	108.871	6.82139	6.48344	6.7812	6.56032	6.12814	6.541	6.53554	6.45107	chr3	tumor protein D52
Enah	379.034	530.729	391.404	403.005	641.835	662.284	680.047	717.472	8.6699	8.99129	8.92568	8.89259	9.24194	9.19634	9.36921	9.20025	chr1	enabled homolog (Drosophila)
Cyp11b2	859.056	766.147	629.167	636.59	783.086	910.648	822.011	973.747	9.86479	9.49763	9.6163	9.55643	9.53347	9.64516	9.64807	9.6546	chr15	cytochrome P450, family 11, subfamily b, polypeptide 2
Sirt1	611.063	981.288	768.591	808.463	895.078	907.54	968.035	962.68	9.35758	9.84407	9.89939	9.91125	9.72919	9.63878	9.87548	9.63623	chr10	sirtuin 1
Hps1	202.93	222.221	184.542	181.914	249.681	266.008	272.171	314.212	7.75712	7.76795	7.83853	7.74559	7.8829	7.88241	8.03885	7.99248	chr19	Hermansky-Pudlak syndrome 1 homolog (human)
Nlrp1a	193.272	211.167	122.935	119.273	149.916	220.316	155.564	184.441	7.68241	7.69431	7.2581	7.1343	7.14443	7.61211	7.22722	7.22006	chr11	NLR family, pyrin domain containing 1A
Cadm1	3833.63	5120.18	5179.2	4774.22	6726.01	6636.2	7356.19	8117.77	12.0777	12.1221	12.6385	12.4719	12.5977	12.5477	12.8123	12.772	chr9	cell adhesion molecule 1
A4galt	26.8173	22.2139	18.5627	17.1912	25.0162	19.3366	21.0298	18.3189	4.78602	4.46956	4.61103	4.36588	4.51635	4.09448	4.3598	3.82253	chr15	alpha 1,4-galactosyltransferase
Prss57	70.1389	63.0738	60.8081	48.9305	57.6264	68.5123	80.7449	84.7399	6.20742	5.97363	6.26904	5.8633	5.7469	5.91428	6.28076	6.0753	chr10	protease, serine 57
Trafd1	294.066	337.946	303.664	292.749	352.348	353.851	379.66	404.814	8.29826	8.3539	8.55734	8.4304	8.38377	8.29887	8.51789	8.35797	chr5	TRAF type zinc finger domain containing 1
Cadps2	230.908	327.985	241.335	288.984	489.654	403.892	341.338	438.471	7.94738	8.31173	8.22443	8.41192	8.85753	8.49369	8.36405	8.47216	chr6	Ca2+-dependent activator protein for secretion 2
Gm13078	8.02351	10.3134	7.84131	5.3457	8.10247	6.71524	39.9222	37.0659	2.98447	3.35671	3.40173	2.70266	2.88714	2.62299	5.2674	4.87222	chr4	predicted gene 13078
Tat	101.962	109.795	43.8056	72.7898	42.9284	45.9717	40.0666	55.8589	6.74846	6.76076	5.80558	6.43452	5.30775	5.33952	5.27109	5.47095	chr8	tyrosine aminotransferase
Srek1	2100.28	3011.73	2784.23	2596.61	3691.69	3719.61	3967.02	4004.04	11.1892	11.3929	11.7742	11.5989	11.7359	11.7056	11.9122	11.7119	chr13	splicing regulatory glutamine/lysine-rich protein 1
Fam177a	547.039	689.711	615.294	736.072	757.578	743.349	795.451	1045.83	9.19203	9.34955	9.5814	9.77331	9.48071	9.35558	9.60151	9.75258	chr12	family with sequence similarity 177, member A
Entpd4	20.2537	19.1717	14.9964	12.9421	18.793	33.7526	20.9605	27.9677	4.37641	4.25479	4.30515	3.96199	4.10249	4.89115	4.35511	4.4527	chr14	ectonucleoside triphosphate diphosphohydrolase 4
Pstk	1188.64	1747.31	1323.15	1379.14	1731.16	1722.01	1661.28	1803.78	10.3521	10.647	10.6893	10.6846	10.6616	10.5669	10.6593	10.5423	chr7	phosphoseryl-tRNA kinase
Snap23	65.4424	79.1845	85.8067	84.7017	101.526	106.852	100.715	133.327	6.10716	6.28907	6.74814	6.64555	6.57456	6.56539	6.59626	6.75035	chr2	synaptosomal-associated protein 23
Prdm2	133.609	175.165	127.307	136.784	146.56	181.225	194.053	161.455	7.14863	7.42464	7.30696	7.32987	7.11135	7.32879	7.54753	7.02621	chr4	PR domain containing 2, with ZNF domain
Pfkfb2	124.955	168.995	151.19	135.79	158.82	180.299	162.097	182.617	7.04767	7.37837	7.55796	7.32003	7.22713	7.32201	7.28673	7.20526	chr1	6-phosphofructo-2-kinase/fructose-2,6-biphosphatase 2
Zswim3	149.597	170.273	126.263	130.316	157.227	185.838	183.984	218.166	7.30802	7.38841	7.29559	7.26227	7.21237	7.36394	7.47105	7.46357	chr2	zinc finger SWIM-type containing 3
Echdc2	141.393	124.752	75.5124	77.3381	91.9571	170.718	112.685	157.005	7.22644	6.93829	6.57072	6.51716	6.42997	7.24251	6.76262	6.98825	chr4	enoyl Coenzyme A hydratase domain containing 2
Pdzk1ip1	51.6705	30.9872	26.5083	27.6559	31.246	40.4843	46.4994	44.6903	5.76989	4.95462	5.09401	5.05262	4.84287	5.16208	5.48307	5.14499	chr4	PDZK1 interacting protein 1
Galc	749.214	856.403	956.364	926.799	1123.27	1056.24	1530.4	1581.3	9.65245	9.65424	10.218	10.1074	10.0452	9.86012	10.5442	10.3439	chr12	galactosylceramidase
Irx4	22.4938	15.8992	13.9267	8.7813	29.8973	22.2357	16.7013	28.6343	4.53373	3.98468	4.20366	3.4077	4.7756	4.30345	4.0287	4.48533	chr13	Iroquois related homeobox 4 (Drosophila)
Rps13	13418.4	17927.2	16354.6	16658.1	20756.8	21829.5	22969.5	20862.5	13.9101	13.9225	14.2838	14.2491	14.231	14.2625	14.462	14.1483	chr7	ribosomal protein S13
Mgat2	911.251	1391.15	1594.94	1498.07	1518.2	1555.81	1819.8	1636.49	9.94546	10.329	10.9652	10.7954	10.4718	10.4295	10.7927	10.3999	chr12	mannoside acetylglucosaminyltransferase 2
Cd33	61.5082	34.2017	24.0455	33.8749	48.9044	26.6694	35.9497	33.6635	6.01764	5.09741	4.96088	5.34321	5.50854	4.55213	5.11224	4.72824	chr7	CD33 antigen
Midn	583.096	554.396	451.572	442.817	507.561	597.561	666.518	692.786	9.2829	9.04908	9.13903	9.03082	8.91196	9.04181	9.33752	9.14494	chr10	midnolin
Slc9a6	295.248	322.789	350.396	356.41	419.208	421.673	575.774	457.108	8.30454	8.29065	8.76456	8.71939	8.63057	8.55068	9.12061	8.53266	chrX	solute carrier family 9 (sodium/hydrogen exchanger), member 6
Rad23a	840.267	1189.71	1209.82	1105.48	1319.04	1129.11	1399.44	1223.28	9.83042	10.1072	10.5632	10.3629	10.2825	9.95846	10.4106	9.97714	chr8	RAD23a homolog (S. cerevisiae)
Add1	139.766	186	183.743	177.753	306.666	195.428	238.558	243.843	7.2098	7.51441	7.83197	7.71085	8.18215	7.44085	7.8474	7.62477	chr5	adducin 1 (alpha)
Kcnj11	41.3762	38.5626	26.4257	24.1759	23.8684	47.2562	39.9216	37.6746	5.43638	5.26595	5.08837	4.86245	4.44426	5.37787	5.26732	4.89864	chr7	potassium inwardly rectifying channel, subfamily J, member 11
Zfp606	138.37	164.969	137.914	138.715	131.685	161.15	210.624	161.276	7.1957	7.34432	7.42021	7.35294	6.95963	7.16015	7.66545	7.02364	chr7	zinc finger protein 606
Myef2	116.004	143.545	157.708	147.352	193.263	194.479	190.564	195.253	6.93971	7.13958	7.61597	7.44108	7.51094	7.43426	7.52027	7.30366	chr2	myelin basic protein expression factor 2, repressor
Dmrta1	19.6162	9.50003	11.0815	14.2459	13.4634	15.2268	12.2871	19.9007	4.32779	3.23628	3.89262	4.09701	3.62997	3.74454	3.59877	3.94472	chr4	doublesex and mab-3 related transcription factor like family A1
Pde4a	816.431	830.021	665.603	676.741	839.386	967.261	866.487	1022.22	9.78182	9.60485	9.6942	9.64981	9.62877	9.73593	9.7189	9.71908	chr9	phosphodiesterase 4A, cAMP specific
4932416K20Rik	1568.94	1856.98	898.071	910.417	1328.69	1484.63	1204.16	1479.58	10.7491	10.7293	10.1308	10.0863	10.2921	10.356	10.191	10.2606	chr8	RIKEN cDNA 4932416K20 gene
Bdnf	74.2732	49.6441	95.6727	54.7802	45.2514	48.4277	116.001	79.7855	6.29239	5.63114	6.90548	6.03158	5.38635	5.41291	6.80146	5.99011	chr2	brain derived neurotrophic factor
Cpn1	126.234	111.45	76.0058	98.788	161.21	160.379	103.293	211.016	7.06504	6.78272	6.57875	6.8618	7.25014	7.15341	6.63538	7.41594	chr19	carboxypeptidase N, polypeptide 1
Cnot7	122.963	151.723	137.156	142.319	174.776	172.943	206.783	213.51	7.02175	7.22514	7.41235	7.39139	7.36829	7.26039	7.64102	7.43203	chr8	CCR4-NOT transcription complex, subunit 7
Hmga1	160.572	171.827	102.676	117.605	112.641	151.715	105.703	123.514	7.41526	7.39903	7.00483	7.11501	6.72565	7.07404	6.66656	6.63678	chr17	high mobility group AT-hook 1
Eri1	68.3267	88.3576	80.8735	83.2542	63.9602	80.4391	85.6346	88.5306	6.17136	6.44324	6.66841	6.61855	5.90223	6.14755	6.3652	6.14203	chr8	exoribonuclease 1
Syk	69.6515	50.9752	46.8117	41.0355	48.1513	64.8718	56.8877	65.3316	6.19765	5.66851	5.90148	5.61512	5.48574	5.83455	5.77148	5.69734	chr13	spleen tyrosine kinase
Aatf	822.979	1093.3	969.907	1015.92	1199.86	1151.23	1178.15	1196	9.79592	9.98898	10.2346	10.2386	10.1384	9.98969	10.1594	9.94581	chr11	apoptosis antagonizing transcription factor
Mpp5	66.0131	70.723	51.1876	53.7107	72.6567	75.89	83.3865	76.0469	6.11937	6.13459	6.03101	5.99894	6.08738	6.05887	6.32708	5.9155	chr12	membrane protein, palmitoylated 5 (MAGUK p55 subfamily member 5)
Engase	236.646	322.626	277.782	255.568	388.649	373.669	349.254	369.671	7.98171	8.28971	8.42284	8.23493	8.52645	8.38359	8.3973	8.22794	chr11	endo-beta-N-acetylglucosaminidase
Aard	11.2318	5.14387	7.27254	7.12014	6.52103	11.0142	8.2632	17.5794	3.48964	2.40228	3.28344	3.09947	2.58668	3.29243	3.06589	3.76308	chr15	alanine and arginine rich domain containing protein
4930529M08Rik	35.8473	43.8436	34.2761	37.3297	57.2131	62.3604	46.7943	54.6777	5.22205	5.45255	5.45998	5.47956	5.73702	5.78068	5.4929	5.44093	chr2	RIKEN cDNA 4930529M08 gene
Mup6	102.869	109.294	59.8671	76.9989	137.513	95.6435	81.5005	126.279	6.76076	6.75481	6.24646	6.51142	7.02242	6.40399	6.29272	6.6676	chr4	major urinary protein 6
Lrriq1	183.97	175.867	148.635	152.73	247.241	280.614	258.289	290.44	7.60849	7.43025	7.53323	7.49026	7.86747	7.95693	7.96534	7.8799	chr10	leucine-rich repeats and IQ motif containing 1
Drd2	281.878	284.087	200.636	202.686	256.734	286.306	329.938	293.77	8.23743	8.11074	7.96072	7.89664	7.91999	7.98954	8.31071	7.89513	chr9	dopamine receptor D2
Tnfsf12Tnfsf13	64.1766	64.2538	48.2557	53.5885	66.813	69.8168	91.6603	72.8069	6.07848	5.99927	5.94759	5.99658	5.96326	5.93961	6.46076	5.85477	chr11	Tnfsf12-Tnfsf13 readthrough transcript
Chac2	785.784	894.182	751.105	734.058	851.576	806.656	850.15	903.309	9.72136	9.7189	9.86318	9.76939	9.64919	9.47381	9.6916	9.54892	chr11	ChaC, cation transport regulator 2
Magea3	36.3848	29.7101	29.8987	30.1437	37.4	32.35	36.9704	38.9213	5.24362	4.89946	5.26997	5.17617	5.10498	4.83103	5.15333	4.95011	chrX	melanoma antigen, family A, 3
Eps15	210.823	171.369	98.3305	80.0113	147.431	231.255	138.281	242.61	7.81709	7.39533	6.94347	6.56376	7.11999	7.68248	7.05957	7.61884	chr4	epidermal growth factor receptor pathway substrate 15
Ankrd42	969.441	1478.69	1371.16	1510.54	1235.03	1195.56	1314.82	1460.98	10.0419	10.4076	10.7368	10.8065	10.1846	10.0466	10.3196	10.2384	chr7	ankyrin repeat domain 42
Tph2	61.925	99.1174	76.3215	106.166	109.557	120.177	118.362	140.875	6.02904	6.62037	6.58421	6.96267	6.68688	6.73805	6.83248	6.83144	chr10	tryptophan hydroxylase 2
Gnao1	2861.13	3744.64	2995.05	3120.43	3202.35	3398.1	3675.81	3770.94	11.6389	11.6943	11.8724	11.8614	11.5351	11.558	11.8017	11.6282	chr8	guanine nucleotide binding protein, alpha O
Rnaseh2c	37.1591	43.1668	59.408	58.2285	66.9745	44.5431	55.2304	62.2765	5.27763	5.43057	6.23615	6.1159	5.96707	5.29777	5.72597	5.62365	chr19	ribonuclease H2, subunit C
Prom1	315.696	415.184	388.735	433.781	448.735	407.543	454.247	514.254	8.39956	8.64445	8.91558	9.00073	8.72966	8.50526	8.78285	8.70505	chr5	prominin 1
Vmn2r85	49.8648	64.8747	51.8341	71.641	22.4552	34.6961	28.9032	57.5383	5.71605	6.01064	6.05042	6.41112	4.35673	4.93268	4.80726	5.50932	chr10	vomeronasal 2, receptor 85
Pde8a	109.41	130.593	110.772	98.3823	177.543	176.419	175.965	189.303	6.85397	7.00276	7.11258	6.85526	7.39106	7.29153	7.40754	7.25853	chr7	phosphodiesterase 8A
Gria3	1760.18	2336.93	1830.05	2558.43	2276.18	2054.51	2053.75	2188.4	10.916	11.0328	11.1672	11.5791	11.0554	10.8289	10.9662	10.8303	chrX	glutamate receptor, ionotropic, AMPA3 (alpha 3)
Klf1	4418.05	8508.33	2228.86	2665.7	5105.58	3418.37	3165.73	4790.68	12.3011	12.844	11.4466	11.6384	12.2063	11.5691	11.592	11.9893	chr8	Kruppel-like factor 1 (erythroid)
Kif22	630.223	1045.17	750.383	797.45	970.534	1034.15	939.098	928.78	9.40012	9.92933	9.86154	9.89423	9.84356	9.82743	9.83301	9.58569	chr7	kinesin family member 22
Ikzf2	202.626	306.104	244.371	255.117	493.659	443.507	427.283	546.841	7.75338	8.21666	8.24178	8.23169	8.87138	8.62266	8.69438	8.79717	chr1	IKAROS family zinc finger 2
Rbms1	270.272	319.618	269.024	251.815	282.71	319.045	345.664	391.559	8.17738	8.27819	8.37831	8.21431	8.0616	8.14231	8.38163	8.31131	chr2	RNA binding motif, single stranded interacting protein 1
Rpl41	5709.53	7091.23	6441.98	6260.65	8180.47	7754.3	8351.74	8359.98	12.6824	12.5657	12.9404	12.8306	12.8893	12.7587	12.9728	12.8133	chr10	ribosomal protein L41
Depdc7	108.683	156.345	140.784	127.902	329.831	334.069	274.553	305.209	6.84351	7.26659	7.45153	7.23492	8.29248	8.21078	8.05255	7.94925	chr2	DEP domain containing 7
Dars	45.5951	65.1743	28.4706	26.3256	34.82	26.1135	29.0628	59.4818	5.58455	6.01799	5.20161	4.98141	5.00527	4.52527	4.81339	5.55792	chr1	aspartyl-tRNA synthetase
Mlst8	70.8893	91.9842	76.4748	78.6239	86.1919	105.132	109.321	99.0969	6.22494	6.50725	6.5882	6.5386	6.33561	6.54303	6.71577	6.31188	chr17	MTOR associated protein, LST8 homolog (S. cerevisiae)
Slc19a2	15.5052	23.3254	30.1398	23.3644	40.9764	35.1793	46.6307	43.5123	3.97828	4.54005	5.28174	4.8112	5.23511	4.95171	5.48777	5.11144	chr1	solute carrier family 19 (thiamine transporter), member 2
Twf1	107.341	127.719	114.258	111.151	155.093	165.255	200.632	189.353	6.82732	6.9712	7.15393	7.02924	7.19228	7.19478	7.59525	7.2591	chr15	twinfilin, actin-binding protein, homolog 1 (Drosophila)
Tgfb3	788.13	1118.01	1253.05	1146.03	976.365	997.977	1158.58	1077.59	9.7278	10.0225	10.6147	10.4154	9.85322	9.78182	10.1377	9.79378	chr12	transforming growth factor, beta 3
Rfx2	453.253	634.507	517.809	495.66	1246.13	1174.99	1163.62	1359.1	8.92234	9.23103	9.33361	9.20057	10.1991	10.0185	10.1427	10.1313	chr17	regulatory factor X, 2 (influences HLA class II expression)
Rad54b	51.5339	72.2944	58.7886	71.4182	61.2765	68.823	69.5781	87.7724	5.76586	6.16172	6.22139	6.40542	5.8396	5.9197	6.05852	6.12926	chr4	RAD54 homolog B (S. cerevisiae)
Dsc2	12.4149	5.76239	9.28704	5.08369	10.5541	64.9728	16.6258	21.4988	3.64483	2.51602	3.6362	2.64063	3.26709	5.83642	4.02173	4.06174	chr18	desmocollin 2
Dnajc6	10.2561	8.89691	7.03004	5.88817	10.8093	12.3785	11.0981	16.0227	3.35779	3.14126	3.23936	2.82996	3.30342	3.45871	3.46826	3.6203	chr4	DnaJ (Hsp40) homolog, subfamily C, member 6
Bmp2	5	6.55003	5	5	5	5	5	36.0554	2.32606	2.68083	2.36923	2.34563	2.32415	2.32455	2.33088	4.83643	chr2	bone morphogenetic protein 2
Tmem161a	323.275	320.873	244.82	249.76	325.032	372.059	347.473	387.914	8.43418	8.28421	8.24371	8.20204	8.26952	8.37831	8.3902	8.29715	chr8	transmembrane protein 161A
Bckdhb	1471.93	1910.83	1758.86	1837.04	2755.09	2465.27	2493.53	2920.76	10.6563	10.7643	11.1108	11.104	11.3253	11.095	11.243	11.2392	chr9	branched chain ketoacid dehydrogenase E1, beta polypeptide
Ncor2	69.4024	90.9456	68.7803	61.9322	88.8723	105.755	98.8898	107.842	6.19235	6.4903	6.43857	6.20119	6.38119	6.55119	6.56903	6.43744	chr5	nuclear receptor co-repressor 2
Triqk	77.8391	120.223	102.837	119.695	169.849	172.942	147.059	192.207	6.35978	6.88872	7.00696	7.13918	7.32742	7.26024	7.14831	7.28105	chr4	triple QxxK/R motif containing
Msh6	1034	1479.77	1616.84	1560.76	1771.83	1690.3	1760.47	1731.58	10.1455	10.4087	10.9831	10.862	10.6973	10.5412	10.7392	10.4812	chr17	mutS homolog 6 (E. coli)
Lrriq1	5.1815	5	5	6.03623	8.76337	36.8899	5	7.77696	2.43623	2.32521	2.36923	2.86266	2.99969	5.02498	2.33088	2.5764	chr10	leucine-rich repeats and IQ motif containing 1
Manba	3039.89	9842.1	1160.95	1863.16	6003.67	2380.92	3119.74	4346.75	11.7284	13.0605	10.5066	11.1248	12.4399	11.0422	11.5626	11.8481	chr3	mannosidase, beta A, lysosomal
Zfp52	370.695	458.102	436.008	440.188	595.309	582.895	612.117	660.866	8.63498	8.78471	9.08475	9.02286	9.13815	9.00507	9.20695	9.07838	chr17	zinc finger protein 52
Serpinb1a	59.9592	67.9398	70.6036	72.9491	162.68	140.769	102.668	155.462	5.9801	6.07544	6.47414	6.43766	7.26419	6.96472	6.62329	6.97403	chr13	serine (or cysteine) peptidase inhibitor, clade B, member 1a
4932438H23Rik	972.535	143.686	32.324	58.2093	243.187	222.703	65.3233	253.616	10.0463	7.14116	5.37787	6.11541	7.84425	7.62858	5.96823	7.6844	chr16	RIKEN cDNA 4932438H23 gene
Olfr403	28.2836	26.0121	22.136	36.4311	35.4856	34.4983	28.6326	35.267	4.86415	4.69755	4.85249	5.44305	5.02905	4.92446	4.7953	4.80247	chr11	olfactory receptor 403
Serac1	23.3107	24.3527	25.7539	24.4804	23.5345	33.0462	40.2197	46.1205	4.58766	4.60152	5.05299	4.88167	4.42373	4.8609	5.27696	5.19068	chr17	serine active site containing 1
Arpc1b	551.879	869.789	1044.1	775.799	918.488	992.904	1446.65	1212.61	9.20533	9.67794	10.3439	9.85255	9.76306	9.77501	10.4594	9.9653	chr5	actin related protein 2/3 complex, subunit 1B
Samsn1	59.9051	58.7801	57.3866	63.8311	78.7333	87.034	119.066	91.9507	5.97885	5.87113	6.18644	6.24334	6.20466	6.26219	6.84074	6.1993	chr16	SAM domain, SH3 domain and nuclear localization signals, 1
Syngr3	25030.8	35960.4	34675.5	39136.3	34746.7	35972.2	35796.8	37110	14.7916	14.9497	15.3602	15.4801	15.0073	14.9958	15.0973	14.9783	chr17	synaptogyrin 3
Zfp51	148.764	37.4335	16.2394	28.3853	32.7492	151.471	23.0721	47.0405	7.29992	5.22519	4.41522	5.09086	4.90751	7.07207	4.49408	5.21826	chr17	zinc finger protein 51
Ssna1	112.821	154.04	143.435	141.197	180.973	189.3	198.859	190.575	6.89763	7.24495	7.48071	7.3804	7.41626	7.39044	7.58043	7.2683	chr2	Sjogren's syndrome nuclear autoantigen 1
Zbtb41	74.1893	111.123	78.3938	101.31	103.353	130.746	116.628	142.859	6.29015	6.77843	6.62521	6.8983	6.60232	6.85949	6.81028	6.85195	chr1	zinc finger and BTB domain containing 41 homolog
Opn4	22.9194	13.9457	12.7026	14.4759	19.5251	22.1342	57.7514	28.7898	4.5634	3.7947	4.08027	4.12021	4.15754	4.29496	5.79439	4.4948	chr14	opsin 4 (melanopsin)
Nsg1	8506.16	14455.3	10253.8	10951	14030.1	12572.4	12141.9	14011.2	13.2775	13.5981	13.62	13.6502	13.6609	13.4579	13.5237	13.5708	chr5	neuron specific gene family member 1
Tfeb	18.9709	22.719	16.3577	11.6771	19.5217	28.7696	17.4195	24.6114	4.28075	4.50179	4.42733	3.8249	4.15737	4.66363	4.0907	4.264	chr17	transcription factor EB
Fam19a4	33.4782	53.5033	72.0094	50.0728	84.1024	39.4095	45.0207	107.787	5.1181	5.73471	6.50494	5.89843	6.30011	5.12365	5.43857	6.43644	chr6	family with sequence similarity 19, member A4
Olfm1	3913	4039.06	3400.53	3403.97	4237.02	4591.22	5392.99	5548.23	12.108	11.7937	12.0574	11.98	11.9384	12.0095	12.3491	12.2078	chr2	olfactomedin 1
Tceal1	946.387	1440.42	1287.4	1400.43	1739.32	1466.54	1708.85	2131.88	10.0053	10.3723	10.6484	10.7034	10.6682	10.3367	10.6987	10.7927	chrX	transcription elongation factor A (SII)-like 1
Gfi1b	684.39	628.896	521.551	556.265	638.282	735.258	695.621	788.569	9.51314	9.21882	9.34381	9.36331	9.23312	9.34191	9.40548	9.34417	chr2	growth factor independent 1B
Gcfc2	23.2198	17.7219	21.8419	30.0255	25.9561	26.1994	30.3223	39.7276	4.58147	4.1416	4.83592	5.16946	4.56819	4.52984	4.87399	4.98072	chr6	GC-rich sequence DNA binding factor 2
Nudt4	10376.7	18089.6	12448.8	15326.4	10183.3	11006.8	9162.49	10802	13.5514	13.9414	13.8909	14.1358	13.1884	13.2806	13.1066	13.1956	chr10	nudix (nucleoside diphosphate linked moiety X)-type motif 4
Dmrtb1	86.2822	57.4968	47.2816	55.9014	52.3434	51.5874	51.2333	82.8631	6.5077	5.83574	5.91782	6.05811	5.60687	5.50432	5.62012	6.045	chr4	DMRT-like family B with proline-rich C-terminal, 1
Pgam1	1226.36	1246.4	1041.47	1066.99	1227.41	1363.51	1352.01	1551.33	10.3944	10.1728	10.3395	10.3097	10.1743	10.232	10.365	10.3193	chr19	phosphoglycerate mutase 1
Srebf2	227.374	283.721	226.402	231.626	227.571	273.597	285.21	282.959	7.92396	8.10907	8.13594	8.09143	7.74881	7.91966	8.10655	7.84479	chr15	sterol regulatory element binding factor 2
Eif4ebp1	154.089	197.477	151.774	147.275	118.529	125.897	248.069	172.736	7.35079	7.59903	7.56345	7.44012	6.80062	6.80202	7.9077	7.12484	chr8	eukaryotic translation initiation factor 4E binding protein 1
Flt3	506.564	523.032	422.457	446.278	525.404	524.734	390.995	502.303	9.08032	8.97251	9.04292	9.04724	8.96508	8.86042	8.55919	8.67117	chr5	FMS-like tyrosine kinase 3
Ap3s2	3948.82	5621.19	4719.52	4822.28	5727.32	5955.62	5784.3	6035.52	12.1176	12.2537	12.4912	12.4892	12.3764	12.3877	12.4459	12.3315	chr7	adaptor-related protein complex 3, sigma 2 subunit
9030624J02Rik	116.4	135.729	135	128.85	183.95	171.953	216.159	228.88	6.94468	7.06048	7.38841	7.24555	7.4393	7.25132	7.70344	7.53247	chr7	RIKEN cDNA 9030624J02 gene
Anapc4	268.066	346.806	288.528	279.359	381.066	388.871	461.222	454.981	8.1636	8.3916	8.48123	8.36215	8.49706	8.43867	8.80494	8.52468	chr5	anaphase promoting complex subunit 4
Prdm8	111.658	119.645	74.4965	93.5321	165.966	193.57	170.144	175.416	6.88338	6.88126	6.55163	6.78751	7.29406	7.42614	7.36008	7.14641	chr5	PR domain containing 8
Ercc1	1358.15	1800.23	1595.81	1656.01	1981.27	1796.77	2158.37	2324.76	10.5434	10.6859	10.966	10.9493	10.8663	10.6334	11.0331	10.9161	chr7	excision repair cross-complementing rodent repair deficiency, complementation group 1
Olfr1359	46.1263	42.3055	16.1204	25.7492	50.7142	87.2048	21.1573	45.0528	5.60237	5.40223	4.40635	4.95093	5.56136	6.26446	4.36865	5.1563	chr13	olfactory receptor 1359
Pik3r1	45.336	61.6819	55.4806	68.454	18.258	86.9742	31.4344	41.2885	5.57656	5.94092	6.1435	6.34159	4.06295	6.26076	4.92431	5.03669	chr13	phosphatidylinositol 3-kinase, regulatory subunit, polypeptide 1 (p85 alpha)
Olfr667	18.0952	5	5	5	5	5	5	5	4.21383	2.32521	2.36923	2.34563	2.32415	2.32455	2.33088	2.32204	chr7	olfactory receptor 667
Gbx2	80.5841	52.4949	18.6978	17.0967	107.344	26.4519	24.5862	41.3113	6.40739	5.70839	4.62183	4.35751	6.65614	4.54226	4.58326	5.03764	chr1	gastrulation brain homeobox 2
Emcn	90.4417	110.657	98.159	107.023	131.099	115.19	109.819	161.938	6.57312	6.7715	6.94077	6.97508	6.95259	6.67595	6.7234	7.03094	chr3	endomucin
Erich2	10.8195	12.7759	12.2932	7.08657	62.5485	54.0548	42.8065	72.1186	3.4336	3.66435	4.03372	3.09411	5.8705	5.57128	5.36419	5.84226	chr2	glutamate rich 2
Gdpd5	34.1636	41.4372	44.7451	35.4381	27.1991	32.2941	42.6655	64.9364	5.14953	5.37101	5.83706	5.40433	4.63628	4.829	5.35926	5.68785	chr7	glycerophosphodiester phosphodiesterase domain containing 5
Afap1l2	57.7262	48.0896	47.1229	47.9803	51.7981	62.6115	59.1591	61.6013	5.92592	5.58765	5.91228	5.83506	5.59005	5.78608	5.82698	5.61116	chr19	actin filament associated protein 1-like 2
Des	27.8941	32.6329	37.1828	31.3019	76.1597	27.8054	34.0262	73.4313	4.84314	5.02879	5.57334	5.22868	6.15671	4.61548	5.03343	5.86547	chr1	desmin
Aldh8a1	15.7683	9.77925	10.9427	5.04556	19.4059	10.9282	11.7267	13.1023	4.00169	3.28124	3.87405	2.6286	4.14548	3.28076	3.53924	3.32234	chr10	aldehyde dehydrogenase 8 family, member A1
Inhbe	39.9727	39.9543	30.1573	40.345	51.0627	47.7364	45.0888	70.1244	5.38398	5.31774	5.28352	5.58945	5.56986	5.39211	5.44093	5.80018	chr10	inhibin beta E
Peg12	5	8.48012	8.46251	9.3362	15.0868	21.7322	20.8846	26.0355	2.32606	3.06851	3.51146	3.49515	3.79434	4.26914	4.34936	4.352	chr7	paternally expressed 12
Cyp2c44	46.9778	56.204	26.474	32.9337	14.5134	24.0801	19.0243	18.3517	5.62858	5.8012	5.09207	5.30298	3.73836	4.41548	4.21823	3.82347	chr19	cytochrome P450, family 2, subfamily c, polypeptide 44
Cxxc1	501.203	650.088	619.248	623.422	774.241	718.648	822.488	971.966	9.06503	9.26433	9.5926	9.52178	9.51689	9.31066	9.64888	9.65023	chr18	CXXC finger 1 (PHD domain)
Sla	221.83	293.662	109.677	129.704	259.435	259.475	102.934	168.838	7.88829	8.16172	7.09651	7.25581	7.93464	7.84189	6.62761	7.08786	chr15	src-like adaptor
Kng2	793.384	817.913	324.7	375.083	183.965	319.422	257.24	268.864	9.73997	9.58353	8.65409	8.78901	7.43959	8.14446	7.96156	7.77308	chr16	kininogen 2
Pola2	455.176	663.667	721.913	639.693	758.7	714.859	754.232	709.744	8.92999	9.2928	9.80586	9.56352	9.48421	9.30326	9.5228	9.18438	chr19	polymerase (DNA directed), alpha 2
Zmym1	14.6523	21.8475	16.0496	19.2132	21.4112	15.4408	19.1325	25.4232	3.88907	4.44247	4.40077	4.52677	4.29152	3.7654	4.22631	4.31405	chr4	zinc finger, MYM domain containing 1
Spty2d1	531.994	770.087	681.259	645.957	844.056	972.359	813.196	849.335	9.15377	9.5063	9.72846	9.58287	9.63623	9.74267	9.63368	9.45428	chr7	SPT2, Suppressor of Ty, domain containing 1 (S. cerevisiae)
Adipor1	471.188	551.731	530.463	504.238	682.126	633.303	769.066	888.707	8.98033	9.04121	9.36793	9.2245	9.33248	9.12786	9.54923	9.52361	chr1	adiponectin receptor 1
Daam1	197.107	178.644	134.093	144.475	154.965	205.115	186.845	207.314	7.71382	7.45239	7.37921	7.41341	7.19075	7.51061	7.49349	7.3903	chr12	dishevelled associated activator of morphogenesis 1
Tnik	520.621	715.791	694.808	675.363	742.537	768.701	869.311	901.653	9.1219	9.40243	9.75733	9.64664	9.45225	9.40673	9.72569	9.54508	chr3	TRAF2 and NCK interacting kinase
Praf2	463.143	576.957	340.346	332.484	421.277	489.419	513.605	553.625	8.9545	9.10369	8.72184	8.61823	8.63675	8.76084	8.95918	8.81565	chrX	PRA1 domain family 2
Col19a1	945.52	1391.98	1048.9	1199.71	1094.74	1029.25	684.346	870.353	10.0042	10.3298	10.35	10.4796	10.0132	9.82042	9.37978	9.49385	chr1	collagen, type XIX, alpha 1
Adamts2	230.95	293.767	254.983	274.738	261.352	243.161	257.351	314.328	7.94775	8.16267	8.30377	8.33612	7.94631	7.75058	7.96184	7.99296	chr11	a disintegrin-like and metallopeptidase (reprolysin type) with thrombospondin type 1 motif, 2
Slc16a6	113.594	125.73	76.7208	91.5323	117.133	116.621	103.034	137.27	6.9087	6.94959	6.59339	6.75616	6.78114	6.69407	6.6295	6.79119	chr11	solute carrier family 16 (monocarboxylic acid transporters), member 6
Dis3l	36.9447	23.5395	21.3449	27.4758	34.6103	37.0892	25.9714	31.1542	5.26937	4.55292	4.80339	5.04221	4.99614	5.03449	4.66263	4.61087	chr9	DIS3 mitotic control homolog (S. cerevisiae)-like
Rdx	286.408	320.299	395.178	392.225	497.798	452.854	511.868	526.388	8.2613	8.28194	8.94205	8.85155	8.88372	8.65304	8.95492	8.73789	chr9	radixin
1110004F10Rik	567.589	739.569	780.963	757.771	877.915	938.906	1048.6	902.794	9.24378	9.44828	9.92067	9.81669	9.69827	9.69348	9.99321	9.54781	chr7	RIKEN cDNA 1110004F10 gene
Pde1c	472.057	590.005	545.298	555.432	849.733	902.549	745.83	870.587	8.98311	9.13556	9.41191	9.3613	9.64545	9.63322	9.50613	9.49489	chr6	phosphodiesterase 1C
Bmpr2	1156.8	1413.13	1504.87	1598.54	1987.85	1832.46	2081.77	2133.1	10.3099	10.3472	10.8756	10.8929	10.8699	10.6653	10.9879	10.794	chr1	bone morphogenetic protein receptor, type II (serine/threonine kinase)
Tmem80	426.155	454.016	461.471	477.645	564.411	567.528	643.132	648.244	8.83787	8.77147	9.17199	9.14648	9.06199	8.96369	9.2878	9.05076	chr7	transmembrane protein 80
Dmrt2	15.2711	10.3786	9.59825	15.5262	15.346	11.2769	5	14.6171	3.95341	3.36432	3.68879	4.22208	3.82112	3.32764	2.33088	3.47832	chr19	doublesex and mab-3 related transcription factor 2
Katnbl1	59.3023	109.931	76.3477	82.0846	77.8251	94.452	97.4848	101.328	5.96401	6.76282	6.58496	6.59841	6.18816	6.38641	6.5474	6.34388	chr2	katanin p80 subunit B like 1
Olfr1124	5	5	5	5	5	98.4857	5	5	2.32606	2.32521	2.36923	2.34563	2.32415	6.44862	2.33088	2.32204	chr2	olfactory receptor 1124
Cdcp1	24.3505	418.935	5	5	11.2037	43.4906	5	5	4.64799	8.65789	2.36923	2.34563	3.35518	5.26236	2.33088	2.32204	chr9	CUB domain containing protein 1
Fbxw18	679.008	634.223	453.823	549.853	624.704	701.325	604.379	722.563	9.50495	9.23021	9.1468	9.34789	9.20784	9.27822	9.18951	9.21129	chr9	F-box and WD-40 domain protein 18
Zbtb6	1308.65	1856.66	1874.46	1906.88	2269.96	2186.84	2404.61	2276.61	10.4891	10.7283	11.2071	11.1646	11.0523	10.9235	11.1878	10.8857	chr2	zinc finger and BTB domain containing 6
Nnmt	555.701	536.37	411.738	414.634	555.326	676.514	658.798	738.05	9.21581	9.00659	9.00185	8.93721	9.04001	9.22776	9.31924	9.24574	chr9	nicotinamide N-methyltransferase
Acss2	683.251	713.404	722.418	678.91	932.316	818.438	1009.26	1080.73	9.51218	9.3986	9.80647	9.65278	9.78586	9.49436	9.94247	9.79796	chr2	acyl-CoA synthetase short-chain family member 2
1700019G17Rik	67.901	87.6763	64.0266	83.3479	109.648	122.553	75.551	154.291	6.16251	6.43267	6.34376	6.61984	6.68748	6.76531	6.18157	6.96346	chr6	RIKEN cDNA 1700019G17 gene
Lamb1	850.49	1256.07	1121.94	1283.98	3891.16	3438.89	3362.09	3793.44	9.85119	10.1851	10.4474	10.5787	11.8133	11.5823	11.6797	11.6341	chr12	laminin B1
Aga	246.04	251.694	87.1399	120.507	163.682	252.687	179.264	205.274	8.04	7.94156	6.77434	7.14944	7.27348	7.8043	7.43369	7.37606	chr8	aspartylglucosaminidase
Txnip	79.019	82.1513	86.4723	92.2948	128.075	217.937	97.9222	175.161	6.38074	6.34121	6.75954	6.76774	6.91862	7.59455	6.55477	7.14392	chr3	thioredoxin interacting protein
Pax4	1141.19	1309.09	1072.85	1047.92	1343.47	1439.07	1377.62	1471.54	10.2862	10.2423	10.3866	10.284	10.3057	10.3107	10.3891	10.2521	chr6	paired box 4
Cyp2c67	121.368	156.6	40.2909	70.3435	106.081	125.293	39.6213	75.4031	7.00108	7.2701	5.68603	6.38038	6.63847	6.79431	5.25728	5.9034	chr19	cytochrome P450, family 2, subfamily c, polypeptide 67
Shfm1	8716.73	13265.9	11837.3	11457.9	13048.7	13255.3	14367.5	15327.9	13.314	13.4686	13.8162	13.7094	13.5604	13.5414	13.7717	13.7138	chr6	split hand/foot malformation (ectrodactyly) type 1
Tulp3	32.7222	39.1748	27.9189	22.3899	29.1771	45.7806	57.0329	39.6296	5.08605	5.28746	5.17389	4.74844	4.74207	5.33432	5.77447	4.97664	chr6	tubby-like protein 3
Glis1	28.3243	14.6587	5	5.41515	13.8917	83.5242	9.88234	13.2989	4.86659	3.86968	2.36923	2.72226	3.6702	6.20227	3.31111	3.34665	chr4	GLIS family zinc finger 1
Rab7l1	338.567	451.822	427.896	463.65	620.842	625.201	711.558	774.283	8.50104	8.76476	9.05953	9.10412	9.19692	9.10759	9.43369	9.31564	chr1	RAB7, member RAS oncogene family-like 1
Pif1	12.0657	11.905	10.3371	5.84253	14.056	16.0918	17.5772	11.8681	3.6032	3.56443	3.79221	2.82223	3.68904	3.82603	4.10359	3.1793	chr9	PIF1 5'-to-3' DNA helicase homolog (S. cerevisiae)
Bcl2l15	39.3072	54.1119	42.9101	59.4655	93.8463	92.1737	79.1596	98.5112	5.36163	5.75102	5.77602	6.14418	6.45928	6.34997	6.2526	6.30268	chr3	BCLl2-like 15
Lamb3	18.3922	13.4413	14.4739	14.5591	19.4849	17.0821	15.0367	19.5704	4.23565	3.73732	4.25615	4.12997	4.15311	3.91434	3.88386	3.92237	chr1	laminin, beta 3
Hk1	643.307	879.692	878.624	807.42	915.865	920.267	965.032	995.815	9.43121	9.69715	10.0928	9.90925	9.75775	9.65953	9.86923	9.6828	chr10	hexokinase 1
Olfr121	8.39345	11.8881	13.8258	6.9368	10.8122	20.8554	9.57531	11.8109	3.04988	3.56195	4.19342	3.0592	3.30357	4.20504	3.26948	3.17399	chr17	olfactory receptor 121
Chp1	838.614	1065.61	1241.17	1219.55	1336.24	1274.89	1523.17	1735.61	9.82765	9.95505	10.6014	10.5048	10.299	10.1329	10.5367	10.4861	chr2	calcineurin-like EF hand protein 1
F8	378.085	325.006	303.723	288.945	482.372	505.747	472.714	458.658	8.66546	8.30062	8.55793	8.41115	8.83553	8.80648	8.8416	8.53753	chrX	coagulation factor VIII
Zfp105	100.773	101.39	91.8784	92.9039	107.189	117.631	114.13	132.096	6.72947	6.64846	6.85195	6.77816	6.65428	6.70735	6.77829	6.7365	chr9	zinc finger protein 105
Caprin1	1847.68	2429.92	2363.98	2760.55	3198.42	3176.55	3494.31	3399	10.9906	11.0943	11.5351	11.686	11.5332	11.4634	11.7327	11.4674	chr2	cell cycle associated protein 1
Tnfsf12	39.3874	45.9254	41.0831	52.6235	55.5181	53.5185	45.6402	61.1413	5.36476	5.51769	5.71256	5.96993	5.6939	5.55856	5.45759	5.60032	chr11	tumor necrosis factor (ligand) superfamily, member 12
Hpse	130.249	183.067	205.192	230.055	80.0361	75.9509	102.433	162.228	7.11051	7.48924	7.98998	8.08118	6.23098	6.05965	6.61974	7.03303	chr5	heparanase
Ptges3l	159.827	219.189	155.121	188.589	128.98	136.862	103.583	137.725	7.40754	7.74817	7.59246	7.79519	6.92981	6.92268	6.63886	6.79556	chr11	prostaglandin E synthase 3 (cytosolic)-like
Cypt14	5	5	5	5.00402	39.5475	5	5	9.01684	2.32606	2.32521	2.36923	2.61693	5.18548	2.32455	2.33088	2.75455	chrX	cysteine-rich perinuclear theca 14
Slc25a17	4522.17	6487.33	5696.14	5959.16	7841.45	7710.2	8053.91	8439.31	12.3359	12.466	12.772	12.7697	12.8168	12.7521	12.9225	12.8296	chr15	solute carrier family 25 (mitochondrial carrier, peroxisomal membrane protein), member 17
Smagp	214.813	201.792	135.458	130.812	149.664	191.623	176.753	226.673	7.84437	7.6283	7.39371	7.26682	7.14212	7.41253	7.4137	7.51775	chr15	small cell adhesion glycoprotein
Psmd14	4014.55	5547.89	4938.35	4863.2	5910.6	6065.48	6223.06	6638.21	12.1449	12.2358	12.5636	12.5	12.4166	12.4191	12.556	12.4766	chr2	proteasome (prosome, macropain) 26S subunit, non-ATPase, 14
Lipe	49.8396	64.6711	42.3397	42.2816	43.8745	53.5717	45.0445	59.1995	5.71482	6.00628	5.75668	5.655	5.33867	5.55986	5.43957	5.55226	chr7	lipase, hormone sensitive
6720489N17Rik	1668.8	1760.89	1279.38	1419.42	1974.26	2054.84	1589.04	1843.61	10.8391	10.6593	10.6416	10.7235	10.8612	10.8298	10.5978	10.5727	chr13	RIKEN cDNA 6720489N17 gene
Pram1	64.8145	8.94146	5	7.90735	9.68308	12.8664	12.9699	14.225	6.09423	3.14922	2.36923	3.25708	3.14041	3.50918	3.67865	3.4408	chr17	PML-RAR alpha-regulated adaptor molecule 1
C1qtnf6	73.4922	61.8396	65.8916	58.0518	72.0896	76.0542	75.7638	85.2543	6.2766	5.94488	6.38285	6.11181	6.07475	6.06102	6.18586	6.08311	chr15	C1q and tumor necrosis factor related protein 6
Apol7a	14699	30780.6	6455.81	7520.3	19977.3	13139.5	13096.1	18901.3	14.0375	14.6863	12.9494	13.101	14.1755	13.5294	13.6279	14.0128	chr15	apolipoprotein L 7a
Pfkp	2433.07	2849.33	3243.89	3028.73	2812.33	2561.96	3357.32	3291.14	11.4078	11.3119	11.9825	11.8158	11.3516	11.1518	11.6762	11.4146	chr13	phosphofructokinase, platelet
Llgl1	282.467	312.457	303.407	252.921	382.945	362.026	437.596	457.655	8.24071	8.24785	8.5561	8.22025	8.50455	8.33433	8.72627	8.5351	chr11	lethal giant larvae homolog 1 (Drosophila)
Klra7	75.4075	72.1729	51.6898	53.2224	75.3915	84.112	82.4126	91.2894	6.31484	6.15974	6.04597	5.98716	6.14108	6.21264	6.30923	6.18895	chr6	killer cell lectin-like receptor, subfamily A, member 7
Sh3d21	30.8263	28.9408	28.9611	30.0802	27.2301	68.1783	40.7049	41.4501	4.99404	4.85872	5.22712	5.17221	4.6383	5.90838	5.29279	5.04277	chr4	SH3 domain containing 21
Ext1	340.072	404.301	384.845	321.124	322.846	384.372	356.842	394.542	8.5088	8.60785	8.90264	8.56558	8.25802	8.42184	8.4278	8.32135	chr15	exostoses (multiple) 1
Ptrh1	337.595	442.317	444.186	453.191	371.218	353.615	469.116	460.029	8.49725	8.73612	9.11425	9.07157	8.45654	8.29826	8.833	8.54382	chr2	peptidyl-tRNA hydrolase 1 homolog (S. cerevisiae)
Txndc16	811.683	824.475	747.729	741.231	948.028	1030.31	958.165	1125.03	9.7726	9.59517	9.8578	9.78444	9.80917	9.82268	9.86131	9.85432	chr14	thioredoxin domain containing 16
Sox7	226.739	293.339	307.373	250.698	261.359	281.779	302.108	302.546	7.91999	8.15921	8.57544	8.2081	7.94647	7.96542	8.18421	7.93845	chr14	SRY (sex determining region Y)-box 7
Ythdf2	610.644	604.652	493.123	514.926	640.664	712.305	752.567	842.309	9.35586	9.1675	9.26914	9.25725	9.23856	9.29907	9.51897	9.44421	chr4	YTH domain family 2
H2-T23	1746.59	2457.21	2380.77	2505.02	1153.17	1093.68	1326.98	1655.88	10.9027	11.1073	11.5447	11.5487	10.0805	9.909	10.3374	10.4173	chr17	histocompatibility 2, T region locus 23
Olfr538	74.4202	56.3785	37.3837	37.2166	74.5211	85.623	124.957	105.69	6.2953	5.80627	5.58079	5.47325	6.12379	6.23812	6.91085	6.40829	chr7	olfactory receptor 538
Sfpq	1070.18	1325.81	1179.83	1241.96	1625.65	1560.27	1663.17	1856.87	10.1947	10.2633	10.5281	10.5343	10.5734	10.4346	10.6616	10.5878	chr4	splicing factor proline/glutamine rich (polypyrimidine tract binding protein associated)
Scamp1	163.651	204.583	162.438	139.021	166.766	195.401	202.018	223.203	7.44135	7.64763	7.6587	7.35711	7.30137	7.44061	7.60386	7.49293	chr13	secretory carrier membrane protein 1
Cage1	216.963	284.346	225.708	276.717	177.206	212.248	181.178	184.685	7.85538	8.11207	8.13162	8.34697	7.38841	7.55753	7.44957	7.22229	chr13	cancer antigen 1
Chd4	568.132	573.65	459.802	524.858	706.271	739.303	615.526	597.825	9.24574	9.09608	9.16633	9.28336	9.38298	9.34819	9.21546	8.92611	chr6	chromodomain helicase DNA binding protein 4
Mettl8	2317.35	2407.14	782.962	1128.43	1804.03	1705.17	712.078	1223.39	11.3284	11.0802	9.92576	10.3949	10.725	10.5529	9.43538	9.97772	chr2	methyltransferase like 8
Mycs	122.793	105.841	84.649	89.1895	110.89	144.987	105.681	107.919	7.01993	6.70943	6.73049	6.71771	6.70395	7.01137	6.66618	6.43887	chrX	myc-like oncogene, s-myc protein
Gm5549	5	5	5	5	5	5	5.85011	27.966	2.32606	2.32521	2.36923	2.34563	2.32415	2.32455	2.62222	4.45263	chr3	predicted gene 5549
Ndufc2	9927.88	13860	15192.9	13885.8	15995.7	16277	18668.2	16886	13.4876	13.5294	14.1901	13.9941	13.8633	13.8191	14.1543	13.8334	chr7	NADH dehydrogenase (ubiquinone) 1, subcomplex unknown, 2
Zfp65	16.3581	11.6325	14.1698	13.7052	15.8969	31.7857	18.8969	23.3449	4.05692	3.52829	4.23036	4.04186	3.868	4.80778	4.20489	4.18278	chr13	zinc finger protein 65
Mapk11	836.478	1241.24	1322.88	1273.97	641.41	576.89	812.829	774.181	9.82296	10.1647	10.689	10.5701	9.24106	8.98901	9.63233	9.31484	chr15	mitogen-activated protein kinase 11
Trp53bp1	471.865	678.267	649.858	626.46	930.592	839.302	930.373	973.332	8.98238	9.32639	9.66026	9.53049	9.78263	9.53307	9.82243	9.65336	chr2	transformation related protein 53 binding protein 1
Gm11563	128.832	115.115	99.0828	113.412	77.6158	76.406	80.8938	86.7684	7.09239	6.82601	6.9551	7.05938	6.18404	6.06944	6.28357	6.10984	chr11	predicted gene 11563
Irf5	42.3451	40.0038	52.2801	59.5284	57.0772	147.775	82.5952	92.7293	5.47155	5.31972	6.06486	6.14576	5.73377	7.03829	6.31194	6.21214	chr6	interferon regulatory factor 5
2310035C23Rik	350.384	325.902	297.227	322.081	387.141	484.265	429.022	502.245	8.55329	8.30377	8.52484	8.5705	8.52085	8.74615	8.69961	8.67081	chr1	RIKEN cDNA 2310035C23 gene
Usp51	79.4011	103.211	96.568	76.226	207.451	219.029	174.5	164.41	6.38731	6.67497	6.91788	6.49976	7.61612	7.60372	7.39471	7.04952	chrX	ubiquitin specific protease 51
Bcl2l11	5	5	5	5	5	5	48.5127	5	2.32606	2.32521	2.36923	2.34563	2.32415	2.32455	5.54181	2.32204	chr2	BCL2-like 11 (apoptosis facilitator)
Ear5	5	5	5	5	147.9	9.16258	13.2375	15.398	2.32606	2.32521	2.36923	2.34563	7.12517	3.04013	3.70373	3.55574	chr14	eosinophil-associated, ribonuclease A family, member 5
Cmtm4	6201.67	8450.53	6738.95	7686.42	7334.24	8232.54	7200.38	8172.36	12.8147	12.8289	13.0104	13.1291	12.7288	12.8685	12.7788	12.7835	chr8	CKLF-like MARVEL transmembrane domain containing 4
Ptprs	742.061	973.376	639.589	657.405	721.972	968.481	716.986	930.346	9.64269	9.83301	9.63747	9.6056	9.41149	9.73706	9.44605	9.58739	chr17	protein tyrosine phosphatase, receptor type, S
Usp19	173.351	231.014	204.659	203.43	245.888	233.063	245.551	291.909	7.52585	7.82126	7.98609	7.90222	7.86017	7.69202	7.89201	7.88666	chr9	ubiquitin specific peptidase 19
Slain1	169.208	175.44	131.537	127.85	148.186	181.079	151.578	165.542	7.49037	7.42762	7.35339	7.23429	7.12787	7.32825	7.18947	7.05851	chr14	SLAIN motif family, member 1
Mapk6	48.3223	65.9176	58.2854	46.7597	64.9129	63.8582	69.9118	57.0711	5.67182	6.03388	6.20914	5.79816	5.92533	5.81271	6.06623	5.49883	chr9	mitogen-activated protein kinase 6
Maff	69.1597	59.0386	34.7647	36.7594	53.4761	65.8768	37.679	138.999	6.18668	5.87647	5.48007	5.45612	5.63934	5.85695	5.18466	6.81052	chr15	v-maf musculoaponeurotic fibrosarcoma oncogene family, protein F (avian)
Ppp2r1b	60.4424	65.5629	32.0678	43.8154	67.4868	55.7658	37.8194	45.0996	5.99145	6.02733	5.36857	5.70625	5.97753	5.61537	5.1891	5.15845	chr9	protein phosphatase 2, regulatory subunit A, beta
Ptpn11	228.633	342.316	276.346	249.769	358.131	335.1	337.448	361.505	7.93134	8.37109	8.41666	8.20223	8.40994	8.21633	8.34818	8.197	chr5	protein tyrosine phosphatase, non-receptor type 11
Bbs7	1028.58	1478.4	1357.67	1476.73	1746.32	1714.67	1653.65	1923.76	10.1381	10.4072	10.7216	10.7769	10.6743	10.5599	10.6532	10.6377	chr3	Bardet-Biedl syndrome 7 (human)
Ikbkg	23.0284	27.2964	32.9899	24.1252	34.2425	37.1614	33.3803	32.5256	4.57026	4.76683	5.40433	4.85851	4.97998	5.03684	5.00864	4.67254	chrX	inhibitor of kappaB kinase gamma
Lmo7	45.3225	33.0749	40.0915	33.2747	45.4056	76.5184	60.6305	50.3484	5.57606	5.05083	5.67805	5.31814	5.39211	6.07144	5.86276	5.31918	chr14	LIM domain only 7
Mtus1	16.3422	12.1175	5	5	7.95563	8.1127	5	12.4	4.05486	3.58859	2.36923	2.34563	2.85635	2.86822	2.33088	3.2431	chr8	mitochondrial tumor suppressor 1
Rab2a	4808.56	6079.33	6307.09	6695.44	8645.11	7991.95	9183.45	10030	12.4364	12.3712	12.9064	12.9231	12.9582	12.8194	13.1094	13.0786	chr4	RAB2A, member RAS oncogene family
Mrgpre	459.729	603.594	541.975	597.387	521.279	488.368	554.16	626.179	8.94361	9.16487	9.4013	9.46244	8.95372	8.75801	9.0659	8.9975	chr7	MAS-related GPR, member E
Fpr-rs3	25.7997	19.1472	17.6223	21.6363	24.4848	20.3272	24.8749	30.3022	4.72706	4.25332	4.53196	4.69841	4.48294	4.17139	4.60022	4.57081	chr17	formyl peptide receptor, related sequence 3
Fkbpl	382.212	538.613	456.168	494.652	628.022	628.681	629.572	695.331	8.68253	9.01234	9.15553	9.19597	9.21465	9.11821	9.25131	9.15165	chr17	FK506 binding protein-like
2410141K09Rik	5	5	5	5	7.87656	5	5	61.7461	2.32606	2.32521	2.36923	2.34563	2.8411	2.32455	2.33088	5.61373	chr13	RIKEN cDNA 2410141K09 gene
Gm14393	35.4383	39.2729	35.9281	29.4485	42.5277	40.9041	53.8928	48.2903	5.20524	5.29092	5.52616	5.14363	5.29403	5.17554	5.6921	5.25647	chr2	predicted gene 14393
Prr15	130.01	222.83	263.263	213.52	97.3073	113.83	114.266	134.768	7.10656	7.77169	8.34866	7.9729	6.51095	6.65808	6.78024	6.76558	chr6	proline rich 15
Trib2	4218.66	5725.07	7792.26	5877.69	5405.1	6105.01	10035.7	6415.86	12.2241	12.2786	13.2043	12.753	12.2897	12.4315	13.2451	12.421	chr12	tribbles homolog 2 (Drosophila)
Cdkn2b	97.3493	134.858	145.04	152.513	167.146	160.347	210.522	214.228	6.67843	7.05057	7.49812	7.4874	7.30515	7.1533	7.66477	7.43638	chr4	cyclin-dependent kinase inhibitor 2B (p15, inhibits CDK4)
Tbc1d10b	525.001	764.89	661.083	633.026	896.65	879.011	968.894	862.198	9.1353	9.49503	9.68383	9.54781	9.73069	9.59822	9.87698	9.48071	chr7	TBC1 domain family, member 10b
Osbpl9	2877.91	2411.39	1237.41	1191.83	1798.4	2988.45	2486.7	2868.23	11.6466	11.0831	10.5963	10.4718	10.7203	11.3772	11.24	11.2105	chr4	oxysterol binding protein-like 9
Tex13	219.282	305.769	142.378	194.342	226.178	237.659	117.956	167.6	7.87132	8.21514	7.47016	7.83549	7.74114	7.7203	6.82696	7.07635	chrX	testis expressed gene 13
Fam212b	6210.06	3128.93	460.67	878.712	2154.94	2389.45	630.328	3885.39	12.8162	11.4507	9.16878	10.0357	10.9802	11.0476	9.25245	11.6652	chr3	family with sequence similarity 212, member B
Gm428	136.353	109.355	112.259	98.6022	122.838	154.857	131.901	137.153	7.17546	6.75515	7.13246	6.85834	6.85312	7.10284	6.99251	6.79054	chr4	predicted gene 428
Vmn2r23	54.4158	41.9503	22.3228	12.7821	31.9056	60.6848	27.8019	30.3925	5.8438	5.39011	4.86415	3.94367	4.87098	5.74054	4.75581	4.57506	chr6	vomeronasal 2, receptor 23
Grin1	483.967	613.874	493.919	518.702	578.848	557.371	547.943	541.439	9.01865	9.18923	9.27183	9.2667	9.10253	8.94106	9.05107	8.77997	chr2	glutamate receptor, ionotropic, NMDA1 (zeta 1)
Med8	1772.87	2745.39	2252.98	2396.08	2319.48	2281.05	2891.94	2273.04	10.9278	11.2607	11.4648	11.4895	11.081	10.9831	11.4523	10.8826	chr4	mediator complex subunit 8
Ppp1cb	2001.04	2746.23	2527.8	2709.04	3179.49	2831.72	3063.86	3191.5	11.1115	11.2621	11.6241	11.6601	11.5257	11.2907	11.5383	11.3719	chr5	protein phosphatase 1, catalytic subunit, beta isoform
Fndc7	12.9637	15.2094	11.8997	9.50321	16.9414	15.8491	16.6812	24.8263	3.70465	3.92344	3.98938	3.52518	3.95567	3.80466	4.02665	4.27729	chr3	fibronectin type III domain containing 7
Fancg	363.662	348.034	254.059	278.154	288.053	332.058	280.366	322.333	8.60469	8.3966	8.297	8.35611	8.08827	8.20255	8.08375	8.02718	chr4	Fanconi anemia, complementation group G
Clptm1l	2818.68	3104.18	2863.04	2827.14	3980.29	3604.95	4015.26	4326.82	11.6133	11.4414	11.8153	11.7184	11.8464	11.6509	11.93	11.8391	chr13	CLPTM1-like
Rfk	61.3848	60.3643	46.2925	43.3626	71.6086	68.8916	66.1632	84.36	6.01558	5.906	5.88715	5.6921	6.06408	5.92131	5.98677	6.06897	chr19	riboflavin kinase
Mrps33	154.328	115.231	42.475	47.5002	86.1876	82.0421	46.813	94.5359	7.35294	6.82727	5.76109	5.82054	6.33549	6.17705	5.49312	6.24048	chr6	mitochondrial ribosomal protein S33
Numbl	577.429	375.07	338.69	331.082	408.299	479.588	435.079	478.157	9.26857	8.50166	8.71362	8.6112	8.59532	8.73236	8.71712	8.60012	chr7	numb-like
Foxl1	35.726	24.3129	22.4002	21.1806	35.1274	29.3393	24.4132	31.0033	5.21727	4.59961	4.86931	4.67058	5.01551	4.69319	4.57416	4.60293	chr8	forkhead box L1
Mup1	53.5466	40.9916	10.718	18.6972	32.2468	40.0645	20.387	26.8737	5.82298	5.3575	3.84464	4.48748	4.88778	5.14722	4.31641	4.39743	chr4	major urinary protein 1
Mdfi	213.53	187.508	181.81	179.837	225.827	208.081	253.512	284.36	7.83508	7.5257	7.81643	7.72892	7.73811	7.53091	7.93945	7.85074	chr17	MyoD family inhibitor
Clec14a	119.025	92.6255	83.5469	92.5939	127.479	131.39	193.332	128.101	6.97468	6.51787	6.7126	6.77303	6.91172	6.86576	7.5422	6.69002	chr12	C-type lectin domain family 14, member a
Fam194a	482.637	529.368	430.421	471.663	450.846	516.947	553.713	551.782	9.01497	8.98851	9.06687	9.12985	8.73653	8.83787	9.06426	8.81111	chr3	family with sequence similarity 194, member A
Ncaph2	503.697	698.916	792.228	746.675	848.734	772.684	881.119	838.535	9.07157	9.36764	9.94408	9.79716	9.64407	9.41412	9.74581	9.43481	chr15	non-SMC condensin II complex, subunit H2
Rock2	411.708	495.557	419.447	508.119	571.644	568.477	583.47	652.96	8.78764	8.90023	9.03082	9.23575	9.08475	8.96508	9.13942	9.06139	chr12	Rho-associated coiled-coil containing protein kinase 2
Pbdc1	156.665	203.255	190.313	211.022	204.455	234.383	226.357	271.224	7.37716	7.63913	7.88081	7.95741	7.59554	7.70025	7.7675	7.78517	chrX	polysaccharide biosynthesis domain containing 1
Fam53c	764.011	293.64	111.987	135.177	302.659	408.699	101.727	309.969	9.67984	8.16144	7.12787	7.31351	8.16322	8.5088	6.60924	7.97259	chr18	family with sequence similarity 53, member C
Abat	194.447	244.199	244.365	218.114	224.051	302.441	279.635	309.993	7.6921	7.90105	8.24172	8.00229	7.72636	8.06896	8.08013	7.9729	chr16	4-aminobutyrate aminotransferase
Mink1	43.2767	59.9815	36.9721	33.7101	53.2364	53.5095	63.0789	62.6412	5.5025	5.89843	5.56521	5.33765	5.6336	5.55821	5.92033	5.63329	chr11	misshapen-like kinase 1 (zebrafish)
1700011E24Rik	11.1908	6.39715	7.34436	6.9947	16.236	21.4159	10.5674	60.5566	3.4833	2.64804	3.30019	3.07383	3.89639	4.24428	3.39696	5.58548	chr17	RIKEN cDNA 1700011E24 gene
Cpne4	778.69	1134.23	1055.64	1191.74	2993.33	2329.71	2619.41	2755.85	9.70856	10.0426	10.3604	10.4712	11.4392	11.0141	11.3183	11.1551	chr9	copine IV
Ppp4r1	43.3236	52.542	53.2199	56.3484	40.7484	52.3294	54.5156	57.0114	5.5042	5.70959	6.08964	6.06836	5.22655	5.52461	5.70756	5.49742	chr17	protein phosphatase 4, regulatory subunit 1
Skil	9.61649	8.8478	14.2089	12.4093	10.4001	32.1728	26.8114	22.0835	3.26473	3.13155	4.23456	3.89923	3.2431	4.82328	4.70817	4.10175	chr3	SKI-like
Rbm7	339.311	428.086	460.846	467.847	641.258	645.376	633.656	664.891	8.50388	8.68906	9.17016	9.11638	9.24	9.15663	9.26185	9.08834	chr9	RNA binding motif protein 7
Fam76a	128.187	131.731	107.221	110.926	137.886	197.988	141.414	173.445	7.08583	7.01592	7.06643	7.02611	7.02677	7.45987	7.09182	7.12849	chr4	family with sequence similarity 76, member A
Extl3	12043.5	19124.3	17391.9	19283.8	15005.1	13625.4	14409.3	14374.6	13.7607	14.0003	14.3902	14.4772	13.7625	13.5729	13.7751	13.6169	chr14	exostoses (multiple)-like 3
Ptpn7	86.2679	68.5342	53.7121	65.5694	72.0522	79.4014	149.763	81.1175	6.50753	6.08907	6.0997	6.28101	6.07399	6.12926	7.17472	6.01262	chr1	protein tyrosine phosphatase, non-receptor type 7
Angptl1	26.8324	32.2052	32.4395	24.1483	58.3566	53.9648	164.496	74.0045	4.78742	5.01137	5.38352	4.86068	5.7661	5.56948	7.30865	5.87537	chr1	angiopoietin-like 1
Cabp1	70.1291	71.4793	53.0839	58.4516	64.8909	66.1727	57.6872	67.0079	6.20729	6.14801	6.0861	6.12082	5.92469	5.86276	5.79324	5.73324	chr5	calcium binding protein 1
Awat2	66.8441	47.4408	28.3948	43.7069	238.492	59.5436	49.9597	60.1728	6.13839	5.56513	5.19676	5.70328	7.81986	5.71151	5.58411	5.57606	chrX	acyl-CoA wax alcohol acyltransferase 2
Fndc9	595.189	579.078	1362.52	504.324	440.934	525.343	1001.85	650.467	9.31462	9.10913	10.7259	9.22484	8.70693	8.86127	9.93155	9.05518	chr11	fibronectin type III domain containing 9
Gpr137	141.404	175.388	155.224	150.981	191.488	189.536	217.927	251.527	7.2269	7.42731	7.59333	7.4732	7.49679	7.39225	7.71397	7.6725	chr19	G protein-coupled receptor 137
3110043O21Rik	1516.65	752.518	160.678	244.488	497.602	649.626	160.467	912.342	10.7055	9.47084	7.64183	8.16967	8.88278	9.1675	7.271	9.56038	chr4	RIKEN cDNA 3110043O21 gene
Grm8	833.586	819.629	686.551	709.767	866.595	860.19	905.936	966.055	9.81842	9.58617	9.7415	9.71734	9.68123	9.57251	9.78219	9.64216	chr6	glutamate receptor, metabotropic 8
Plscr1	218.018	203.177	109.979	118.977	153.83	199.878	108.008	186.632	7.86034	7.63843	7.10015	7.1293	7.18127	7.47388	6.69678	7.23723	chr9	phospholipid scramblase 1
Ly6c1	5316.83	6662.47	5455.56	6221.7	6742.77	5939.1	6149.38	7930.25	12.5783	12.4989	12.7153	12.8237	12.6031	12.3823	12.5384	12.7304	chr15	lymphocyte antigen 6 complex, locus C1
Hcst	407.376	467.277	464.979	445.755	500.665	464.618	555.855	568.173	8.77368	8.813	9.18348	9.04556	8.8918	8.68533	9.07157	8.85276	chr7	hematopoietic cell signal transducer
Tgm2	1322.33	1756.96	1640.54	1669.92	2049.58	1623.55	1931.76	2324.75	10.502	10.6555	11.0038	10.966	10.9091	10.4913	10.8812	10.916	chr2	transglutaminase 2, C polypeptide
Efs	1107.31	1462.58	1082.74	962.214	2010.23	2258.59	1734.98	2261.56	10.242	10.3925	10.401	10.1618	10.8815	10.9689	10.7218	10.8756	chr14	embryonal Fyn-associated substrate
Chrd	248.2	273.337	280.315	261.624	400.796	401.973	456.782	525.092	8.05213	8.05716	8.43807	8.26789	8.56851	8.48801	8.7911	8.73476	chr16	chordin
Gfi1	43.6396	40.6359	27.7026	28.8113	50.4739	85.1209	28.5315	46.7143	5.5168	5.34409	5.16114	5.11616	5.55516	6.22961	4.79106	5.20887	chr5	growth factor independent 1
Clec16a	77.8424	94.7092	73.8242	73.8326	93.2442	187.389	106.625	112.133	6.35987	6.55139	6.53892	6.45659	6.45069	7.37666	6.67827	6.49548	chr16	C-type lectin domain family 16, member A
Synpr	474.796	475.248	428.835	437.01	906.774	931.987	931.202	991.982	8.98921	8.83756	9.0626	9.011	9.74293	9.67968	9.82399	9.67923	chr14	synaptoporin
Dclre1c	1539.47	2015.85	744.741	932.311	1231.89	1623.3	692.506	1126.05	10.7263	10.8405	9.85273	10.1158	10.1798	10.4903	9.39811	9.85586	chr2	DNA cross-link repair 1C, PSO2 homolog (S. cerevisiae)
Avpi1	844.682	1373.73	889.25	1030.07	918.088	980.938	919.91	874.578	9.83942	10.31	10.1154	10.2581	9.76137	9.75632	9.80296	9.50226	chr19	arginine vasopressin-induced 1
Il1rl2	24.7112	28.5375	22.1352	19.7198	35.219	31.6848	31.5576	32.0784	4.66859	4.83518	4.85232	4.56633	5.01899	4.80439	4.92958	4.6529	chr1	interleukin 1 receptor-like 2
Pank3	205.412	258.091	293.973	276.729	346.396	332.993	377.26	361.491	7.776	7.97683	8.50961	8.34703	8.36033	8.2066	8.50783	8.19673	chr11	pantothenate kinase 3
Tbc1d23	1821.35	2460.39	1949.72	2222.51	2485.59	2541.43	2411.11	2500.87	10.9707	11.1097	11.2618	11.3829	11.1759	11.1411	11.1919	11.027	chr16	TBC1 domain family, member 23
Cplx3	88.9614	142.864	90.6273	83.9386	37.7622	88.7565	56.4274	64.368	6.55211	7.13184	6.83028	6.63015	5.11856	6.29239	5.75986	5.67546	chr9	complexin 3
Doxl2	48.7324	52.1816	42.0183	42.8836	59.3291	48.5586	57.1626	58.8878	5.68402	5.70025	5.74503	5.67492	5.79048	5.41705	5.77781	5.54544	chr6	diamine oxidase-like protein 2
4933406J08Rik	76.9438	78.2405	61.1017	66.607	86.1768	77.6928	86.0039	85.8763	6.34265	6.27208	6.27549	6.30268	6.33536	6.0938	6.37207	6.09474	chr2	RIKEN cDNA 4933406J08 gene
Snrpe	1811.2	2830.6	2360.11	2421.8	2813.81	2833.08	3104.7	3345.65	10.9626	11.3031	11.5326	11.5036	11.3526	11.2924	11.5566	11.4425	chr1	small nuclear ribonucleoprotein E
Olfr317	134.79	102.115	40.3974	39.6572	78.3614	143.32	64.9403	90.3134	7.16005	6.65808	5.69008	5.56521	6.19702	6.99189	5.95999	6.1715	chr11	olfactory receptor 317
Ush1g	20.7986	16.3566	15.0771	13.4903	19.1621	22.1293	24.3136	24.8983	4.41492	4.02555	4.31329	4.02035	4.13011	4.29481	4.56806	4.28337	chr11	Usher syndrome 1G
Orc3	5	5	5	5	5	5	79.6387	5	2.32606	2.32521	2.36923	2.34563	2.32415	2.32455	6.26059	2.32204	chr4	origin recognition complex, subunit 3
Zfp335	128.641	119.773	105.934	109.729	136.429	139.007	150.022	152.847	7.09072	6.88279	7.04918	7.01223	7.00981	6.9455	7.17626	6.94834	chr2	zinc finger protein 335
Olfr527	237.633	367.463	74.9888	97.1418	98.1033	101.822	98.0323	202.763	7.98695	8.47327	6.56	6.83772	6.52207	6.49678	6.55627	7.35596	chr7	olfactory receptor 527
Mrps14	187.964	228.313	190.269	199.299	245.066	256.517	289.468	318.412	7.63876	7.8049	7.88036	7.87357	7.85519	7.8227	8.12468	8.01018	chr1	mitochondrial ribosomal protein S14
Ubap2l	184.203	253.995	192.895	210.87	205.168	264.961	238.912	269.887	7.60999	7.95616	7.90231	7.95603	7.60065	7.8751	7.85084	7.77802	chr3	ubiquitin associated protein 2-like
Ftsj3	4450.67	5864.36	3494.92	3309.63	4344.61	6207.19	5288.6	5635.69	12.3079	12.3149	12.0954	11.9395	11.9713	12.4533	12.3216	12.2327	chr11	FtsJ homolog 3 (E. coli)
Etohi1	1411.43	1754.05	1855.72	1791.25	2277.97	2033.37	2081.68	2242.69	10.5954	10.6526	11.1911	11.0676	11.057	10.8104	10.9869	10.8647	chr2	ethanol induced 1
Arhgap25	13.5981	13.1288	12.9674	9.04475	10.4832	10.1742	5	7.8583	3.77716	3.70382	4.11069	3.45103	3.25659	3.18241	2.33088	2.59011	chr6	Rho GTPase activating protein 25
Ppp3cb	723.235	972.141	1031.09	1055.89	1299.66	1279.62	1457.63	1452.42	9.60309	9.82976	10.3238	10.2939	10.2608	10.1395	10.4705	10.2287	chr14	protein phosphatase 3, catalytic subunit, beta isoform
Postn	16.9531	8.81563	9.25389	15.8906	26.2736	50.1844	94.3811	53.0461	4.11358	3.12738	3.63159	4.25454	4.58576	5.46322	6.50036	5.39683	chr3	periostin, osteoblast specific factor
Efcab11	16.017	10.8126	9.08736	9.01152	22.8998	24.9807	18.8642	22.374	4.02536	3.42148	3.60781	3.44704	4.38396	4.46859	4.2029	4.12179	chr12	EF-hand calcium binding domain 11
Fam181a	211.488	268.787	206.044	181.926	184.901	205.353	180.821	167.445	7.82089	8.03291	7.99723	7.74577	7.44793	7.51225	7.44635	7.07447	chr12	family with sequence similarity 181, member A
Rtn4ip1	81.4403	85.7329	68.1038	70.7159	85.7873	95.2506	99.5647	104.106	6.42387	6.40054	6.4274	6.38903	6.32827	6.39845	6.58099	6.38459	chr10	reticulon 4 interacting protein 1
Cyp26a1	18.0946	21.1282	27.2155	16.7954	114.099	109.155	101.035	132.78	4.21361	4.39796	5.1328	4.33396	6.74561	6.59561	6.60044	6.74375	chr19	cytochrome P450, family 26, subfamily a, polypeptide 1
Zbtb24	68.5799	94.3226	85.1834	85.9728	109.184	104.815	135.835	104.801	6.17579	6.54612	6.73857	6.66737	6.6821	6.53802	7.03345	6.395	chr10	zinc finger and BTB domain containing 24
Cyld	19.9491	33.0567	23.7429	25.9129	22.4562	26.3318	37.1756	30.781	4.35324	5.0495	4.94399	4.95971	4.35678	4.53622	5.16122	4.59242	chr8	cylindromatosis (turban tumor syndrome)
Smr2	83.6748	60.2213	42.5289	47.8564	59.6317	82.3545	65.8462	70.8303	6.46231	5.90328	5.76345	5.82994	5.79658	6.18263	5.98079	5.81583	chr5	submaxillary gland androgen regulated protein 2
Cacna1c	133.817	137.395	106.048	92.3378	125.053	153.161	137.169	138.059	7.15128	7.07901	7.05084	6.76853	6.88174	7.08876	7.04795	6.79952	chr6	calcium channel, voltage-dependent, L type, alpha 1C subunit
Cwf19l1	70.8441	90.5897	73.5353	91.7596	116.175	107.575	111.622	125.097	6.22406	6.48253	6.534	6.75899	6.76907	6.57632	6.74782	6.65379	chr19	CWF19-like 1, cell cycle control (S. pombe)
Celf5	20.4836	21.0271	14.1664	15.6455	15.9959	66.945	17.0035	19.2195	4.39192	4.39248	4.22983	4.23267	3.8757	5.88087	4.05419	3.89893	chr10	CUGBP, Elav-like family member 5
AF529169	9.51558	16.4288	7.14435	13.9271	5	10.2817	5	10.5201	3.24855	4.03249	3.2602	4.06587	2.32415	3.19616	2.33088	2.99597	chr9	cDNA sequence AF529169
Brwd1	121.031	153.365	134.63	119.261	163.812	177.903	231.921	244.938	6.99768	7.23936	7.38466	7.134	7.27487	7.30227	7.80355	7.63259	chr16	bromodomain and WD repeat domain containing 1
Slk	136.315	206.504	175.003	152.053	197.844	213.525	195.161	220.222	7.175	7.66111	7.75865	7.4833	7.5467	7.56569	7.5547	7.47572	chr19	STE20-like kinase
Pogk	11851.5	5835.76	1249.49	2107.78	4334.32	7528.66	1740.57	6277.74	13.7428	12.3088	10.6101	11.3092	11.9664	12.728	10.7266	12.3888	chr1	pogo transposable element with KRAB domain
Ift20	528.257	663.573	545.04	584.44	597.687	593.518	578.556	612.603	9.14472	9.29218	9.41102	9.43069	9.14437	9.03082	9.12766	8.96451	chr11	intraflagellar transport 20
Slc24a2	7.10689	16.1233	17.1251	12.4061	12.0281	17.7758	15.5069	16.6072	2.80921	4.00497	4.49408	3.89905	3.46157	3.97351	3.92588	3.67473	chr4	solute carrier family 24 (sodium/potassium/calcium exchanger), member 2
Akap5	386.028	467.259	433.864	541.249	406.377	426.134	421.729	439.719	8.69716	8.81278	9.07838	9.32639	8.58806	8.56518	8.67748	8.47601	chr12	A kinase (PRKA) anchor protein 5
Zap70	6.46599	7.51175	5.27403	7.00474	17.0387	12.0021	12.5754	15.0253	2.68841	2.88306	2.84667	3.07516	3.96551	3.41485	3.63658	3.51908	chr1	zeta-chain (TCR) associated protein kinase
Zfp937	134.167	175.085	188.874	159.387	208.83	189.126	256.37	202.519	7.1549	7.42395	7.87117	7.55132	7.62572	7.38931	7.95659	7.35294	chr2	zinc finger protein 937
Prkab1	1856.35	2658.76	2471.06	2630.67	2377.67	2331.85	2400.27	2435.43	10.996	11.2185	11.5941	11.6203	11.1187	11.0165	11.1845	10.9827	chr5	protein kinase, AMP-activated, beta 1 non-catalytic subunit
Harbi1	378.54	259.886	265.258	252.226	327.126	361.996	341.156	412.76	8.66785	7.98609	8.35683	8.21622	8.27947	8.33407	8.3635	8.38888	chr2	harbinger transposase derived 1
2310002L09Rik	106.869	78.8737	56.4263	60.1074	67.9789	97.8069	70.777	106.116	6.82113	6.28289	6.16499	6.1609	5.98635	6.43887	6.08438	6.41359	chr4	RIKEN cDNA 2310002L09 gene
Rnaseh1	130.56	163.95	173.274	168.105	221.264	194.692	200.999	254.533	7.11474	7.33512	7.74379	7.62781	7.70758	7.43649	7.59772	7.68913	chr12	ribonuclease H1
Ccdc85a	365.646	516.875	438.818	537.173	1127.65	1001.21	798.119	882.156	8.61164	8.9597	9.09365	9.31519	10.0499	9.78586	9.60719	9.51372	chr11	coiled-coil domain containing 85A
Rorb	160.575	52.0899	35.5033	45.381	20.4512	26.7159	19.8652	27.4551	7.4154	5.69746	5.51065	5.75688	4.22631	4.55515	4.2769	4.42868	chr19	RAR-related orphan receptor beta
Man1c1	9.57676	15.7382	5	7.36819	5	6.89811	6.77211	11.593	3.25963	3.97098	2.36923	3.15062	2.32415	2.65412	2.79442	3.14404	chr4	mannosidase, alpha, class 1C, member 1
Net1	111.393	97.185	72.5086	89.6974	114.227	143.223	115.589	144.793	6.87922	6.5898	6.51515	6.72634	6.74629	6.99056	6.79615	6.87263	chr13	neuroepithelial cell transforming gene 1
Prosc	628.658	639.551	476.639	456.151	503.356	548.31	531.54	575.183	9.39666	9.24128	9.22117	9.07993	8.89916	8.91596	9.00923	8.86998	chr8	proline synthetase co-transcribed
Colq	173.668	113.888	93.0274	99.1452	117.347	156.814	135.586	184.445	7.52883	6.81293	6.86868	6.86689	6.78433	7.11938	7.0314	7.22024	chr14	collagen-like tail subunit (single strand of homotrimer) of asymmetric acetylcholinesterase
Olfr10	18.6632	16.1954	13.9533	9.7927	31.4148	19.6698	19.7289	18.4518	4.25902	4.01289	4.2071	3.56725	4.85105	4.11959	4.26655	3.83084	chr11	olfactory receptor 10
Pik3r1	105.579	153.617	97.0244	116.267	86.4567	117.632	105.337	119.409	6.8025	7.2421	6.92522	7.09788	6.33946	6.70745	6.66183	6.58807	chr13	phosphatidylinositol 3-kinase, regulatory subunit, polypeptide 1 (p85 alpha)
Fam217a	5.65439	5	5	5	5	5	48.5214	5	2.52947	2.32521	2.36923	2.34563	2.32415	2.32455	5.54208	2.32204	chr13	family with sequence similarity 217, member A
Pigp	64.2914	74.614	60.0143	62.5917	89.1114	105.733	102.504	114.824	6.0821	6.20821	6.25054	6.21615	6.3853	6.55081	6.62053	6.53032	chr16	phosphatidylinositol glycan anchor biosynthesis, class P
Prph2	322.908	234.514	180.929	202.437	200.42	197.186	173.968	203.453	8.43268	7.84168	7.80803	7.89467	7.56714	7.45552	7.38998	7.3617	chr17	peripherin 2
Cd300lf	26.4862	23.4594	13.2653	20.1731	17.979	18.4439	13.7642	28.9805	4.76579	4.54813	4.13884	4.59783	4.04115	4.03309	3.75654	4.50304	chr11	CD300 antigen like family member F
Rgs5	168.543	358.844	213.897	241.581	235.046	219.433	261.428	319.974	7.48398	8.44067	8.05598	8.15451	7.79623	7.60612	7.98295	8.01732	chr1	regulator of G-protein signaling 5
Dnajc5	43.7427	66.1225	46.2094	47.0467	44.798	66.4688	61.3367	59.1622	5.52068	6.03858	5.88486	5.80788	5.36974	5.86961	5.87846	5.55133	chr2	DnaJ (Hsp40) homolog, subfamily C, member 5
N6amt1	646.143	918.694	733.098	811.926	1060.52	1094.83	966.137	1104.97	9.43659	9.75108	9.82812	9.91977	9.9666	9.91092	9.87108	9.83159	chr16	N-6 adenine-specific DNA methyltransferase 1 (putative)
Pik3r6	322.398	269.175	244.27	213.032	272.545	344.404	329.681	396.184	8.43054	8.03421	8.24071	7.96972	8.0111	8.25731	8.30962	8.32744	chr11	phosphoinositide-3-kinase, regulatory subunit 6
BC005537	727.297	1046.27	972.136	984.026	1245.13	1188.26	1327.7	1486.2	9.61076	9.93117	10.2402	10.1935	10.1973	10.0356	10.3382	10.2667	chr13	cDNA sequence BC005537
Klrb1c	11.9357	9.29625	9.6798	5.13852	11.2755	12.3263	12.9643	59.2683	3.58604	3.20519	3.70189	2.65313	3.36453	3.45371	3.67788	5.55344	chr6	killer cell lectin-like receptor subfamily B member 1C
Snd1	3285.63	1437.12	445.505	585.104	1334.45	1237.75	620.674	2189.28	11.8481	10.3684	9.11842	9.43259	10.2971	10.0958	9.23021	10.8307	chr6	staphylococcal nuclease and tudor domain containing 1
Olfr657	23.1828	15.0227	12.7432	19.7866	21.1034	19.521	12.8406	16.232	4.57955	3.90475	4.08455	4.57113	4.27101	4.1072	3.66621	3.64127	chr7	olfactory receptor 657
Insl5	103.678	117.262	87.3658	88.3348	92.4495	94.9852	98.3976	91.9473	6.77287	6.85097	6.7775	6.70628	6.43795	6.39381	6.56148	6.19924	chr4	insulin-like 5
Eif5a2	104.962	148.62	121.803	125.214	122.826	142.933	144.157	169.042	6.79285	7.19412	7.24439	7.20486	6.85253	6.98801	7.1195	7.09065	chr3	eukaryotic translation initiation factor 5A2
Cyld	222.827	283.692	272.083	306.4	290.81	261.473	308.084	334.282	7.89521	8.10885	8.3937	8.49737	8.10369	7.85465	8.21253	8.08118	chr8	cylindromatosis (turban tumor syndrome)
Dusp13	319.052	313.033	185.023	176.095	260.842	291.795	263.631	278.386	8.4144	8.25055	7.84342	7.69664	7.94265	8.01542	7.99555	7.8222	chr14	dual specificity phosphatase 13
Myo9b	16.5398	24.1717	14.9191	15.891	11.1264	16.5843	25.7822	30.2024	4.07516	4.59231	4.29752	4.25507	3.34665	3.86981	4.65127	4.56785	chr8	myosin IXb
Hist1h4f	315.412	421.229	308.235	336.796	377.5	504.899	487.127	643.853	8.39713	8.66523	8.58075	8.63691	8.48203	8.80405	8.88314	9.04099	chr13	histone cluster 1, H4f
March9	2429.94	2669.56	2044.16	2028.88	2866.75	3143.49	2841.57	2891.48	11.405	11.2216	11.3293	11.26	11.3772	11.4483	11.4283	11.2228	chr10	membrane-associated ring finger (C3HC4) 9
Cenpi	35.6876	35.8306	22.8284	9.13909	14.5583	39.887	25.7365	39.9669	5.21618	5.16549	4.89177	3.46631	3.74199	5.13925	4.64776	4.99076	chrX	centromere protein I
Tmem198b	23.9803	19.1102	27.3514	17.9361	27.7785	28.4833	76.1565	35.9462	4.62948	4.25018	5.14045	4.43023	4.66818	4.64877	6.19398	4.83042	chr10	transmembrane protein 198b
Dclk1	305.818	420.414	315.355	293.95	230.987	313.936	370.343	335.58	8.35158	8.66304	8.61377	8.43744	7.77242	8.12148	8.48244	8.08685	chr3	doublecortin-like kinase 1
Cpt2	130.33	143.174	142.909	131.413	214.443	213.667	218.526	311.175	7.11128	7.13578	7.47598	7.27426	7.66409	7.56668	7.71749	7.97892	chr4	carnitine palmitoyltransferase 2
Gtf2ird1	34.3329	36.3624	30.0082	40.8521	42.7808	46.7437	49.7979	58.3541	5.156	5.18483	5.27515	5.60712	5.30287	5.36204	5.57934	5.52973	chr5	general transcription factor II I repeat domain-containing 1
Kctd21	1159.42	1593.65	1492.03	1547.27	1602.94	1579.16	1994.84	2200.94	10.3155	10.513	10.8619	10.8472	10.5518	10.4543	10.9241	10.8403	chr7	potassium channel tetramerisation domain containing 21
Tbc1d16	15.0938	17.0645	12.4741	5.40371	16.3778	17.92	14.0995	16.5611	3.93592	4.08843	4.05293	2.7175	3.90874	3.9868	3.79139	3.6702	chr11	TBC1 domain family, member 16
Dctn5	948.576	1243.55	1171.16	1170.25	1481.13	1488.38	1700.06	1759.24	10.0084	10.1671	10.517	10.4433	10.4388	10.3598	10.6907	10.5054	chr7	dynactin 5
Stx17	1494.69	2255.35	1730.28	1739.18	2249.4	2173.08	1961.8	1980.85	10.6798	10.9849	11.086	11.0194	11.0409	10.9133	10.9027	10.6783	chr4	syntaxin 17
Srpr	515.687	572.43	495.982	462.933	672.178	695.659	675.452	647.619	9.10629	9.09261	9.27752	9.10185	9.30914	9.26714	9.35726	9.0488	chr9	signal recognition particle receptor ('docking protein')
Luzp4	62.3386	58.6734	44.0433	43.2283	68.0975	64.9231	58.5237	60.1226	6.03865	5.8673	5.81433	5.6861	5.98937	5.83519	5.81293	5.57475	chrX	leucine zipper protein 4
Men1	161.04	78.0064	45.7184	40.1526	66.3411	83.8594	60.3821	88.3549	7.42021	6.26753	5.86887	5.58272	5.95371	6.20853	5.85627	6.13936	chr19	multiple endocrine neoplasia 1
9230104L09Rik	9.61557	19.2321	5	9.51357	5	8.10777	5	10.4157	3.26454	4.25937	2.36923	3.52694	2.32415	2.86716	2.33088	2.97817	chr2	RIKEN cDNA 9230104L09 gene
Atp13a3	64.2396	88.0858	79.5871	74.3063	89.431	96.4013	95.4843	120.456	6.08002	6.4397	6.64672	6.46438	6.39027	6.4175	6.51851	6.60028	chr16	ATPase type 13A3
Olfr1441	4518.71	6087.48	2364.09	3071.07	3985.15	5143.32	2152.38	3561.43	12.3343	12.374	11.5355	11.8357	11.8481	12.1755	11.029	11.5452	chr19	olfactory receptor 1441
Vstm2a	182.797	212.522	207.215	227.288	317.437	334.148	284.059	325.927	7.60049	7.70319	8.006	8.06558	8.23539	8.21115	8.1013	8.04256	chr11	V-set and transmembrane domain containing 2A
Rhob	5177.53	7230.01	5524.83	5654.09	9911.09	8712.88	12500.4	13102.1	12.5379	12.5938	12.735	12.7086	13.152	12.9445	13.5635	13.4796	chr12	ras homolog gene family, member B
St7l	265.741	316.642	317.969	295.408	471.243	452.548	468.252	506.571	8.14954	8.26525	8.62587	8.44543	8.80032	8.65258	8.82916	8.68177	chr3	suppression of tumorigenicity 7-like
Irf2bp1	926.191	1343.42	1129.27	1157.01	1386.78	1392.51	1326.12	1366.3	9.97155	10.2784	10.4575	10.4277	10.3504	10.2629	10.3356	10.1416	chr7	interferon regulatory factor 2 binding protein 1
Plec	184.747	272.48	217.817	191.007	176.805	222.148	245.896	243.836	7.61441	8.05255	8.07962	7.81197	7.38433	7.62407	7.89484	7.62462	chr15	plectin
Ndufv3	660.077	793.783	747.517	769.356	1135.34	989.283	1018.71	1292.41	9.46744	9.54322	9.8574	9.84024	10.0592	9.76979	9.95366	10.0548	chr17	NADH dehydrogenase (ubiquinone) flavoprotein 3
Klrg1	9.35773	9.40974	6.28108	10.4576	14.9843	18.7559	13.2539	18.301	3.22059	3.22389	3.08458	3.6632	3.78409	4.0555	3.70565	3.82058	chr6	killer cell lectin-like receptor subfamily G, member 1
Surf1	1494.98	2050.91	1698.93	1754.76	1996.83	2028.61	1966.85	2277.4	10.6803	10.8599	11.0607	11.0346	10.8751	10.8054	10.9046	10.8867	chr2	surfeit gene 1
Sh3kbp1	125.213	112.635	116.101	123.859	156.781	136.359	193.537	235.312	7.04963	6.79817	7.17884	7.18981	7.20902	6.91804	7.54397	7.57098	chrX	SH3-domain kinase binding protein 1
B3gnt2	102.533	98.5466	73.9085	87.5595	111.281	109.21	92.6293	115.759	6.75616	6.60981	6.53998	6.69556	6.70876	6.59639	6.47441	6.5427	chr11	UDP-GlcNAc:betaGal beta-1,3-N-acetylglucosaminyltransferase 2
Rxfp4	102.065	89.3273	72.3106	77.7755	92.022	106.333	95.9941	106.034	6.7499	6.46094	6.51068	6.52415	6.43157	6.55842	6.52492	6.41271	chr3	relaxin family peptide receptor 4
Sall1	544.902	774.097	892.152	803.182	889.313	958.461	996.779	908.204	9.18685	9.51449	10.1204	9.90255	9.71825	9.72057	9.92373	9.556	chr8	sal-like 1 (Drosophila)
Trpm1	15.7531	8.26429	6.3617	6.28398	6.62324	5	15.4287	6.52955	3.99967	3.02878	3.0993	2.91996	2.60689	2.32455	3.91853	2.39729	chr7	transient receptor potential cation channel, subfamily M, member 1
Yes1	148.748	139.407	87.7393	115.421	61.0551	87.1441	74.4364	137.823	7.2995	7.09905	6.78441	7.08605	5.83338	6.26368	6.15745	6.79694	chr5	Yamaguchi sarcoma viral (v-yes) oncogene homolog 1
Tacc2	34.4146	34.1833	33.3569	28.3278	39.8439	46.8409	36.6786	104.665	5.159	5.09696	5.41817	5.08849	5.19487	5.36476	5.14363	6.39249	chr7	transforming, acidic coiled-coil containing protein 2
Rbak	17.043	13.0448	7.93079	6.07903	11.4062	5.45543	5	11.901	4.12251	3.69396	3.41777	2.87268	3.3814	2.42469	2.33088	3.18422	chr5	RB-associated KRAB repressor
Slmap	127.211	194.656	135.749	166.267	140.149	228.203	156.696	186.997	7.07574	7.57805	7.39706	7.61344	7.04887	7.66477	7.23895	7.24098	chr14	sarcolemma associated protein
0610009D07Rik	2534.12	3751.4	3122.25	3334.5	4001.28	3799.98	4210.06	4244.77	11.4664	11.6969	11.9263	11.9528	11.8527	11.7369	12.0018	11.8038	chr12	RIKEN cDNA 0610009D07 gene
Prg4	35.6634	34.1997	39.9242	29.8424	22.2241	5	12.8496	26.4042	5.21521	5.09734	5.67263	5.1617	4.34398	2.32455	3.66672	4.37162	chr1	proteoglycan 4 (megakaryocyte stimulating factor, articular superficial zone protein)
Abr	310.547	326.438	150.998	158.614	283.84	346.38	230.408	246.378	8.37366	8.3056	7.55628	7.54355	8.06717	8.26572	7.79268	7.6424	chr11	active BCR-related gene
Allc	225.529	218.339	135.674	164.15	186.82	211.014	201.414	256.469	7.91286	7.74319	7.39641	7.59571	7.46236	7.54954	7.59986	7.70105	chr12	allantoicase
Ndst2	27.1275	24.947	19.9326	21.7123	27.2021	27.8891	25.9331	29.5131	4.8041	4.63506	4.70565	4.70386	4.63647	4.62029	4.66087	4.53234	chr14	N-deacetylase/N-sulfotransferase (heparan glucosaminyl) 2
Zfp84	38.8554	36.4851	27.9282	28.8698	31.1645	34.8507	38.8218	43.955	5.34191	5.19008	5.17463	5.11961	4.83761	4.93874	5.22778	5.12389	chr7	zinc finger protein 84
Ubn2	206.636	101.855	57.5185	64.2389	124.521	101.856	104.592	115.099	7.78511	6.65433	6.18955	6.25142	6.87534	6.49761	6.65282	6.53459	chr6	ubinuclein 2
Neurl1a	12.3598	17.1112	12.2799	12.6004	12.8962	17.2041	27.1945	16.4765	3.63754	4.09208	4.03153	3.92116	3.57163	3.92708	4.72741	3.66161	chr19	neuralized homolog 1A (Drosophila)
Olfr1008	630.419	431.429	390.432	418.212	395.081	564.97	546.77	619.443	9.40053	8.69932	8.92276	8.94952	8.551	8.95783	9.04908	8.97922	chr2	olfactory receptor 1008
Zfp566	470.289	648.893	461.261	479.428	601.893	568.316	585.203	606.894	8.97797	9.26251	9.17139	9.1526	9.15351	8.96483	9.14355	8.9476	chr7	zinc finger protein 566
Acsl6	3074.34	2881.05	2206.47	2129.77	2764.45	3336.13	2813.66	3222.6	11.7422	11.3256	11.4349	11.322	11.3302	11.5332	11.4137	11.3829	chr11	acyl-CoA synthetase long-chain family member 6
Efemp1	85.4973	88.7615	108.847	86.3033	120.403	93.887	139.384	164.279	6.49485	6.45157	7.08632	6.67338	6.82355	6.37736	7.07018	7.04837	chr11	epidermal growth factor-containing fibulin-like extracellular matrix protein 1
Zfyve27	81.9914	98.7446	110.374	107.033	104.316	120.716	131.12	117.864	6.43389	6.61325	7.10508	6.97556	6.61431	6.74413	6.98299	6.56918	chr19	zinc finger, FYVE domain containing 27
H2-DMa	7.47799	7.22405	6.62031	7.49104	8.28485	17.9321	6.30413	8.99704	2.88767	2.82422	3.15605	3.1751	2.92162	3.98815	2.70266	2.75174	chr17	histocompatibility 2, class II, locus DMa
Ppih	50.9266	55.5223	37.1103	34.7613	57.8662	65.1315	81.1209	66.8273	5.7487	5.78373	5.57142	5.38024	5.75323	5.84021	6.28736	5.7295	chr4	peptidyl prolyl isomerase H
Gpr19	130.131	149.564	120.542	121.069	132.047	180.428	147.531	206.36	7.10848	7.20372	7.23065	7.15647	6.96422	7.32282	7.15315	7.38403	chr6	G protein-coupled receptor 19
Gripap1	141.748	177.243	154.285	158.312	175.176	198.04	331.01	218.337	7.23055	7.44085	7.58561	7.54071	7.37153	7.46025	8.31677	7.46445	chrX	GRIP1 associated protein 1
Gm14483	21.0186	28.8239	24.9712	20.7852	39.2768	41.0106	33.9345	53.8793	4.43273	4.85115	5.01167	4.64143	5.17519	5.17852	5.03006	5.42183	chrX	predicted gene 14483
Olfr1437	110.957	93.1618	14.8482	27.32	264.862	116.363	23.3937	52.6006	6.87296	6.52888	4.29	5.03583	7.96689	6.68978	4.51408	5.38352	chr19	olfactory receptor 1437
Ago2	521.916	774.606	697.916	706.792	867.922	832.272	1049.27	1031.98	9.12531	9.51566	9.76306	9.70741	9.68399	9.51838	9.99432	9.73206	chr15	argonaute RISC catalytic subunit 2
Spag9	181.012	216.394	203.048	201.152	211.329	201.461	215.238	202.953	7.5868	7.73053	7.97588	7.8869	7.64183	7.48509	7.69664	7.35825	chr11	sperm associated antigen 9
Rgs2	4185.91	4505.62	5456.84	4199.03	3104.2	3436.67	4230.72	3947.09	12.2131	11.9407	12.7162	12.279	11.489	11.5797	12.0068	11.6895	chr1	regulator of G-protein signaling 2
Aldh18a1	55.1693	80.6214	66.1189	59.6689	58.2172	59.6448	99.1754	88.7864	5.86239	6.3134	6.38783	6.14902	5.76274	5.7141	6.57503	6.14637	chr19	aldehyde dehydrogenase 18 family, member A1
Snrpd3	734.397	982.912	829.165	638.413	758.716	1097.53	1079.81	1309.95	9.62455	9.8458	10.0108	9.56097	9.48475	9.91658	10.0331	10.0753	chr10	small nuclear ribonucleoprotein D3
Fancl	94.8245	116.241	96.6726	108.95	155.109	155.012	132.946	157.175	6.64103	6.84074	6.91908	7.00023	7.19277	7.10462	7.00328	6.98952	chr11	Fanconi anemia, complementation group L
Klhl1	167.38	230.479	200.679	259.041	154.612	179.258	221.743	239.02	7.47476	7.81695	7.96106	8.25224	7.18811	7.31203	7.73811	7.59609	chr14	kelch-like 1
Erap1	113.298	130.104	131.169	136.338	158.644	141.917	190.616	183.888	6.90456	6.99726	7.34787	7.32534	7.22492	6.97689	7.52053	7.2158	chr13	endoplasmic reticulum aminopeptidase 1
Sorbs3	1334.2	1290.99	991.41	986.222	1353.8	1538.09	1390.54	1525.78	10.5123	10.2221	10.2693	10.1957	10.3177	10.4066	10.4028	10.298	chr14	sorbin and SH3 domain containing 3
Camk2b	608.454	610.021	515.102	504.416	920.708	1009.64	906.993	1050.97	9.35041	9.17872	9.32601	9.22566	9.76737	9.79654	9.78421	9.7603	chr11	calcium/calmodulin-dependent protein kinase II, beta
Xlr4b	23.6866	26.9446	11.313	12.3842	30.7665	30.7216	15.0992	17.4621	4.60959	4.74962	3.92073	3.89618	4.81703	4.76096	3.88957	3.75085	chrX	X-linked lymphocyte-regulated 4B
Racgap1	6.60384	13.5513	21.2699	11.6146	7.33229	6.83646	5	12.0282	2.71423	3.75096	4.79729	3.81703	2.74195	2.64243	2.33088	3.19913	chr15	Rac GTPase-activating protein 1
Slc35d2	165.853	174.394	167.644	175.295	203.6	172.056	249.879	221.367	7.46248	7.41826	7.69993	7.68977	7.58921	7.25152	7.91857	7.48236	chr13	solute carrier family 35, member D2
Htatsf1	396.358	448.977	432.951	445.629	645.837	601.154	546.549	567.612	8.73492	8.75619	9.07615	9.04509	9.25151	9.0502	9.04824	8.85136	chrX	HIV TAT specific factor 1
Olfr446	29.7499	41.1538	37.1703	35.9474	38.2603	33.3676	41.1372	46.3554	4.94047	5.36267	5.57269	5.42429	5.13893	4.87333	5.30817	5.19867	chr6	olfactory receptor 446
Ush1c	1037.35	1286.78	604.183	780.228	907.485	939.447	519.788	729.874	10.1521	10.2163	9.55696	9.86235	9.74444	9.6948	8.97636	9.22635	chr7	Usher syndrome 1C
Xrcc2	10.5828	8.2731	11.005	13.0665	7.58548	10.5015	5.4814	10.5697	3.40511	3.0307	3.88268	3.97709	2.78475	3.22666	2.56581	3.00525	chr5	X-ray repair complementing defective repair in Chinese hamster cells 2
Gm4567	575.187	677.777	404.864	405.866	643.339	539.457	536.838	721.084	9.26308	9.32474	8.97609	8.90597	9.24561	8.89517	9.02324	9.20835	chr7	predicted gene 4567
Gabrb1	760.897	861.461	869.704	920.065	1829.21	1618.62	2018.79	1984.68	9.67431	9.66327	10.0765	10.0996	10.7472	10.4857	10.9427	10.6826	chr5	gamma-aminobutyric acid (GABA) A receptor, subunit beta 1
Cpne6	2333.82	2713.52	2531.97	2749.34	11321.1	9190.91	10241.5	11579	11.3406	11.2451	11.6282	11.6797	13.3475	13.0269	13.2716	13.3013	chr14	copine VI
Hadh	3440.91	4987.96	4571.37	4367.26	5728.07	5546.71	5671.2	6011.74	11.9181	12.0808	12.4393	12.345	12.3773	12.279	12.4191	12.3269	chr3	hydroxyacyl-Coenzyme A dehydrogenase
Snapc5	349.821	408.438	311.979	366.925	330.423	383.138	361.037	443.029	8.55082	8.62201	8.59806	8.75718	8.29493	8.41607	8.44477	8.48745	chr9	small nuclear RNA activating complex, polypeptide 5
Evl	1543.03	1784.2	1473.21	1514.43	1693.45	1582.79	1608.66	1855.76	10.7295	10.6763	10.8441	10.8108	10.6322	10.4573	10.613	10.5866	chr12	Ena-vasodilator stimulated phosphoprotein
Park7	35.1132	30.6477	28.4985	27.4835	35.9886	45.8596	40.6082	35.0818	5.19024	4.93958	5.20223	5.04254	5.04914	5.33674	5.28963	4.7953	chr4	Parkinson disease (autosomal recessive, early onset) 7
Cldn20	59.2449	75.4526	52.0646	46.4946	32.9276	40.4112	36.5213	47.1473	5.96181	6.22189	6.05735	5.79055	4.91843	5.16012	5.13722	5.22279	chr17	claudin 20
Gm15315	23.2794	25.742	10.0905	12.8042	16.3874	16.0616	70.2394	15.7992	4.58594	4.68315	3.75892	3.94686	3.91027	3.82265	6.07357	3.59856	chr8	predicted gene 15315
Dapk2	29.1769	34.9152	27.5013	38.0676	16.3919	15.3933	36.9473	24.7666	4.90885	5.12535	5.14925	5.50575	3.91073	3.76109	5.15276	4.27379	chr9	death-associated protein kinase 2
Akap7	185.269	207.252	175.063	161.971	167.099	187.213	181.922	201.178	7.61786	7.66626	7.75943	7.57544	7.30446	7.37489	7.45485	7.34515	chr10	A kinase (PRKA) anchor protein 7
Med31	2847.87	3424.77	2816.54	2745.27	3206.23	3532.58	3468.79	3930.52	11.6301	11.5709	11.7907	11.6784	11.5383	11.6203	11.7201	11.6808	chr11	mediator complex subunit 31
Apol9b	503.452	443.959	326.56	321.28	430.186	590.455	497.538	564.795	9.07115	8.74152	8.66185	8.5667	8.66523	9.02362	8.91357	8.8454	chr15	apolipoprotein L 9b
Prrg4	9.24882	6.80238	5	7.42464	5	14.6344	5	21.4022	3.20356	2.73424	2.36923	3.16104	2.32415	3.6928	2.33088	4.05534	chr2	proline rich Gla (G-carboxyglutamic acid) 4 (transmembrane)
Optc	62.905	74.2938	52.8907	66.6314	80.4484	93.1173	89.3092	89.1223	6.05318	6.20259	6.08163	6.30318	6.23906	6.36477	6.42244	6.15265	chr1	opticin
Tcf21	32.6399	31.8561	26.4847	25.6516	81.342	82.6456	44.9462	126.111	5.08327	4.99578	5.09257	4.94546	6.25362	6.1873	5.4366	6.66618	chr10	transcription factor 21
Vmn2r36	6.21253	5.74867	5.37739	5	8.1214	5.32056	13.9575	20.192	2.63461	2.51218	2.87252	2.34563	2.89048	2.40645	3.77786	3.96789	chr7	vomeronasal 2, receptor 36
Slc17a5	50.0306	56.3519	60.2307	61.1749	64.105	75.7539	54.5801	81.2579	5.72177	5.80508	6.25566	6.18702	5.90544	6.05508	5.70898	6.01531	chr9	solute carrier family 17 (anion/sugar transporter), member 5
Gnaq	368.191	495.053	368.156	426.654	505.843	676.143	633.486	605.585	8.6242	8.89849	8.83283	8.97874	8.90644	9.22676	9.26127	8.94395	chr19	guanine nucleotide binding protein, alpha q polypeptide
Zfp326	59.3541	67.1237	79.3792	88.5272	90.7709	90.251	88.176	95.8962	5.96546	6.05871	6.64302	6.70923	6.41094	6.3183	6.40429	6.2616	chr5	zinc finger protein 326
Eaf2	74.0696	46.598	34.0835	50.7581	62.6314	58.0471	109.658	97.0683	6.28816	5.54009	5.45017	5.91684	5.87281	5.67275	6.72067	6.28082	chr16	ELL associated factor 2
Vmn1r39	10.0754	5	5	5	5	5	20.5185	10.0783	3.33031	2.32521	2.36923	2.34563	2.32415	2.32455	4.32439	2.92559	chr6	vomeronasal 1 receptor 39
Smek1	55.9432	65.682	76.0428	77.343	81.8825	123.609	89.4283	105.401	5.88087	6.02854	6.57944	6.51731	6.26307	6.77643	6.42469	6.40476	chr12	SMEK homolog 1, suppressor of mek1 (Dictyostelium)
E2f6	58.1585	63.066	92.7614	86.0725	95.7307	98.5804	104.563	107.188	5.93659	5.97322	6.86423	6.66954	6.48751	6.44996	6.65196	6.42807	chr12	E2F transcription factor 6
Gtsf1l	33.0923	13.37	5.84176	9.5335	22.988	35.6858	19.7603	37.8985	5.10313	3.7301	2.98618	3.5301	4.3888	4.97371	4.26874	4.90751	chr2	gametocyte specific factor 1-like
AY761185	33.9431	22.1637	12.9522	16.7625	22.7402	29.3134	17.1607	21.1162	5.1399	4.46582	4.10934	4.33163	4.3745	4.69185	4.06671	4.0345	chr8	cDNA sequence AY761185
Olfr1307	5	17.4272	7.56246	17.0124	11.7737	5.87964	11.5375	11.2168	2.32606	4.11743	3.34719	4.35156	3.43067	2.49121	3.51798	3.09645	chr2	olfactory receptor 1307
Caprin1	385.423	443.365	453.72	498.323	605.974	576.954	688.027	725.087	8.69404	8.73943	9.14621	9.20913	9.16322	8.98921	9.38736	9.21789	chr2	cell cycle associated protein 1
Ncam1	90.8297	112.448	86.4222	99.4946	122.924	115.862	142.711	145.118	6.57757	6.79544	6.7586	6.87224	6.85459	6.68309	7.10614	6.87469	chr9	neural cell adhesion molecule 1
Pqlc3	32.2106	38.1764	25.6247	39.6473	39.9501	33.8691	36.1678	58.8154	5.06224	5.25272	5.04661	5.56489	5.19924	4.89664	5.12225	5.54386	chr12	PQ loop repeat containing
Rbm41	722.406	1051.71	1191.82	1243.99	1190.52	1069.2	1262.75	1332.39	9.59924	9.93629	10.5423	10.5364	10.1283	9.87855	10.2531	10.1007	chrX	RNA binding motif protein 41
Wdr55	195.022	259.567	234.344	256.043	300.914	300.519	310.914	315.043	7.69716	7.98422	8.18393	8.23652	8.15278	8.05996	8.22616	7.99628	chr18	WD repeat domain 55
Zfp786	269.361	403.646	455.929	436.933	387.406	402.281	433.42	446.462	8.17166	8.60469	9.15455	9.01065	8.52234	8.48908	8.713	8.49798	chr6	zinc finger protein 786
B3gnt3	333.104	347.452	291.668	277.171	324.112	362.704	362.86	400.545	8.47868	8.39459	8.49915	8.35015	8.26482	8.33612	8.45147	8.34263	chr8	UDP-GlcNAc:betaGal beta-1,3-N-acetylglucosaminyltransferase 3
Ppp1r21	555.313	748.955	711.466	702.315	967.055	821.469	921.837	993.039	9.21465	9.46536	9.78844	9.69806	9.83865	9.49974	9.80867	9.68021	chr17	protein phosphatase 1, regulatory subunit 21
Olfr591	78.419	96.7769	16.7039	28.6656	61.3898	92.5639	31.9218	53.1143	6.37036	6.58387	4.45796	5.10704	5.84185	6.3553	4.94546	5.39891	chr7	olfactory receptor 591
Shcbp1	75.437	95.6362	77.779	82.0649	71.1278	84.3119	97.2175	94.3109	6.31535	6.5657	6.61386	6.59778	6.05301	6.21602	6.5427	6.23707	chr8	Shc SH2-domain binding protein 1
Zfp57	162.903	190.871	173.787	161.488	176.013	187.253	171.899	201.41	7.43464	7.54807	7.74865	7.57207	7.37727	7.3755	7.37373	7.34674	chr17	zinc finger protein 57
Gal3st3	66.0043	61.0264	34.8595	35.8018	59.3773	67.3067	66.8366	79.2505	6.119	5.9209	5.48448	5.41797	5.79212	5.88958	6.00089	5.97925	chr19	galactose-3-O-sulfotransferase 3
Best1	154.232	262.973	182.385	230.52	283.558	302.956	234.024	372.398	7.35161	8.00064	7.82141	8.08388	8.06558	8.07172	7.81745	8.23944	chr19	bestrophin 1
Myo5a	452.044	679.431	618.062	574.988	464.048	543.082	532.234	572.893	8.91959	9.32851	9.58894	9.40561	8.77839	8.90311	9.01086	8.86254	chr9	myosin VA
Rbms3	95.156	106.362	94.328	86.5922	158.15	143.473	167.839	197.318	6.64647	6.716	6.88646	6.67793	7.22076	6.99436	7.3416	7.31716	chr9	RNA binding motif, single stranded interacting protein
Gpr64	122.522	122.53	91.1876	84.0575	124.135	141.441	142.781	138.506	7.01724	6.91356	6.83942	6.63295	6.86975	6.97252	7.1069	6.80499	chrX	G protein-coupled receptor 64
Mov10	105.496	113.689	81.9321	77.5908	107.349	139.453	117.173	125.612	6.80146	6.81072	6.68641	6.5207	6.65638	6.94959	6.8163	6.66037	chr3	Moloney leukemia virus 10
Ndufa12	1014.82	465.245	234.639	244.923	427.842	474.733	329.253	498.441	10.1174	8.80712	8.18567	8.17247	8.65809	8.71596	8.30869	8.65917	chr10	NADH dehydrogenase (ubiquinone) 1 alpha subcomplex, 12
Sfr1	1854.72	2465.22	2162.05	2196.41	3159.18	3034.41	2972.11	3526.16	10.9952	11.1121	11.4055	11.3628	11.517	11.4008	11.4926	11.5292	chr19	SWI5 dependent recombination repair 1
Ccdc50	158.36	199.174	181.896	188.962	265.87	253.806	249.726	262.084	7.39266	7.61082	7.81733	7.79687	7.97429	7.80957	7.91747	7.73458	chr16	coiled-coil domain containing 50
Map4k4	146.298	168.286	138.376	130.12	127.385	171.683	151.151	164.255	7.27732	7.3712	7.42548	7.25945	6.91083	7.2499	7.18518	7.04795	chr1	mitogen-activated protein kinase kinase kinase kinase 4
Ucma	1115.62	1293.83	891.198	909.563	1223.82	1253.15	1186.12	1374.91	10.2518	10.2252	10.1178	10.0852	10.169	10.1112	10.1687	10.1492	chr2	upper zone of growth plate and cartilage matrix associated
Olfr917	229.729	185.534	40.5664	50.0404	210.862	384.707	94.6457	197.851	7.93883	7.51025	5.69614	5.89763	7.63856	8.42309	6.50568	7.32116	chr9	olfactory receptor 917
Fgf17	17032.9	30728.8	12176.8	14450.9	26886.7	15246.8	18994.1	34055.6	14.255	14.6787	13.8497	14.0461	14.6229	13.7341	14.1744	14.8508	chr14	fibroblast growth factor 17
Cux1	1804.73	1377.4	964.592	1038.68	1464.96	1654.83	1355.34	1663.06	10.9532	10.3151	10.2287	10.2659	10.4252	10.517	10.3685	10.4224	chr5	cut-like homeobox 1
Rtl1	12.0313	23.943	22.575	15.4826	18.2589	26.9565	27.9932	28.823	3.59919	4.57697	4.87777	4.21696	4.06314	4.56837	4.76512	4.49621	chr12	retrotransposon-like 1
Lyzl1	5	5	5	5	5	5	20.3487	5	2.32606	2.32521	2.36923	2.34563	2.32415	2.32455	4.31309	2.32204	chr18	lysozyme-like 1
Cramp1l	706.064	1101.37	938.85	897.538	917.791	1091.95	1027.93	1124.21	9.56385	9.99893	10.1905	10.0665	9.76078	9.90682	9.96706	9.85366	chr17	Crm, cramped-like (Drosophila)
Aplf	201.117	277.299	270.532	275.912	265.94	246.376	308.537	316.891	7.74252	8.07673	8.38599	8.34271	7.97469	7.76692	8.21477	8.00398	chr6	aprataxin and PNKP like factor
Xdh	401.634	484.259	358.319	349.114	476.763	398.284	342.963	391.207	8.75201	8.86655	8.79838	8.68906	8.81949	8.47216	8.37015	8.31056	chr17	xanthine dehydrogenase
Fetub	87.9694	62.88	60.031	46.8716	73.8102	75.9101	73.0334	82.9637	6.53562	5.96843	6.25123	5.80161	6.11048	6.05912	6.12838	6.0472	chr16	fetuin beta
Timeless	33.1578	39.0398	35.8484	40.5631	42.1644	34.784	38.1628	43.2132	5.10582	5.28294	5.52269	5.59743	5.28045	4.93622	5.20375	5.10252	chr10	timeless circadian clock 1
Pgbd5	18.3734	23.9038	24.1237	18.5772	23.6875	31.1757	26.0465	39.4279	4.23419	4.57433	4.96528	4.47832	4.43313	4.78064	4.66818	4.96936	chr8	piggyBac transposable element derived 5
Ddah2	593.058	661.356	627.59	521.276	759.371	773.467	893.646	836.081	9.30953	9.2874	9.61108	9.27377	9.48591	9.41553	9.7648	9.43002	chr17	dimethylarginine dimethylaminohydrolase 2
Mmp28	12.4539	18.3413	12.2144	15.0292	17.8722	22.8097	11.5675	24.0011	3.64956	4.18964	4.02536	4.17274	4.03457	4.33876	3.52145	4.22179	chr11	matrix metallopeptidase 28 (epilysin)
Mrpl45	1280.06	1900.52	1625.01	1513.48	1902.94	2035.06	2090.39	2235.63	10.4566	10.7574	10.9896	10.8094	10.8067	10.8116	10.9937	10.8598	chr11	mitochondrial ribosomal protein L45
Spata3	49.0792	54.8753	45.7593	60.4426	76.6544	88.7786	80.4257	123.499	5.69297	5.76781	5.8708	6.1684	6.16744	6.29272	6.27576	6.6362	chr1	spermatogenesis associated 3
Gm6251	8760.54	13775.7	11008.4	12179.4	13099.5	13854.5	13133.5	14997.5	13.3252	13.5206	13.7211	13.795	13.5642	13.5909	13.6296	13.6799	chr10	predicted gene 6251
Ssrp1	9027.48	11036.9	5573.98	7592.15	3403.57	5061.96	3864.39	5839.77	13.3782	13.2388	12.7459	13.1167	11.6197	12.1499	11.8707	12.2872	chr2	structure specific recognition protein 1
Fgr	48.4556	43.934	50.6718	50.2407	53.931	61.9009	56.0202	67.7549	5.67468	5.45503	6.0179	5.90168	5.65019	5.76977	5.74777	5.74887	chr4	Gardner-Rasheed feline sarcoma viral (Fgr) oncogene homolog
Serpinf1	975.736	1145.56	1638.14	1438.68	1838.71	1552.87	3892.63	3228.11	10.0526	10.054	10.9996	10.7431	10.7545	10.427	11.8827	11.3864	chr11	serine (or cysteine) peptidase inhibitor, clade F, member 1
Gjc2	560.811	592.066	460.703	418.831	575.375	647.986	653.449	697.954	9.22914	9.13984	9.16922	8.95192	9.09365	9.16336	9.31049	9.1593	chr11	gap junction protein, gamma 2
Fbxo46	164.182	217.429	150.836	141.973	203.368	230.359	184.235	209.817	7.44593	7.73759	7.55457	7.38783	7.58765	7.67686	7.47304	7.40666	chr7	F-box protein 46
Sel1l	293.357	371.215	367.536	335.597	412.588	418.897	532.79	523.662	8.29535	8.48617	8.83019	8.63161	8.61058	8.54125	9.01272	8.73135	chr12	sel-1 suppressor of lin-12-like (C. elegans)
Celf3	224.22	206.764	184.215	173.525	231.426	280.109	244.974	277.056	7.90292	7.66331	7.83579	7.67411	7.77506	7.95508	7.88932	7.81493	chr3	CUGBP, Elav-like family member 3
Siah1b	9.92057	13.1081	9.12587	11.4559	15.1087	12.3911	16.1848	12.2167	3.30793	3.70074	3.61408	3.79526	3.7964	3.46051	3.98567	3.22163	chrX	seven in absentia 1B
Ldb3	33.2452	40.1893	28.3098	35.9363	56.1972	59.7241	60.2267	74.1689	5.10858	5.32825	5.19195	5.42386	5.71329	5.71605	5.85227	5.87894	chr14	LIM domain binding 3
Dll3	795.966	721.668	618.926	574.281	753.478	809.663	804.639	839.609	9.74444	9.41431	9.59231	9.40399	9.47411	9.47858	9.61783	9.43738	chr7	delta-like 3 (Drosophila)
Nup35	50.0148	50.5961	37.0672	37.7056	38.092	53.1079	46.478	81.9121	5.72115	5.65795	5.56937	5.4929	5.13215	5.54652	5.48162	6.02724	chr2	nucleoporin 35
Acsf2	92.2017	113.703	84.0789	86.1119	125.886	114.48	151.791	219.542	6.60132	6.81105	6.72117	6.67026	6.89219	6.66737	7.19075	7.47255	chr11	acyl-CoA synthetase family member 2
Gpn3	364.825	431.499	414.951	397.947	550.257	490.449	547.84	597.503	8.60824	8.69961	9.01291	8.87349	9.02785	8.76363	9.05086	8.92507	chr5	GPN-loop GTPase 3
Sh3gl3	211.707	254.31	268.929	239.098	325.137	269.604	306.158	327.477	7.8228	7.95759	8.37787	8.14231	8.27012	7.90222	8.20274	8.04819	chr7	SH3-domain GRB2-like 3
Rnf11	213.071	241.576	210.917	182.959	215.479	234.262	221.137	259.331	7.83186	7.88384	8.03439	7.75372	7.67148	7.69928	7.73388	7.71721	chr4	ring finger protein 11
Oplah	1425.87	3426.27	492.23	446.851	1986.52	1615.71	927.932	1858.85	10.6078	11.5719	9.26767	9.04856	10.8695	10.4833	9.8175	10.589	chr15	5-oxoprolinase (ATP-hydrolysing)
Cyp2b13	24.1648	25.8659	22.349	24.088	29.745	30.5352	30.7057	42.0839	4.63929	4.68928	4.86608	4.8562	4.76833	4.75303	4.89185	5.06408	chr7	cytochrome P450, family 2, subfamily b, polypeptide 13
Dbp	408.045	536.98	264.57	239.767	506.93	472.38	275.788	326.528	8.7763	9.00801	8.35449	8.14519	8.91046	8.70858	8.05893	8.0451	chr7	D site albumin promoter binding protein
Cdh23	107.007	101.978	95.9963	90.6292	138.661	124.061	110.296	122.336	6.82245	6.6563	6.91038	6.74106	7.03524	6.78143	6.73013	6.62241	chr10	cadherin 23 (otocadherin)
Egfem1	13.4173	20.6004	9.19433	11.0249	25.4319	30.361	33.3999	19.442	3.75793	4.35923	3.62337	3.74104	4.54005	4.74408	5.00947	3.91506	chr3	EGF-like and EMI domain containing 1
Snx14	182.655	233.229	270.995	311.346	351.013	309.827	310.191	386.36	7.59912	7.83437	8.38888	8.52085	8.37787	8.10482	8.2234	8.29051	chr9	sorting nexin 14
Gfra1	614.284	769.587	593.78	659.915	1443.46	1375.67	1579.76	1553.36	9.36552	9.50466	9.53433	9.61076	10.4054	10.245	10.5887	10.3213	chr19	glial cell line derived neurotrophic factor family receptor alpha 1
Tcl1b2	144.528	133.829	122.847	110.998	161.893	157.27	162.779	183.363	7.26064	7.04025	7.25696	7.0272	7.25757	7.1238	7.29245	7.21157	chr12	T cell leukemia/lymphoma 1B, 2
Rnf169	3682.93	5694	3866.85	4495.61	3480.01	3809.24	3154.44	3342.23	12.0222	12.2702	12.2294	12.38	11.6527	11.7402	11.5856	11.4378	chr7	ring finger protein 169
Rasa3	103.675	110.244	103.715	91.1111	102.897	122.923	125.584	136.104	6.77277	6.76679	7.0182	6.74966	6.59471	6.76879	6.91751	6.77971	chr8	RAS p21 protein activator 3
Xrn2	798.308	976.924	869.122	950.418	1247.88	1217.59	1148.91	1235.32	9.74959	9.83807	10.0756	10.1407	10.2007	10.0759	10.1227	9.99067	chr2	5'-3' exoribonuclease 2
Taf9	31752.1	33016.2	13553.3	12180.7	19796.3	35769.4	25404.7	32569.7	15.146	14.8166	14.0334	13.7972	14.1601	14.9899	14.5984	14.7966	chr13	TAF9 RNA polymerase II, TATA box binding protein (TBP)-associated factor
A730017C20Rik	144.729	195.962	142.93	140.43	211.789	198.389	195.989	244.704	7.26333	7.58823	7.47617	7.37336	7.64546	7.46195	7.56055	7.63072	chr18	RIKEN cDNA A730017C20 gene
Cdk8	156.159	215.753	204.182	209.616	219.9	225.588	241.365	257.115	7.3712	7.72627	7.9833	7.94838	7.69955	7.64702	7.86617	7.70472	chr5	cyclin-dependent kinase 8
Ncaph2	125.426	152.936	177.995	155.981	183.982	199.526	194.958	202.186	7.05274	7.23572	7.78338	7.52087	7.43968	7.47121	7.55355	7.35128	chr15	non-SMC condensin II complex, subunit H2
Gpr149	25.0859	17.1121	12.3919	13.5091	45.434	37.7541	30.6249	34.7584	4.69099	4.09226	4.04381	4.02218	5.39297	5.0601	4.88827	4.78092	chr3	G protein-coupled receptor 149
Pcmtd2	106.612	103.282	112.465	119.065	134.842	137.979	126.225	156.894	6.81658	6.67533	7.13467	7.13053	6.99338	6.9328	6.92494	6.98701	chr2	protein-L-isoaspartate (D-aspartate) O-methyltransferase domain containing 2
Zan	14.3642	24.3339	24.8027	16.2771	17.2794	23.2249	30.0088	27.3312	3.85617	4.60072	5.00151	4.28736	3.98542	4.36406	4.85886	4.42311	chr5	zonadhesin
Zyx	209.362	240.86	191.901	199.378	188.264	249.697	215.435	242.089	7.80612	7.88106	7.89422	7.87421	7.47333	7.78636	7.69814	7.61562	chr6	zyxin
Sult1b1	17.0251	11.1671	8.51101	8.44749	15.9551	13.5013	13.7798	18.4132	4.12043	3.47083	3.51974	3.34861	3.87249	3.57834	3.75841	3.82895	chr5	sulfotransferase family 1B, member 1
Ces2f	1930.04	2006.48	1564.92	1653.38	1991.87	2112.71	1950.98	2196.41	11.0537	10.8321	10.9386	10.9471	10.8728	10.8715	10.8959	10.8353	chr8	carboxylesterase 2F
Pou2f1	8.69581	14.4598	5	9.25523	5.61573	21.5555	8.3706	19.9011	3.0993	3.84646	2.36923	3.4833	2.43177	4.25465	3.08737	3.94489	chr1	POU domain, class 2, transcription factor 1
Plcxd3	423.232	479.653	394.204	452.837	447.191	430.866	485.886	519.052	8.82444	8.85136	8.93872	9.07039	8.72407	8.58155	8.87885	8.71655	chr15	phosphatidylinositol-specific phospholipase C, X domain containing 3
Ilf3	61.8222	82.8796	68.7815	65.8302	116.198	116.443	113.033	119.317	6.02612	6.35354	6.43865	6.28736	6.76961	6.6911	6.76679	6.58662	chr9	interleukin enhancer binding factor 3
Dync1i1	6177.77	3419.87	494.589	1225.41	2280.69	3638.06	684.835	3525.05	12.8054	11.5691	9.27295	10.5142	11.0581	11.6663	9.38041	11.5284	chr6	dynein cytoplasmic 1 intermediate chain 1
Ung	424.294	285.127	180.901	179.066	229.804	289.284	223.218	291.456	8.82819	8.11582	7.80785	7.7221	7.76344	8.00365	7.74769	7.88429	chr5	uracil DNA glycosylase
Gtf2ird1	1341.22	1567.59	1393.67	1308.99	1250.14	1331.62	1393.71	1641.76	10.5225	10.4903	10.7579	10.6113	10.2053	10.1981	10.4063	10.4041	chr5	general transcription factor II I repeat domain-containing 1
Wdr48	292.24	388.102	351.933	361.486	374.763	384.246	394.364	459.333	8.28942	8.54857	8.77256	8.73624	8.47109	8.42149	8.57149	8.54125	chr9	WD repeat domain 48
Yeats4	769.636	1024.32	1007.03	1053.92	1030.3	1050.75	1209.87	1240.38	9.69189	9.90346	10.2904	10.2908	9.92834	9.85237	10.1965	9.99644	chr10	YEATS domain containing 4
Mmrn1	42.2775	26.2605	12.1739	19.7859	103.888	28.6422	21.7639	30.245	5.46841	4.7123	4.02001	4.57099	6.60936	4.65684	4.41279	4.56899	chr6	multimerin 1
Eno3	232.574	209.356	176.577	173.33	213.418	228.263	204.417	265.367	7.95566	7.68004	7.77169	7.67186	7.65766	7.66503	7.62338	7.75306	chr11	enolase 3, beta muscle
9830107B12Rik	56.5493	56.5887	38.3461	34.0208	53.4309	57.5965	38.5039	46.4594	5.89471	5.81271	5.6153	5.34815	5.63866	5.66152	5.21751	5.20223	chr17	RIKEN cDNA 9830107B12 gene
Mthfs	116.873	113.91	75.8405	82.1235	97.7218	140.693	128.364	128.26	6.94959	6.81358	6.57628	6.59899	6.51655	6.96401	6.95224	6.69213	chr9	5, 10-methenyltetrahydrofolate synthetase
Glis3	41.0915	46.8373	31.5582	28.0184	41.2873	51.0188	39.9462	53.3511	5.42617	5.54652	5.34731	5.07141	5.24726	5.48822	5.26797	5.40591	chr19	GLIS family zinc finger 3
Vrk1	905.936	999.463	646.955	647.514	1157.09	1365.59	863.414	1101.5	9.93801	9.86776	9.65366	9.58545	10.0859	10.2352	9.7138	9.82765	chr12	vaccinia related kinase 1
H1fx	1030.71	1303.83	767.63	764.021	1048.67	1575	1420.29	1736.98	10.1412	10.2373	9.89651	9.8318	9.95073	10.4502	10.4328	10.4869	chr6	H1 histone family, member X
Hagh	47.4921	20.7132	10.08	5	14.7475	35.0378	9.19378	13.9948	5.64525	4.3667	3.75626	2.34563	3.76095	4.94678	3.21382	3.41788	chr17	hydroxyacyl glutathione hydrolase
Fbxo34	61.5268	62.8615	49.9726	50.8407	67.8817	71.6273	58.0568	73.2887	6.0185	5.96811	5.99578	5.91993	5.98404	5.97682	5.80264	5.86294	chr14	F-box protein 34
Ik	5299.63	7214.96	6426.03	6872.4	8202.26	7748.72	7442.21	8199.72	12.5738	12.59	12.9362	12.9582	12.8918	12.7576	12.8276	12.79	chr18	IK cytokine
2310039H08Rik	499.606	702.026	523.409	606.187	862.214	909.892	803.539	944.452	9.05939	9.37336	9.34708	9.48271	9.67053	9.64302	9.6155	9.61005	chr17	RIKEN cDNA 2310039H08 gene
Ggnbp1	4243.94	5335.88	2012.17	2689.93	5599.93	4141.16	1821.76	2883.97	12.2332	12.1881	11.3092	11.6532	12.3351	11.8572	10.7948	11.2185	chr17	gametogenetin binding protein 1
2210408I21Rik	109.242	150.742	128.426	146.591	157.618	152.171	147.479	167.112	6.85159	7.21637	7.31961	7.43416	7.21508	7.07812	7.15251	7.07136	chr13	RIKEN cDNA 2210408I21 gene
Plec	38.144	42.2896	30.8821	40.2426	45.1663	37.5377	48.5502	47.966	5.31443	5.4015	5.31578	5.58595	5.38352	5.05036	5.54329	5.24705	chr15	plectin
Mef2a	470.79	560.818	596.214	627.735	859.552	802.407	935.417	1018.63	8.97922	9.06531	9.54031	9.53347	9.66547	9.46549	9.82879	9.71665	chr7	myocyte enhancer factor 2A
2310022A10Rik	2219.17	1852.59	1566.65	1545.56	1777.34	2047.13	1898.43	2144.55	11.2639	10.7266	10.9405	10.8447	10.7034	10.8218	10.8557	10.8012	chr7	RIKEN cDNA 2310022A10 gene
Vax1	45.2459	45.6692	35.674	37.2979	64.5969	47.9006	42.0561	58.6334	5.57372	5.50975	5.51732	5.47767	5.91885	5.39764	5.33994	5.53834	chr19	ventral anterior homeobox 1
Pfdn4	818.22	932.064	385.625	416.026	593.076	879.706	419.514	543.587	9.78604	9.77011	8.90523	8.94106	9.13405	9.59888	8.66922	8.78806	chr2	prefoldin 4
Sytl1	36.0588	35.1619	36.695	29.3782	27.7911	34.8708	47.1358	58.9525	5.23066	5.13572	5.5536	5.14172	4.66859	4.94008	5.50452	5.54672	chr4	synaptotagmin-like 1
Pcdhb21	756.556	1222.88	1013.85	1055.88	947.906	962.543	914.144	962.506	9.66493	10.1463	10.2996	10.2937	9.80867	9.72695	9.79438	9.6357	chr18	protocadherin beta 21
Fam102a	37.1831	61.6614	31.7321	37.6864	38.8287	50.6196	57.24	58.815	5.27815	5.94064	5.35429	5.4925	5.16099	5.47694	5.78017	5.54373	chr2	family with sequence similarity 102, member A
Pde7a	133.389	120.781	147.281	133.904	166.103	174.527	183.827	164.857	7.14674	6.89472	7.51881	7.30093	7.29507	7.27538	7.47005	7.05309	chr3	phosphodiesterase 7A
BC005764	6706.26	9460.81	7798.88	8159.21	6739.62	6835.84	6306.59	7266.58	12.9281	13.0069	13.2049	13.212	12.6016	12.5927	12.5711	12.6151	chr10	cDNA sequence BC005764
Lrfn4	417.409	393.696	292.412	322.802	403.663	449.151	394.857	456.886	8.80548	8.56825	8.50197	8.57482	8.57841	8.64009	8.57456	8.53134	chr19	leucine rich repeat and fibronectin type III domain containing 4
Acot4	121.989	101.99	68.6329	75.3182	113.676	153.07	113.201	137.758	7.00956	6.65638	6.43585	6.48318	6.73955	7.08829	6.76899	6.79602	chr12	acyl-CoA thioesterase 4
Tsga8	428.287	366.766	282.972	314.813	353.814	424.584	389.467	545.178	8.84467	8.47012	8.4505	8.53854	8.3905	8.55963	8.55311	8.79252	chrX	testis specific gene A8
Mip	324.307	293.596	232.33	210.315	281.376	367.669	308.167	361.617	8.44001	8.16098	8.1711	7.95261	8.05454	8.35954	8.21284	8.19725	chr10	major intrinsic protein of eye lens fiber
Cenpv	35.2124	35.5424	28.0586	29.5491	47.1975	49.0176	42.7366	48.3652	5.19543	5.15268	5.18065	5.14788	5.45062	5.43166	5.36154	5.25786	chr11	centromere protein V
Lhcgr	9.32392	9.63646	6.20351	13.0551	10.0207	10.148	14.1768	20.9428	3.21491	3.25708	3.06913	3.97573	3.19108	3.17792	3.79941	4.02173	chr17	luteinizing hormone/choriogonadotropin receptor
Zdhhc21	4320.3	7279.61	5802.16	6147.36	5108.44	5437.34	5330.19	5848.11	12.2622	12.6016	12.795	12.8088	12.2078	12.2503	12.3343	12.2878	chr4	zinc finger, DHHC domain containing 21
Dolk	2004.29	3017.99	2301.41	2351.39	2937.14	3126.05	2811.12	3405.79	11.115	11.3976	11.4937	11.4601	11.4127	11.4396	11.4125	11.472	chr2	dolichol kinase
Galnt7	14.5595	20.3994	20.7573	22.6904	32.0409	25.097	24.5804	40.3787	3.87758	4.34114	4.76498	4.7677	4.87777	4.47517	4.58301	5.00493	chr8	UDP-N-acetyl-alpha-D-galactosamine: polypeptide N-acetylgalactosaminyltransferase 7
Arf6	267.078	373.447	356.648	347.151	448.364	354.743	411.369	429.995	8.15799	8.49485	8.79252	8.67948	8.7285	8.30262	8.63795	8.44636	chr12	ADP-ribosylation factor 6
Reps1	309.308	364.94	294.455	284.122	446.387	438.476	442.969	512.356	8.36828	8.46189	8.51127	8.38617	8.72125	8.60507	8.74516	8.70059	chr10	RalBP1 associated Eps domain containing protein
Gabpb1	556.925	723.126	371.727	411.001	569.763	551.844	353.526	457.461	9.21882	9.41744	8.8506	8.92495	9.07755	8.92683	8.41579	8.53431	chr2	GA repeat binding protein, beta 1
Mup3	5.12491	7.59772	10.6366	8.8536	5	22.3161	15.1957	9.01494	2.42374	2.89881	3.83037	3.41909	2.32415	4.30852	3.89868	2.75414	chr4	major urinary protein 3
Fut10	27.5877	34.2883	25.692	33.6212	46.554	37.9758	40.2526	50.4724	4.82917	5.10016	5.05036	5.33377	5.43022	5.06972	5.27815	5.32204	chr8	fucosyltransferase 10
Pbx1	4965.89	6394.52	5380.56	5416.1	6115.72	5854.19	5616.33	6578.4	12.4811	12.4474	12.6964	12.6441	12.4646	12.3642	12.4066	12.459	chr1	pre B cell leukemia homeobox 1
Megf10	52.4617	61.3519	40.9367	42.1281	63.3196	72.943	71.7841	82.2582	5.79324	5.93133	5.70845	5.64967	5.88811	6.00215	6.10549	6.03408	chr18	multiple EGF-like-domains 10
Rwdd3	10.9356	15.4725	9.51188	15.8777	21.9468	25.5126	19.808	18.2711	3.448	3.94848	3.67493	4.25393	4.32634	4.49725	4.27236	3.81751	chr3	RWD domain containing 3
Sytl3	49.1724	55.2597	52.6129	51.9057	76.1762	78.1599	70.0141	102.007	5.6956	5.77734	6.07285	5.94925	6.15696	6.10452	6.06927	6.35284	chr17	synaptotagmin-like 3
Gm8693	29.5937	28.9319	18.7098	23.9951	23.7678	40.6326	41.3257	41.211	4.93089	4.8576	4.62264	4.8501	4.43802	5.16662	5.31358	5.03424	chr7	predicted gene 8693
Spaca5	35.2208	60.5835	38.3862	45.9393	58.4221	55.2252	43.4637	51.0362	5.19609	5.91098	5.61744	5.77432	5.76781	5.6014	5.38892	5.33799	chrX	sperm acrosome associated 5
Akap8	350.12	304.797	168.221	194.71	243.633	265.952	157.643	317.692	8.55148	8.20952	7.70524	7.83853	7.84681	7.88179	7.24885	8.00661	chr17	A kinase (PRKA) anchor protein 8
Zfp617	258.198	295.338	269.634	285.673	310.963	360.692	322.568	356.521	8.10688	8.16997	8.38179	8.3937	8.20381	8.32767	8.27915	8.17783	chr8	zinc finger protein 617
Parp1	575.075	725.569	625.479	604.085	1298.26	1190.41	1120.73	1139.78	9.26229	9.42194	9.60572	9.47886	10.26	10.04	10.0881	9.87493	chr1	poly (ADP-ribose) polymerase family, member 1
Myh4	818.648	742.036	542.637	567.998	779.788	911.899	850.755	931.469	9.78651	9.45319	9.40351	9.39129	9.5269	9.64807	9.6936	9.58988	chr11	myosin, heavy polypeptide 4, skeletal muscle
Zfp872	184.451	72.5655	63.6503	65.1208	82.7907	80.461	72.5632	103.295	7.61175	6.16744	6.33384	6.27107	6.27776	6.14781	6.119	6.36991	chr9	zinc finger protein 872
Dok7	729.931	611.391	429.38	415.563	454.115	685.024	615.681	720.691	9.6148	9.18249	9.06313	8.94043	8.74757	9.24474	9.21596	9.20754	chr5	docking protein 7
Zdhhc3	181.063	105.239	91.8113	100.915	120.616	119.043	133.424	155.681	7.58742	6.70204	6.85097	6.89205	6.82591	6.72415	7.007	6.97592	chr9	zinc finger, DHHC domain containing 3
Sdc3	81.1202	66.7915	27.3347	33.6173	52.5216	74.3197	51.95	74.7875	6.41868	6.05133	5.13925	5.33359	5.61129	6.02793	5.64085	5.89153	chr4	syndecan 3
Olfr639	240.705	194.119	177.407	183.715	234.632	274.678	229.756	285.063	8.00714	7.57508	7.77758	7.75909	7.79402	7.92505	7.78891	7.85402	chr7	olfactory receptor 639
Pbld2	143.033	109.914	96.9622	104.669	125.134	144.567	101.082	125.455	7.24319	6.7625	6.92404	6.94455	6.88338	7.00811	6.60096	6.6576	chr10	phenazine biosynthesis-like protein domain containing 2
Krtap9-5	12.0582	9.65873	8.99581	13.3688	20.9072	19.2371	13.1299	16.5048	3.60208	3.26206	3.59278	4.00797	4.25644	4.08896	3.69455	3.66384	chr11	keratin associated protein 9-5
Nsun5	72.5327	80.6582	79.2944	80.3912	86.1652	92.9099	103.061	106.521	6.2588	6.31441	6.64153	6.57082	6.33521	6.3612	6.63015	6.42026	chr5	NOL1/NOP2/Sun domain family, member 5
Ttc9	561.47	747.745	710.235	741.36	765.028	804.628	713.389	851.268	9.23165	9.46347	9.78623	9.78455	9.49489	9.46977	9.43819	9.45936	chr12	tetratricopeptide repeat domain 9
Vamp1	106.761	162.028	117.343	112.794	111.921	141.658	123.426	125.275	6.81933	7.31743	7.19443	7.05142	6.71742	6.97436	6.89049	6.65603	chr6	vesicle-associated membrane protein 1
Ccr10	61.7798	63.8229	56.5533	58.8957	58.441	55.6704	51.3913	55.6686	6.02468	5.99086	6.16704	6.13021	5.76811	5.61217	5.62485	5.46643	chr11	chemokine (C-C motif) receptor 10
Tmem191c	645.89	890.344	872.246	976.614	916.625	897.41	814.107	884.913	9.43523	9.71136	10.0821	10.1801	9.75919	9.62566	9.63536	9.51817	chr16	transmembrane protein 191C
Hs3st2	766.081	611.312	495.255	537.967	581.341	655.532	594.635	739.758	9.68588	9.18234	9.2754	9.31777	9.10841	9.18201	9.16642	9.24932	chr7	heparan sulfate (glucosamine) 3-O-sulfotransferase 2
Bend7	79.712	67.6124	38.829	51.8958	53.3356	94.2801	59.6921	67.7577	6.3931	6.0688	5.6329	5.94896	5.63644	6.38349	5.84021	5.74896	chr2	BEN domain containing 7
Gm21943	6461.82	7543.56	2164.38	2732.77	4067.53	6606.59	2365.27	3994.83	12.8801	12.6521	11.4084	11.673	11.8772	12.541	11.1611	11.7073	chrY	predicted gene, 21943
Gm1966	8.91964	16.3284	5	10.088	7.93135	11.2465	5.37772	15.8679	3.13823	4.02375	2.36923	3.60928	2.85079	3.32302	2.54687	3.6045	chr7	predicted gene 1966
Lypd1	124.346	182.196	112.275	87.6017	227.866	210.474	154.196	170.781	7.04083	7.48059	7.13265	6.69632	7.75058	7.54642	7.21376	7.1052	chr1	Ly6/Plaur domain containing 1
Stim1	20.8666	17.6401	29.2248	23.8164	29.6655	35.0994	26.4557	32.7406	4.41955	4.13498	5.23953	4.83835	4.76387	4.94867	4.69025	4.68268	chr7	stromal interaction molecule 1
Cul7	1178.57	1331.93	878.942	927.991	894.141	1379.43	1106.95	1387.42	10.3404	10.2678	10.0942	10.1104	9.72719	10.2497	10.0686	10.1633	chr17	cullin 7
Gm11744	256.528	192.629	128.248	145.692	164.841	203.756	166.891	217.1	8.09883	7.5629	7.31812	7.42563	7.28501	7.50237	7.33325	7.45593	chr11	predicted gene 11744
Map6d1	8039.38	8037.37	6047.76	6733.54	7047.08	8190.26	7632.49	8995.58	13.1931	12.7503	12.8551	12.9332	12.67	12.8592	12.8571	12.9262	chr16	MAP6 domain containing 1
Olfr803	5	5	5	5	17.527	5	5	5	2.32606	2.32521	2.36923	2.34563	4.00403	2.32455	2.33088	2.32204	chr10	olfactory receptor 803
Eme2	148.21	168.811	177.905	159.396	187.78	183.328	224.406	206.216	7.29461	7.37653	7.78242	7.55137	7.46935	7.34561	7.75557	7.38292	chr17	essential meiotic endonuclease 1 homolog 2 (S. pombe)
Clk1	1036.51	1451.15	1652.1	1470.16	2159.77	1948.35	1984.16	1989.69	10.1504	10.3827	11.0186	10.7727	10.9849	10.7519	10.9174	10.6863	chr1	CDC-like kinase 1
Zfp629	18.1782	24.9951	19.3668	11.0011	24.2741	29.5435	23.6698	26.6038	4.21964	4.63757	4.66859	3.73856	4.46971	4.70488	4.53097	4.38268	chr7	zinc finger protein 629
Pf4	41.8651	51.2923	43.0442	46.7187	46.1355	30.8268	42.6283	58.8439	5.45344	5.67765	5.78114	5.79722	5.41663	4.7663	5.35778	5.54452	chr5	platelet factor 4
Acy3	154.871	136.475	87.423	85.4104	129.811	160.783	153.432	129.809	7.35916	7.06943	6.77829	6.65857	6.93879	7.15647	7.20605	6.70923	chr19	aspartoacylase (aminoacylase) 3
Sox3	85.6382	121.716	94.319	107.11	141.361	144.407	162.79	200.581	6.49698	6.90364	6.88609	6.97628	7.061	7.00573	7.29267	7.33987	chrX	SRY (sex determining region Y)-box 3
H2-Eb1	508.412	470.215	371.929	361.399	480.474	575.164	520.845	573.356	9.08668	8.82292	8.85172	8.73596	8.83078	8.98554	8.97852	8.86438	chr17	histocompatibility 2, class II antigen E beta
Nxf3	27.9975	42.0436	10.9345	12.5879	30.6996	50.1249	18.093	24.1616	4.84818	5.39297	3.87264	3.91967	4.81339	5.46153	4.14587	4.23456	chrX	nuclear RNA export factor 3
Mon1a	1266.91	1601.74	1408.15	1583.18	1784.1	1740.79	2042.51	2237.21	10.4427	10.5196	10.7802	10.8799	10.7085	10.5846	10.9581	10.8616	chr9	MON1 homolog A (yeast)
Tctex1d1	38.6752	26.592	34.4774	27.2917	36.402	29.6363	45.5537	43.161	5.33481	4.73101	5.4689	5.03352	5.06623	4.71072	5.45473	5.10004	chr4	Tctex1 domain containing 1
Cxcl3	762.826	715.452	618.496	710.89	673.012	751.311	809.036	919	9.6765	9.40165	9.58988	9.71908	9.31099	9.37115	9.62478	9.5699	chr5	chemokine (C-X-C motif) ligand 3
Ssr4	416.353	402.098	342.854	321.619	430.797	495.842	468.789	508.642	8.80227	8.59894	8.73285	8.56841	8.66863	8.77887	8.83103	8.68982	chrX	signal sequence receptor, delta
Zscan4f	7.29922	8.45328	5	5	5	16.1506	5	5	2.85012	3.0639	2.36923	2.34563	2.32415	3.83084	2.33088	2.32204	chr7	zinc finger and SCAN domain containing 4F
F2rl3	77.2236	75.3276	53.3023	60.0519	70.7705	73.1935	69.9533	87.0332	6.34878	6.22002	6.09116	6.15982	6.04568	6.00636	6.0678	6.11509	chr8	coagulation factor II (thrombin) receptor-like 3
Cnpy3	70.712	85.9702	87.7054	83.0478	93.3403	101.16	92.4464	119.721	6.22037	6.40412	6.78387	6.61394	6.45253	6.48827	6.47166	6.59196	chr17	canopy 3 homolog (zebrafish)
A930009A15Rik	13.9561	20.742	9.54692	17.4396	15.8677	25.6581	20.8691	26.5721	3.81578	4.36996	3.68084	4.38727	3.86454	4.50518	4.34862	4.38057	chr10	RIKEN cDNA A930009A15 gene
Ergic2	380.746	547.68	420.835	483.051	526.088	530.582	510.697	598.964	8.67625	9.03275	9.03516	9.16314	8.9666	8.87457	8.9517	8.92821	chr6	ERGIC and golgi 2
St6galnac4	116.537	115.55	99.7049	97.7327	119.202	143.152	160.305	180.267	6.94571	6.83209	6.96461	6.84615	6.80894	6.98985	7.2701	7.186	chr2	ST6 (alpha-N-acetyl-neuraminyl-2,3-beta-galactosyl-1,3)-N-acetylgalactosaminide alpha-2,6-sialyltransferase 4
Efcab12	20.0624	18.7529	10.3981	11.6254	40.4133	35.6846	20.6992	51.0725	4.36183	4.22155	3.79863	3.81899	5.21509	4.97353	4.33888	5.33942	chr6	EF-hand calcium binding domain 12
Olfr132	13.9932	6.86785	5	5	7.36306	5	5	6.54764	3.81924	2.74801	2.36923	2.34563	2.74813	2.32455	2.33088	2.399	chr17	olfactory receptor 132
Slain2	10.6001	13.2108	16.6518	13.0404	16.9487	13.0811	15.5577	19.5667	3.40742	3.71253	4.45412	3.97431	3.95603	3.53242	3.92948	3.92207	chr5	SLAIN motif family, member 2
Gigyf1	536.918	465.571	351.216	345.723	431.327	511.448	444.93	528.219	9.16403	8.80874	8.76967	8.67516	8.67137	8.82415	8.7514	8.74298	chr5	GRB10 interacting GYF protein 1
Lrrcc1	12.3297	20.015	9.08649	14.2568	15.607	23.7956	20.6548	75.2812	3.63377	4.31476	3.60732	4.09797	3.84412	4.3993	4.33526	5.90131	chr3	leucine rich repeat and coiled-coil domain containing 1
Nsmce1	1904	2728.93	2307	2312	3012.73	3075.87	3385.78	3358.52	11.0359	11.2533	11.4973	11.4403	11.4523	11.4173	11.6902	11.4489	chr7	non-SMC element 1 homolog (S. cerevisiae)
Mtm1	2384	2408.45	1998.88	2272.17	2217.83	2231.09	1870.57	2370.88	11.3724	11.0813	11.2995	11.4146	11.0222	10.951	10.834	10.9443	chrX	X-linked myotubular myopathy gene 1
Tpm1	3793.84	5427.95	6268.22	5180.18	4833.72	4551.32	6621.1	6372.11	12.0635	12.2048	12.8929	12.583	12.1307	11.9977	12.653	12.4107	chr9	tropomyosin 1, alpha
Pramel3	29.8236	29.4813	23.1538	27.9381	29.4248	36.0332	31.6911	47.1051	4.94485	4.88653	4.91199	5.06732	4.75276	4.98774	4.93536	5.22118	chrX	preferentially expressed antigen in melanoma-like 3
Gpr33	80.7365	85.5663	65.5545	58.8348	83.0116	94.4527	90.4523	112.857	6.41112	6.39787	6.37461	6.1283	6.28196	6.38652	6.44021	6.50471	chr12	G protein-coupled receptor 33
Psd3	68.3521	105.502	81.2346	94.3608	122.744	139.79	122.358	130.318	6.17175	6.70525	6.6758	6.79877	6.85172	6.95355	6.8785	6.71585	chr8	pleckstrin and Sec7 domain containing 3
Rexo1	36.4482	47.9867	35.0405	30.7202	39.5176	45.2551	41.7321	87.353	5.24852	5.58272	5.49231	5.20103	5.1848	5.31963	5.33063	6.12036	chr10	REX1, RNA exonuclease 1 homolog (S. cerevisiae)
Zfp607	747.126	696.812	215.856	244.206	316.778	402.685	179.107	340.569	9.6504	9.36216	8.06865	8.16803	8.23236	8.48987	7.43251	8.10937	chr7	zinc finger proten 607
Mapk1	12884.9	16703.3	15374	16987.2	19421.3	19092.2	20351.3	21455.3	13.8667	13.8118	14.2087	14.2712	14.1322	14.0656	14.2741	14.1913	chr16	mitogen-activated protein kinase 1
Ak6	856.103	1257.18	1243.27	1210.78	1111.69	1117.91	1497.55	1393.92	9.85967	10.187	10.6026	10.4939	10.0312	9.94307	10.51	10.1704	chr13	adenylate kinase isoenzyme 6
Ercc1	1342.78	1328.24	1137.25	1144.97	1376.99	1423.46	1537.99	1724.79	10.525	10.2651	10.4699	10.4125	10.343	10.2966	10.5527	10.4739	chr7	excision repair cross-complementing rodent repair deficiency, complementation group 1
Fbxo40	208.607	245.819	78.9484	121.955	187.485	224.633	71.9092	121.431	7.80081	7.91185	6.63571	7.16683	7.46676	7.64154	6.10757	6.6127	chr16	F-box protein 40
Ccdc61	59.4196	51.0306	68.7105	69.0384	77.3046	64.2595	80.9347	68.1218	5.96715	5.67052	6.43744	6.35213	6.17844	5.82207	6.28443	5.75773	chr7	coiled-coil domain containing 61
Wash	136.588	71.2211	68.0323	60.7317	84.5062	83.3722	78.8476	95.0395	7.17833	6.14304	6.42567	6.17772	6.3064	6.19909	6.24765	6.24969	chr17	WAS protein family homolog
Bicc1	259.771	345.441	415.567	395.392	488.893	433.451	557.357	703.875	8.11582	8.38428	9.01565	8.86341	8.85554	8.58917	9.07551	9.17342	chr10	bicaudal C homolog 1 (Drosophila)
Psg23	8961.05	11404.9	10445	11092.7	11203.3	11992.6	11213.7	11092.7	13.3592	13.28	13.6524	13.6629	13.3267	13.3955	13.3992	13.2333	chr7	pregnancy-specific glycoprotein 23
Degs2	656.003	667.807	559.705	645.438	736.977	742.955	725.194	836.549	9.45936	9.30272	9.44852	9.5814	9.44083	9.35463	9.46711	9.43167	chr12	degenerative spermatocyte homolog 2 (Drosophila), lipid desaturase
Adamts6	5	6.7441	5.43041	7.12268	14.8207	18.0779	20.7186	14.3863	2.32606	2.72076	2.88699	3.10036	3.76855	4.00199	4.33995	3.45457	chr13	a disintegrin-like and metallopeptidase (reprolysin type) with thrombospondin type 1 motif, 6
Bglap3	567.042	967.108	703.433	734.562	744.054	805.661	793.8	820.418	9.2429	9.82197	9.77114	9.76986	9.45492	9.47106	9.59822	9.40113	chr3	bone gamma-carboxyglutamate protein 3
Acta2	1418.34	2110.93	1244.72	1431.04	2753.2	1828.77	2075.26	2860.14	10.6014	10.9059	10.6044	10.7372	11.3234	10.6616	10.9808	11.2067	chr19	actin, alpha 2, smooth muscle, aorta
Speg	375.888	152.734	107.405	117.242	150.569	144.097	132.776	144.023	8.6573	7.23266	7.06974	7.11128	7.15052	7.00193	7.00212	6.86477	chr1	SPEG complex locus
Prom1	192.642	242.111	220.41	267.281	324.428	281.739	328.5	406.016	7.67654	7.88666	8.09335	8.29865	8.26683	7.96478	8.3056	8.36375	chr5	prominin 1
Gm11596	403.114	480.983	452.012	481.746	370.221	370.496	376.301	419.19	8.75718	8.85653	9.14036	9.1593	8.45158	8.37109	8.50444	8.40919	chr11	predicted gene 11596
Papd7	52.3351	65.4877	75.8749	68.126	70.1823	82.8204	79.0194	84.5177	5.78995	6.02497	6.57716	6.33579	6.03342	6.19149	6.25006	6.07104	chr13	PAP associated domain containing 7
H2-Q7	112.971	97.5238	109.936	97.1242	285.51	86.3456	119.402	147.246	6.9001	6.59598	7.09984	6.83728	8.0746	6.24935	6.84427	6.89525	chr17	histocompatibility 2, Q region locus 7
1700030F18Rik	54.6378	45.7296	25.6913	26.389	35.4556	45.3254	40.4067	37.4904	5.84911	5.51065	5.0502	4.98583	5.02765	5.32125	5.28278	4.89018	chr15	RIKEN cDNA 1700030F18 gene
Serinc4	159.127	178.349	101.142	117.787	144.758	162.036	150.427	183.638	7.39999	7.45072	6.98221	7.11762	7.09348	7.16669	7.17909	7.21364	chr2	serine incorporator 4
Trappc9	140.995	145.355	122.112	151.532	181.394	171.235	149.315	213.708	7.22229	7.16015	7.2489	7.47864	7.41881	7.24657	7.17111	7.43342	chr15	trafficking protein particle complex 9
Chst14	209.285	240.649	163.112	160.282	265.616	285.128	281.392	306.795	7.80574	7.8799	7.66371	7.56055	7.97253	7.9844	8.08836	7.95589	chr2	carbohydrate (N-acetylgalactosamine 4-0) sulfotransferase 14
Vtn	2612.86	3289.63	2773.46	3174.21	3881.67	3211.47	3192.96	4079.52	11.5117	11.5176	11.765	11.882	11.8094	11.4804	11.6068	11.7425	chr11	vitronectin
Cited1	19.6134	16.1819	7.27725	9.38735	39.0269	11.7005	21.6674	11.1201	4.32748	4.01067	3.28484	3.50488	5.16803	3.37847	4.40524	3.08182	chrX	Cbp/p300-interacting transactivator with Glu/Asp-rich carboxy-terminal domain 1
Bloc1s6	92.8909	134.321	123.766	121.838	144.659	137.153	143.091	151.247	6.61195	7.04584	7.26696	7.16536	7.09239	6.92657	7.10952	6.93327	chr2	biogenesis of lysosomal organelles complex-1, subunit 6, pallidin
Adam39	1124.36	961.669	207.631	277.919	650.198	1207.23	352.873	706.764	10.2637	9.81427	8.00947	8.35403	9.26042	10.0622	8.41257	9.17752	chr8	a disintegrin and metallopeptidase domain 39
Pira1	9.05848	13.7624	12.5053	14.9795	19.0275	12.1822	12.4355	17.6351	3.16782	3.77673	4.05643	4.16831	4.12262	3.43882	3.61875	3.76724	chr7	paired-Ig-like receptor A1
Kcnq5	42.3204	53.0541	45.1587	63.3005	42.4278	46.4965	36.898	50.9928	5.47001	5.72148	5.8514	6.23144	5.29027	5.354	5.15076	5.33651	chr1	potassium voltage-gated channel, subfamily Q, member 5
Acad11	32.7733	36.6374	31.7297	32.8441	30.8359	32.9938	24.8667	31.677	5.08925	5.19582	5.35413	5.29793	4.82062	4.85872	4.59978	4.63401	chr9	acyl-Coenzyme A dehydrogenase family, member 11
Zkscan2	29.6779	35.3086	28.0617	22.1913	33.5711	34.7434	24.3817	39.173	4.93561	5.1425	5.18107	4.73582	4.95022	4.93426	4.57252	4.96126	chr7	zinc finger with KRAB and SCAN domains 2
Kdm5c	13.7788	11.6537	5	10.0275	8.71458	9.51784	9.21385	18.2774	3.79755	3.53242	2.36923	3.60064	2.99021	3.09411	3.21714	3.81878	chrX	lysine (K)-specific demethylase 5C
Cbln3	24.4536	30.1551	24.6087	37.2827	39.0669	32.0687	24.102	68.7181	4.65423	4.9183	4.99205	5.47694	5.16889	4.81899	4.55639	5.77122	chr14	cerebellin 3 precursor protein
Trim10	5	17.9463	5.9767	9.26844	5	5	19.9597	68.54	2.32606	4.16015	3.01712	3.48564	2.32415	2.32455	4.28297	5.76724	chr17	tripartite motif-containing 10
Cat	192.802	226.671	226.374	234.894	314.112	302.859	397.042	471.055	7.6776	7.79415	8.13583	8.11195	8.21905	8.07083	8.58342	8.57988	chr2	catalase
Hsdl2	34.6111	35.8312	35.9516	39.7612	37.7438	42.2878	44.3828	51.0595	5.16842	5.16562	5.52675	5.56871	5.11796	5.22118	5.41852	5.33847	chr4	hydroxysteroid dehydrogenase like 2
Lrriq3	16.3497	26.9925	23.4741	22.0304	25.4502	22.1444	23.0368	32.6122	4.05596	4.75156	4.92958	4.72541	4.54165	4.29621	4.49137	4.67694	chr3	leucine-rich repeats and IQ motif containing 3
Dnmt1	34.3426	50.1588	39.5446	37.7205	43.6527	38.5428	42.8144	64.1085	5.1564	5.64531	5.65877	5.49312	5.3305	5.09136	5.36468	5.67034	chr9	DNA methyltransferase (cytosine-5) 1
Olfr64	16.9943	13.4713	12.9848	15.4685	18.5171	21.7261	24.6818	21.8445	4.11743	3.74147	4.11209	4.21559	4.08382	4.26857	4.5898	4.08547	chr7	olfactory receptor 64
Hdac7	63.8732	69.2822	54.4578	56.6543	90.3019	79.2209	74.8522	93.3954	6.07214	6.10519	6.11911	6.07785	6.40374	6.12481	6.16607	6.22328	chr15	histone deacetylase 7
Wdr34	325.878	365.43	315.088	258.103	356.738	399.346	406.707	475.25	8.44751	8.46363	8.61311	8.24736	8.40274	8.47561	8.62146	8.59233	chr2	WD repeat domain 34
Dnmt3b	149.723	154.968	129.083	109.144	149.298	174.154	165.998	186.876	7.31007	7.25282	7.32643	7.00355	7.13869	7.27258	7.32382	7.23972	chr2	DNA methyltransferase 3B
Hdac2	1414.46	1752.41	1792.58	1832.66	2294.23	2061.18	2331.85	2382.8	10.5987	10.6505	11.1355	11.1013	11.0669	10.8336	11.1453	10.9514	chr10	histone deacetylase 2
Cetn3	1722.72	2657.51	2317.52	2004.53	2245.24	2394.71	2466.28	2395.18	10.8857	11.2173	11.5029	11.239	11.0394	11.0503	11.2258	10.9581	chr13	centrin 3
Cldn12	61.7846	25.1435	11.159	10.1529	18.9143	28.7842	6.52922	23.0956	6.02487	4.64683	3.90215	3.61804	4.11358	4.66483	2.74312	4.16605	chr5	claudin 12
Senp1	336.46	458.393	363.791	379.805	487.471	502.579	461.221	499.241	8.49312	8.78552	8.81728	8.80941	8.85136	8.79763	8.8048	8.66216	chr15	SUMO1/sentrin specific peptidase 1
Tmeff2	2394.27	3151.72	2902.2	2758.86	4065.51	4061.2	5655.18	5386.61	11.3807	11.4616	11.8322	11.6845	11.8762	11.8303	12.4146	12.1602	chr1	transmembrane protein with EGF-like and two follistatin-like domains 2
2300003K06Rik	28.5331	27.514	24.4653	19.7192	29.9566	34.3737	31.8503	39.6006	4.87812	4.77952	4.98391	4.56626	4.77866	4.92037	4.9425	4.97508	chr11	RIKEN cDNA 2300003K06 gene
Shank2	304.451	228.451	153.581	178.1	268.085	253.8	156.186	182.866	8.34545	7.80547	7.5789	7.71382	7.98729	7.80943	7.23369	7.20836	chr7	SH3/ankyrin domain gene 2
Pno1	2398.94	3368.63	3435.76	3263.69	4345.79	4074.87	5047.68	4755.89	11.3849	11.5514	12.0719	11.9188	11.9728	11.8327	12.2672	11.9782	chr11	partner of NOB1 homolog (S. cerevisiae)
Pigk	150.908	182.209	181.863	168.362	226.375	235.748	228.845	241.212	7.3226	7.48071	7.81695	7.63055	7.74252	7.70787	7.78369	7.61062	chr3	phosphatidylinositol glycan anchor biosynthesis, class K
Rab5a	2326.59	2820.1	3103.09	2959.51	3605.77	3546.26	3584.57	3821.2	11.3343	11.2979	11.9188	11.7815	11.7083	11.6263	11.7699	11.6461	chr17	RAB5A, member RAS oncogene family
Pcdh12	67.8311	73.4782	58.826	60.9356	85.6522	81.9973	86.2215	97.5621	6.16053	6.18462	6.22212	6.18183	6.32617	6.17658	6.37585	6.28736	chr18	protocadherin 12
Aar2	1555.78	1709.67	1220.64	1201.05	1771.7	1798.6	1609.88	1891.18	10.7413	10.6091	10.5765	10.4812	10.697	10.636	10.6147	10.6138	chr2	AAR2 splicing factor homolog (S. cerevisiae)
Ccdc63	152.084	178.767	163.308	183.835	209.222	220.831	206.805	236.839	7.33355	7.45296	7.66517	7.75984	7.62791	7.61591	7.64161	7.58202	chr5	coiled-coil domain containing 63
Nlrc4	1796.27	1934.26	539.077	635.924	1715.48	2779.9	1045.51	1806.87	10.9467	10.7813	9.39288	9.55389	10.6496	11.2645	9.98873	10.544	chr17	NLR family, CARD domain containing 4
Cntnap5b	69.0084	71.6115	47.8745	56.6797	77.9898	93.9228	95.0536	91.9589	6.18389	6.15036	5.93616	6.07879	6.19114	6.37797	6.51156	6.19952	chr1	contactin associated protein-like 5B
Gm5382	8.49223	6.5687	12.9004	14.6425	17.2023	16.7364	17.2312	11.9651	3.06511	2.68437	4.10318	4.13954	3.97868	3.88256	4.07249	3.19119	chrX	predicted gene 5382
Dffa	265.71	339.969	382.126	481.138	464.801	356.372	370.827	315.505	8.14941	8.36199	8.89131	9.15778	8.77997	8.30978	8.48506	7.99844	chr4	DNA fragmentation factor, alpha subunit
Slc16a11	311.454	318.279	243.885	264.261	208.72	282.837	259.176	284.647	8.37655	8.27301	8.23867	8.2837	7.62477	7.97019	7.96972	7.85192	chr11	solute carrier family 16 (monocarboxylic acid transporters), member 11
Pus7l	367.162	481.537	570.347	522.22	611.883	593.784	698.635	561.734	8.61909	8.85903	9.47358	9.27752	9.17733	9.03208	9.41102	8.83674	chr15	pseudouridylate synthase 7 homolog (S. cerevisiae)-like
Schip1	2014.9	2721.87	1996.18	2461.35	2639.22	2417.21	2017.09	2372.59	11.1223	11.2494	11.2961	11.5249	11.2593	11.0648	10.9414	10.9458	chr3	schwannomin interacting protein 1
Osbpl9	128.288	141.773	130.05	131.25	142.269	158.528	180.891	165.974	7.08707	7.12223	7.3366	7.27216	7.07058	7.13605	7.44718	7.06238	chr4	oxysterol binding protein-like 9
Fbxo21	50.7897	39.4698	37.1484	41.9748	49.0209	67.359	57.8879	72.0887	5.74589	5.30025	5.5723	5.64443	5.51187	5.8906	5.79816	5.84185	chr5	F-box protein 21
Rhox7	97.7651	89.0692	58.122	59.4641	80.49	80.4692	88.641	97.619	6.68374	6.45659	6.20538	6.144	6.23997	6.14789	6.41222	6.28832	chrX	reproductive homeobox 7
Pcgf6	163.248	209.054	239.215	270.657	287.299	251.479	323.078	329.337	7.43766	7.67786	8.21284	8.31647	8.08388	7.79711	8.28101	8.05519	chr19	polycomb group ring finger 6
Brca1	15.328	16.3115	10.5845	8.19807	7.57179	13.7716	12.7378	15.8099	3.95862	4.02231	3.82206	3.30685	2.78272	3.60405	3.65471	3.59942	chr11	breast cancer 1
Vps37b	12.4232	20.3508	13.9721	17.5132	13.2169	16.3092	20.0367	27.1095	3.64597	4.33712	4.2095	4.39331	3.60644	3.84557	4.28749	4.40977	chr5	vacuolar protein sorting 37B (yeast)
Tex101	282.9	277.342	177.395	183.451	209.518	282.233	224.447	277.811	8.24178	8.07698	7.77742	7.75759	7.62952	7.96821	7.75573	7.81924	chr7	testis expressed gene 101
Fkbp5	38.263	60.547	44.9403	40.0809	102.208	115.105	107.6	101.354	5.31925	5.90987	5.8441	5.58009	6.58421	6.67436	6.69098	6.34429	chr17	FK506 binding protein 5
Gm5728	29.8371	20.7263	12.3206	5	5.49745	25.1693	13.8832	12.2619	4.9458	4.36855	4.03694	2.34563	2.41468	4.47984	3.76995	3.22726	chr7	predicted gene 5728
Marveld3	29.1471	33.9057	10.3352	19.725	41.8665	41.2616	8.52806	58.3205	4.90751	5.08539	3.79174	4.56654	5.26984	5.1889	3.11031	5.52865	chr8	MARVEL (membrane-associating) domain containing 3
Dennd1a	4391.06	6830.14	5517.41	5699.02	6940.13	7325.27	6444.76	7175.95	12.2908	12.5259	12.7339	12.7183	12.6421	12.6868	12.6112	12.5991	chr2	DENN/MADD domain containing 1A
Ppl	35.3625	34.1347	31.9431	26.7849	105.723	136.493	249.224	185.792	5.20137	5.09455	5.36289	5.00624	6.63278	6.91923	7.91352	7.23033	chr16	periplakin
Serpina3g	431.912	468.951	433.981	403.117	607.749	615.715	1453.98	1002.33	8.8552	8.81758	9.07874	8.89304	9.1677	9.08826	10.4662	9.69304	chr12	serine (or cysteine) peptidase inhibitor, clade A, member 3G
Kmo	158.983	161.598	86.1895	87.029	180.042	179.9	199.521	154.964	7.39858	7.31328	6.75481	6.68573	7.40928	7.31917	7.58604	6.96962	chr1	kynurenine 3-monooxygenase (kynurenine 3-hydroxylase)
Mtr	54.0376	60.727	38.3051	52.3446	49.7527	64.069	37.1535	58.6569	5.83475	5.9145	5.61383	5.96171	5.53223	5.81744	5.16024	5.53903	chr13	5-methyltetrahydrofolate-homocysteine methyltransferase
Rpl32	41119.8	58479.2	48644.8	51167.9	58260.5	61430.5	59749.7	58018.5	15.4779	15.6278	15.827	15.8582	15.7832	15.7572	15.8016	15.6551	chr6	ribosomal protein L32
Pim2	237.69	298.133	223.748	197.53	310.686	293.263	322.104	324.66	7.98716	8.18113	8.11732	7.86017	8.2018	8.02319	8.27705	8.03776	chrX	proviral integration site 2
Parvg	289.226	327.49	241.166	261.293	381.695	381.299	369.367	382.083	8.27283	8.30978	8.22384	8.26509	8.49987	8.40904	8.47826	8.27469	chr15	parvin, gamma
Mecom	27.5312	26.0381	9.72244	15.9166	61.1487	29.3422	20.3154	27.1368	4.82663	4.69965	3.70962	4.25743	5.83574	4.69352	4.31017	4.41255	chr3	MDS1 and EVI1 complex locus
Plec	190.026	258.946	215.058	194.445	207.847	226.078	247.748	240.495	7.65416	7.98128	8.06332	7.83663	7.61924	7.65161	7.90525	7.60649	chr15	plectin
Chn2	34.625	32.6287	24.909	34.5767	58.2147	47.1142	41.227	53.4508	5.16908	5.02803	5.00705	5.37218	5.76251	5.37434	5.31072	5.40902	chr6	chimerin 2
Adrb2	50.7205	61.7518	76.4635	73.0567	51.8715	49.486	47.7514	64.1567	5.74428	5.94329	6.5878	6.44061	5.59295	5.4458	5.52245	5.6712	chr18	adrenergic receptor, beta 2
Acacb	201.557	62.58	6.51686	8.44055	26.6295	35.9651	5	100.99	7.74542	5.96208	3.13242	3.34756	4.60619	4.98523	2.33088	6.3391	chr5	acetyl-Coenzyme A carboxylase beta
Zfp85	289.162	346.992	325.272	333.763	470.082	468.88	493.882	548.724	8.27244	8.39215	8.65675	8.62333	8.79493	8.6979	8.90129	8.80179	chr13	zinc finger protein 85
Hfe	39.6696	27.3113	31.4835	36.2737	44.2128	43.2925	58.8612	74.4826	5.37366	4.76752	5.34321	5.43647	5.34949	5.25632	5.81988	5.88571	chr13	hemochromatosis
Syt3	1430.12	1696.39	1675.76	1732.28	2912.43	2492.04	3336.58	3664.03	10.6128	10.5978	11.04	11.0158	11.4012	11.1129	11.6695	11.5898	chr7	synaptotagmin III
2610524H06Rik	526.57	683.206	540.499	566.648	727.499	753.241	687.796	816.149	9.14113	9.33517	9.39766	9.38825	9.42298	9.37682	9.38669	9.39233	chr5	RIKEN cDNA 2610524H06 gene
Pea15a	1719.66	2274.23	2121.86	2096.57	2470.96	2525.99	3061.05	3520.14	10.8806	10.9975	11.3792	11.3031	11.1652	11.1315	11.5366	11.5254	chr1	phosphoprotein enriched in astrocytes 15A
Vmn2r3	142.803	147.363	132.863	164.128	145.068	150.908	148.539	176.659	7.24045	7.18127	7.36584	7.59554	7.09738	7.06673	7.16172	7.15689	chr3	vomeronasal 2, receptor 3
Sipa1l2	232.771	236.128	214.602	208.706	279.17	304.746	315.707	345.287	7.95693	7.85174	8.05963	7.94162	8.04437	8.08033	8.24964	8.13084	chr8	signal-induced proliferation-associated 1 like 2
Olfr180	12.7979	7.90449	5	5	7.33778	13.0708	5	9.70906	3.68569	2.96452	2.36923	2.34563	2.74352	3.53169	2.33088	2.86266	chr16	olfactory receptor 180
Fig4	810.628	1058.94	1048.09	1096.53	1462.5	1335.39	1523.22	1595.6	9.77011	9.94533	10.3491	10.3509	10.4218	10.2034	10.5369	10.3589	chr10	FIG4 homolog (S. cerevisiae)
Tmem11	98.7223	117.994	118.693	103.46	126.398	121.406	144.338	156.789	6.69953	6.86049	7.2117	6.92749	6.899	6.75173	7.12109	6.9861	chr11	transmembrane protein 11
Atg4d	414.122	543.195	547.441	524.496	557.813	542.813	620.617	721.619	8.79387	9.02102	9.41777	9.28274	9.04776	8.90215	9.22988	9.2097	chr9	autophagy related 4D, cysteine peptidase
1810046K07Rik	5.27038	10.1418	12.8598	9.80505	10.6753	11.5079	11.3217	12.9613	2.45497	3.33181	4.09797	3.56861	3.28208	3.3541	3.49323	3.30515	chr9	RIKEN cDNA 1810046K07 gene
Prdm1	104.131	87.8549	78.3198	77.4666	86.2675	100.223	100.516	105.015	6.78037	6.43599	6.6235	6.51916	6.33634	6.47388	6.594	6.39862	chr10	PR domain containing 1, with ZNF domain
Ngfrap1	3144.43	4198.4	4315.42	3533.77	4879.4	4873.86	5373.84	6002.04	11.7793	11.8457	12.3659	12.0397	12.1442	12.0892	12.3445	12.326	chrX	nerve growth factor receptor (TNFRSF16) associated protein 1
Trim34a	137.68	183.931	193.26	213.168	217.593	228.081	238.615	353.06	7.18981	7.49571	7.90502	7.97062	7.68373	7.66371	7.84806	8.16267	chr7	tripartite motif-containing 34A
Ddx21	894.171	1269.97	1121.08	1006.99	1388.85	1461.1	1393.62	1331.94	9.92144	10.2002	10.4465	10.2266	10.3532	10.3327	10.4056	10.0996	chr10	DEAD (Asp-Glu-Ala-Asp) box polypeptide 21
1100001G20Rik	24.8218	25.7143	14.2666	21.9988	24.6814	25.2375	29.6305	29.025	4.67472	4.68204	4.23865	4.72321	4.49537	4.48369	4.84	4.50545	chr11	RIKEN cDNA 1100001G20 gene
Tcf7l2	38.7057	47.2309	32.6445	33.0989	41.5369	45.5607	39.4601	76.6501	5.33611	5.55856	5.39096	5.31091	5.25739	5.32803	5.25197	5.92754	chr19	transcription factor 7 like 2, T cell specific, HMG box
Pter	24.3719	28.5628	28.054	33.3855	45.1404	47.8128	53.3956	57.7063	4.64953	4.83713	5.18033	5.32236	5.3824	5.39435	5.67943	5.51396	chr2	phosphotriesterase related
Mag	575.175	593.18	562.124	538.431	623.839	596.219	698.357	690.34	9.26289	9.14252	9.45412	9.31954	9.20618	9.03821	9.41002	9.14009	chr7	myelin-associated glycoprotein
Lrtm1	1509.6	1233.78	655.025	623.038	1143.17	1516.71	1233.21	1531.58	10.6946	10.1561	9.67205	9.5209	10.0714	10.3872	10.2229	10.3041	chr14	leucine-rich repeats and transmembrane domains 1
Shank1	9599.85	9161.68	4668.49	4641.74	7244.75	10092.3	7210.22	8813.83	13.4467	12.9536	12.4719	12.4294	12.7079	13.1571	12.7821	12.8956	chr7	SH3/ankyrin domain gene 1
Trim38	17.8155	24.6153	13.764	17.379	26.9342	22.0278	20.3365	32.2715	4.18995	4.61517	4.18708	4.38209	4.62135	4.28865	4.31174	4.6615	chr13	tripartite motif-containing 38
Kbtbd12	15.7277	19.928	12.2978	15.193	12.7892	17.4552	20.0523	14.7623	3.99705	4.30881	4.03457	4.18909	3.56044	3.9477	4.2891	3.49338	chr6	kelch repeat and BTB (POZ) domain containing 12
Tmprss9	60.2382	61.2315	39.5912	44.5467	61.215	71.9131	75.933	91.6029	5.98641	5.92797	5.66041	5.73226	5.83715	5.98193	6.18866	6.19285	chr10	transmembrane protease, serine 9
Ppp2r3a	66.5955	100.542	105.315	102.314	142.38	141.937	153.745	146.481	6.13264	6.63638	7.03925	6.91269	7.07192	6.97733	7.20916	6.88671	chr9	protein phosphatase 2, regulatory subunit B'', alpha
2410131K14Rik	140.814	172.369	141.356	143.387	185.403	191.933	173.327	187.828	7.22006	7.40413	7.45857	7.40207	7.45301	7.41434	7.38364	7.2485	chr5	RIKEN cDNA 2410131K14 gene
Ank3	16884.6	24582	14856.3	16916.4	25073.4	28470.6	16584.3	23371.7	14.2425	14.3578	14.1624	14.2677	14.4924	14.644	13.9932	14.3171	chr10	ankyrin 3, epithelial
Btrc	1089.59	1456.81	760.79	990.944	983.653	1054.41	653.306	937.201	10.2213	10.3872	9.88468	10.2016	9.86407	9.8578	9.30986	9.59924	chr19	beta-transducin repeat containing protein
Zar1	34.7923	28.5747	60.8708	37.7969	38.0543	76.0684	141.897	111.711	5.17665	4.83789	6.27052	5.49608	5.13016	6.06141	7.09746	6.48869	chr5	zygote arrest 1
Meis2	17.4023	26.178	27.0668	25.1148	20.6529	20.1707	12.7308	22.2058	4.1566	4.70743	5.12401	4.91771	4.23908	4.15892	3.65369	4.10934	chr2	Meis homeobox 2
Kbtbd2	11768.8	9946.93	6879.05	6353.47	10255.5	14070.7	10863.7	13251	13.729	13.0756	13.0335	12.8487	13.1969	13.6094	13.3557	13.4983	chr6	kelch repeat and BTB (POZ) domain containing 2
Gm813	15.7417	12.9744	5.57637	5.50627	16.2547	15.8202	15.1303	5.45669	3.99876	3.68765	2.92664	2.74593	3.89831	3.80161	3.89262	2.33769	chr16	predicted gene 813
Spata31d1c	79.6031	90.8363	41.6276	49.195	74.0335	72.5763	53.2296	64.9141	6.39129	6.48751	5.73209	5.87294	6.11577	5.99383	5.67492	5.68715	chr13	spermatogenesis associated 31 subfamily D, member 1C
Pgam5	716.785	830.386	1031.84	960.302	1161.88	1130.89	1341.63	1336.01	9.58917	9.60519	10.3258	10.1592	10.0934	9.9616	10.3522	10.1048	chr5	phosphoglycerate mutase family member 5
Piezo2	54.3996	43.4816	30.886	40.052	40.4012	45.8338	77.6047	51.9443	5.84325	5.44177	5.31594	5.57934	5.21437	5.33591	6.2236	5.36584	chr18	piezo-type mechanosensitive ion channel component 2
Epdr1	982.559	1189.35	1651.71	1614.95	1703.41	1517.42	1890.89	1846.82	10.0646	10.1064	11.018	10.9084	10.6395	10.3882	10.8487	10.5755	chr13	ependymin related protein 1 (zebrafish)
Ceacam1	124.287	108.587	70.4002	83.0302	90.8723	116.076	103.322	135.562	7.04015	6.74571	6.46984	6.61363	6.41222	6.68564	6.63593	6.7747	chr7	carcinoembryonic antigen-related cell adhesion molecule 1
Anapc15	570.019	490.572	401.13	426.34	458.194	568.859	539.665	621.944	9.24947	8.8866	8.96028	8.97751	8.76031	8.96681	9.03125	8.98715	chr7	anaphase prompoting complex C subunit 15
Fmnl1	415.179	569.019	412.31	449.091	507.3	571.096	512.55	528.575	8.79747	9.08332	9.00335	9.05719	8.91139	8.97523	8.95596	8.74333	chr11	formin-like 1
Fbxl14	18.7843	22.0086	22.7502	18.6973	17.6546	25.1773	29.0456	23.2481	4.26851	4.45427	4.88827	4.48777	4.01531	4.48076	4.81272	4.17738	chr6	F-box and leucine-rich repeat protein 14
Tor1b	83.1975	111.181	100.835	109.436	175.25	153.041	156.767	191.561	6.45462	6.77942	6.97882	7.0083	7.37194	7.08786	7.23972	7.27576	chr2	torsin family 1, member B
Lrig1	559.084	761.535	1308.29	809.659	826.608	821.25	1478.07	945.782	9.22497	9.4878	10.674	9.91413	9.6065	9.49911	10.4889	9.61232	chr6	leucine-rich repeats and immunoglobulin-like domains 1
Celf1	21.8642	15.7942	13.9942	15.0661	17.7297	12.0651	21.0144	18.9341	4.49176	3.97593	4.21146	4.17539	4.02218	3.42368	4.358	3.87286	chr2	CUGBP, Elav-like family member 1
Rhobtb3	296.184	411.306	368.079	407.064	523.18	482.716	526.069	603.905	8.30827	8.63127	8.83221	8.90993	8.95852	8.7413	8.99365	8.94016	chr13	Rho-related BTB domain containing 3
Zfp275	1762.14	1930.86	1586.29	1637.43	1488.96	1665.28	1538.86	1905.3	10.918	10.7795	10.9592	10.9334	10.4477	10.5253	10.5538	10.6238	chrX	zinc finger protein 275
Csprs	18.8548	10.185	8.37678	10.2159	7.34096	5	7.6009	9.7457	4.27242	3.3372	3.49673	3.6271	2.74402	2.32455	2.94245	2.87026	chr1_GL456221_random	component of Sp100-rs
Ly6a	3770.98	4421.02	3628.34	4265.19	4823.66	4111.97	4280.91	5749.82	12.0546	11.9083	12.1426	12.3052	12.1283	11.8459	12.0244	12.2617	chr15	lymphocyte antigen 6 complex, locus A
Anks1b	73.3191	95.0605	76.317	91.0593	61.673	62.2476	57.4048	80.4268	6.27359	6.55627	6.58404	6.74814	5.84818	5.7767	5.78521	6.00126	chr10	ankyrin repeat and sterile alpha motif domain containing 1B
Gjd3	9.23739	5.43428	10.5775	5.24069	16.3785	8.97619	6.53	7.09303	3.20174	2.45111	3.82134	2.67803	3.90891	3.00891	2.74341	2.46793	chr11	gap junction protein, delta 3
Ccl25	142.738	182.685	171.879	174.474	206.368	187.445	231.378	261.766	7.24013	7.4856	7.73351	7.68275	7.60901	7.37727	7.799	7.73278	chr8	chemokine (C-C motif) ligand 25
Agpat9	91.4812	26.4281	8.70589	12.2677	14.4508	18.4237	6.8835	35.4253	6.58888	4.7214	3.54819	3.88622	3.73156	4.03164	2.81605	4.80928	chr5	1-acylglycerol-3-phosphate O-acyltransferase 9
Palm	77.2208	104.55	72.7143	64.0302	64.3566	94.7336	88.7135	104.218	6.34861	6.69337	6.51972	6.24751	5.91202	6.39027	6.41371	6.38652	chr10	paralemmin
Arhgap40	34.1281	19.9422	11.2771	10.1456	10.4741	26.6513	19.6155	21.2175	5.14771	4.3099	3.91578	3.61637	3.25548	4.55053	4.25876	4.04172	chr2	Rho GTPase activating protein 40
Serpina3f	75.7137	56.2934	46.4305	31.0757	61.9266	89.4103	61.9474	76.1782	6.32078	5.80348	5.89116	5.21889	5.85377	6.30352	5.89417	5.91836	chr12	serine (or cysteine) peptidase inhibitor, clade A, member 3F
Atp5s	131.725	194.959	154.905	191.106	236.1	222.189	204.985	258.187	7.12707	7.58043	7.59111	7.81279	7.80373	7.62477	7.62812	7.71114	chr12	ATP synthase, H+ transporting, mitochondrial F0 complex, subunit S
Cryzl1	226.557	298.638	226.849	253.33	343.451	376.512	317.62	367.447	7.91832	8.18364	8.13893	8.22238	8.3503	8.39313	8.25857	8.21955	chr16	crystallin, zeta (quinone reductase)-like 1
Spin1	17464.7	19734	17464	17409.5	20908.5	21787.9	20428.4	22718.9	14.288	14.051	14.3959	14.314	14.2439	14.2591	14.2849	14.2765	chr13	spindlin 1
Gm773	53.2767	41.0988	11.7808	11.4807	28.3496	56.7058	18.4219	24.3076	5.81455	5.36071	3.9754	3.79881	4.69743	5.64051	4.17184	4.24539	chrX	predicted gene 773
Eif4g2	1690.97	2250.71	2327.7	2244.51	2663.92	2410.59	2909.05	2922.59	10.8555	10.9802	11.5104	11.3946	11.2706	11.062	11.4595	11.24	chr7	eukaryotic translation initiation factor 4, gamma 2
Nsun6	5	7.5842	5	7.34201	41.1543	8.17855	7.73448	6.50898	2.32606	2.8945	2.36923	3.14361	5.24148	2.87799	2.97453	2.39467	chr2	NOL1/NOP2/Sun domain family member 6
Vwa3a	45.6782	57.687	41.2118	49.2535	229.328	141.805	85.5181	151.543	5.58661	5.84075	5.71798	5.87519	7.76006	6.97556	6.36304	6.93515	chr7	von Willebrand factor A domain containing 3A
Bpifb9b	71.3066	68.561	13.1423	31.951	43.8992	70.2088	19.9419	35.153	6.23308	6.08937	4.12761	5.25892	5.34012	5.94845	4.28115	4.79917	chr2	BPI fold containing family B, member 9B
Npc1	1231.02	2002.86	1685.61	1441.78	1837.86	2170.67	2057.64	2237.07	10.4002	10.8307	11.0501	10.7465	10.7537	10.9101	10.9694	10.8612	chr18	Niemann Pick type C1
Pga5	27.6549	25.7693	22.2953	22.162	37.7186	33.1034	38.5585	32.7676	4.83245	4.6844	4.86255	4.73425	5.11723	4.86303	5.22017	4.68412	chr19	pepsinogen 5, group I
Gnb5	259.664	226.784	198.63	211.07	225.815	292.586	256.608	316.888	8.11511	7.79519	7.94547	7.95785	7.73803	8.02008	7.95818	8.00382	chr9	guanine nucleotide binding protein (G protein), beta 5
Nle1	45.2059	44.2325	43.672	49.3042	58.725	50.7766	56.6611	69.4573	5.57172	5.46424	5.80178	5.87637	5.77549	5.48162	5.76497	5.78535	chr11	notchless homolog 1 (Drosophila)
Olfr632	96.7722	121.901	88.9688	105.764	98.8372	116.68	96.006	119.068	6.66971	6.90566	6.80372	6.95752	6.53417	6.69464	6.52503	6.58357	chr7	olfactory receptor 632
Magi1	658.75	976.073	740.228	834.023	626.324	705.737	488.372	586.053	9.46433	9.83699	9.84356	9.96038	9.21104	9.28714	8.88809	8.89649	chr6	membrane associated guanylate kinase, WW and PDZ domain containing 1
Gm3259	310.871	371.919	291.955	283.255	321.599	371.935	316.724	392.822	8.37472	8.48896	8.50019	8.38214	8.25171	8.37813	8.2548	8.31521	chr5	predicted gene 3259
Mad1l1	64.1795	44.4414	35.5331	47.0702	56.8428	52.1141	33.8149	66.3491	6.07861	5.46959	5.51151	5.80847	5.728	5.51944	5.0248	5.72027	chr5	MAD1 mitotic arrest deficient 1-like 1
Mapk13	1047.51	895.765	791.558	812.085	1028.19	1068.48	1026.23	1277.39	10.1641	9.72188	9.94247	9.9199	9.92342	9.87725	9.96424	10.0392	chr17	mitogen-activated protein kinase 13
Pcdh11x	16.9547	28.0081	6.62651	18.8939	8.7554	21.2957	7.78461	19.0881	4.11371	4.80513	3.15755	4.50154	2.99849	4.2352	2.98311	3.88711	chrX	protocadherin 11 X-linked
Mpeg1	1390.68	1918.37	1819.27	1957.71	1768.6	1835.99	2232.38	2310	10.577	10.7693	11.1583	11.2018	10.6946	10.668	11.0792	10.9066	chr19	macrophage expressed gene 1
Sec13	6197.62	8815.63	8642.64	7838.78	10720.3	10623.3	11624	10566.9	12.8133	12.8888	13.3581	13.1515	13.2584	13.2271	13.4671	13.1682	chr6	SEC13 homolog (S. cerevisiae)
St8sia4	816.054	1206	837.522	908.26	1536.88	1691	1364.49	1557.42	9.78063	10.1267	10.026	10.0836	10.4909	10.5423	10.3766	10.3245	chr1	ST8 alpha-N-acetyl-neuraminide alpha-2,8-sialyltransferase 4
Casp12	42.209	40.515	26.9498	27.459	41.1018	45.5046	39.3235	46.985	5.46594	5.33867	5.11686	5.04143	5.23953	5.3264	5.24591	5.21618	chr9	caspase 12
Uimc1	6445.99	7382.35	3753.32	4289.91	2520	3552.85	2795.78	3226.76	12.8716	12.6208	12.1868	12.3149	11.1943	11.6312	11.4064	11.3849	chr13	ubiquitin interaction motif containing 1
Ckmt2	109.647	109.368	75.774	79.2482	122.725	131.695	111.868	143.757	6.85761	6.75546	6.57493	6.54918	6.85135	6.86886	6.7507	6.86219	chr13	creatine kinase, mitochondrial 2
1700019A02Rik	19.0857	27.4542	15.9977	15.5035	24.8677	21.6373	24.4775	58.0085	4.28989	4.77657	4.39666	4.21909	4.50692	4.26156	4.57745	5.5209	chr1	RIKEN cDNA 1700019A02 gene
Mccc1	730.676	849.42	833.812	828.086	1240.61	1138.45	1045.94	1477.72	9.6163	9.64127	10.018	9.94997	10.1926	9.97244	9.98941	10.2584	chr3	methylcrotonoyl-Coenzyme A carboxylase 1 (alpha)
Hgf	24.6728	33.2507	32.7058	34.9194	15.2175	17.3799	20.9285	29.7181	4.66566	5.05828	5.39338	5.38671	3.80837	3.94024	4.352	4.54259	chr5	hepatocyte growth factor
Il15ra	63.611	71.4137	72.21	54.1594	62.4868	74.4883	101.045	107.524	6.06706	6.14647	6.50866	6.0129	5.86887	6.03194	6.60066	6.43228	chr2	interleukin 15 receptor, alpha chain
Setdb1	2596.06	2450.25	1731.21	1781.59	2044.16	2452.51	2128.64	2582.93	11.5003	11.1027	11.0863	11.0602	10.9059	11.0866	11.0154	11.0754	chr3	SET domain, bifurcated 1
Cnfn	240.968	206.773	209.563	179.619	250.126	266.551	238.887	323.855	8.00917	7.66348	8.02465	7.72702	7.88546	7.88527	7.85025	8.0339	chr7	cornifelin
Smyd3	149.208	171.798	201.514	153.482	164.371	164.365	182.772	192.452	7.30454	7.39881	7.96557	7.49768	7.28015	7.18725	7.46195	7.2825	chr1	SET and MYND domain containing 3
Mcam	98.6014	137.054	130.398	92.1673	180.863	173.207	191.259	213.662	6.69678	7.07574	7.33926	6.76518	7.4154	7.26319	7.52542	7.43288	chr9	melanoma cell adhesion molecule
Pdlim5	22.1798	23.8989	20.4399	21.7841	34.7932	39.4792	51.7385	59.5343	4.51032	4.57393	4.74307	4.70894	5.0042	5.12636	5.63381	5.55874	chr3	PDZ and LIM domain 5
Ergic1	116.856	156.985	131.325	109.81	120.9	148.567	157.727	169.108	6.94947	7.27295	7.35027	7.01314	6.82943	7.04667	7.24964	7.0913	chr17	endoplasmic reticulum-golgi intermediate compartment (ERGIC) 1
Kctd13	126.242	166.268	142.955	128.573	186.027	202.54	200.602	241.823	7.06512	7.35388	7.47674	7.24223	7.45755	7.49369	7.59437	7.61362	chr7	potassium channel tetramerisation domain containing 13
Dcc	180.004	165.368	107.236	114.414	189.412	206.03	204.241	222.977	7.57878	7.34798	7.06691	7.07153	7.4836	7.51705	7.6223	7.49168	chr18	deleted in colorectal carcinoma
Gimap4	148.333	154.531	73.3805	107.069	52.7365	81.0571	74.4699	103.691	7.29574	7.24947	6.53119	6.97579	5.61874	6.15772	6.15789	6.37784	chr6	GTPase, IMAP family member 4
Slc16a2	1694.37	2567.97	1716.6	2026.9	3541.24	3439.77	2467.17	3822.49	10.8591	11.1717	11.0722	11.2578	11.6802	11.5831	11.227	11.6466	chrX	solute carrier family 16 (monocarboxylic acid transporters), member 2
C87414	25.8437	19.0136	17.2553	13.3501	18.371	21.8533	18.617	21.2236	4.73006	4.24202	4.50478	4.00637	4.07148	4.2772	4.18499	4.04244	chr5	expressed sequence C87414
9930012K11Rik	147.741	132.578	96.0224	103.915	116.097	147.503	137.194	152.495	7.29059	7.02601	6.91062	6.93515	6.76769	7.03563	7.04816	6.94449	chr14	RIKEN cDNA 9930012K11 gene
Gm13286	366.834	360.815	274.479	236.893	336.419	426.31	396.801	407.725	8.617	8.44729	8.40758	8.12818	8.32042	8.56599	8.58209	8.36999	chr4	predicted gene 13286
Cdk7	228.453	301.912	274.329	300.383	343.23	335.102	351.522	406.746	7.93022	8.197	8.40648	8.47109	8.34964	8.21653	8.40675	8.36701	chr13	cyclin-dependent kinase 7
Tll1	30.4986	43.1904	58.6014	37.8853	62.1389	61.591	112.644	81.5965	4.97771	5.43148	6.21638	5.49883	5.86092	5.76229	6.76137	6.02131	chr8	tolloid-like
Mmaa	325.934	357.838	355.266	353.212	426.735	440.25	424.58	450.815	8.44823	8.43691	8.78746	8.7033	8.65511	8.61141	8.68614	8.5115	chr8	methylmalonic aciduria (cobalamin deficiency) type A
Ndufv2	1602.82	2072.75	2251.53	2145.79	2698.87	2542.03	2912.45	2752.36	10.7839	10.8784	11.4634	11.3306	11.2907	11.142	11.4604	11.1537	chr17	NADH dehydrogenase (ubiquinone) flavoprotein 2
Gm4952	15.3451	16.1099	10.1274	8.025	7.33325	13.1681	10.694	16.6092	3.96099	4.00343	3.76399	3.27997	2.74246	3.54244	3.41485	3.67493	chr19	predicted gene 4952
Ddx60	14.6411	12.6608	12.3354	10.1332	18.2444	17.0863	13.6748	16.7704	3.88699	3.65148	4.03842	3.61343	4.06211	3.91506	3.74839	3.6908	chr8	DEAD (Asp-Glu-Ala-Asp) box polypeptide 60
Thbs2	521.138	752.775	828.859	934.976	501.143	504.993	674.92	766.489	9.12338	9.47143	10.0103	10.1208	8.89259	8.80494	9.35614	9.2977	chr17	thrombospondin 2
Rnf151	5	5	5	6.61548	5	28.2896	5	5	2.32606	2.32521	2.36923	2.99048	2.32415	4.63945	2.33088	2.32204	chr17	ring finger protein 151
Olfr420	27.7826	25.5902	5.30019	9.92067	9.63683	24.3908	19.6975	18.7092	4.83761	4.67497	2.85248	3.58451	3.13475	4.43228	4.2646	3.85451	chr1	olfactory receptor 420
Snrnp25	53.8838	47.439	32.7546	36.1339	47.3684	60.2823	52.2046	53.6997	5.83121	5.56489	5.39526	5.4318	5.45623	5.73042	5.6473	5.41681	chr11	small nuclear ribonucleoprotein 25 (U11/U12)
Cchcr1	172.735	206.124	182.577	204.951	161.258	168.436	247.242	196.493	7.51832	7.65753	7.82245	7.91502	7.25083	7.22514	7.90173	7.3122	chr17	coiled-coil alpha-helical rod protein 1
Abca17	100.912	77.5426	75.677	62.5022	46.1619	69.5992	69.8425	94.8514	6.73172	6.25987	6.57354	6.2141	5.41749	5.93607	6.06519	6.24627	chr17	ATP-binding cassette, sub-family A (ABC1), member 17
Gimap7	30.26	24.2334	18.502	19.2536	23.7826	28.8791	31.6774	31.4434	4.96735	4.59676	4.60598	4.53067	4.43867	4.66879	4.93503	4.62412	chr6	GTPase, IMAP family member 7
Mug2	5	15.9555	7.5263	16.6327	41.7393	13.0396	16.6687	19.9619	2.32606	3.99065	3.33941	4.3208	5.26429	3.52829	4.02555	3.94906	chr6	murinoglobulin 2
Hist1h2ag	5	5	5	5	31.487	5	9.94117	5.56377	2.32606	2.32521	2.36923	2.34563	4.85358	2.32455	3.31847	2.34119	chr13	histone cluster 1, H2ag
Atr	22.773	14.0723	11.0589	24.3009	21.7441	29.6383	46.7325	22.6666	4.55175	3.80817	3.88942	4.87059	4.3134	4.711	5.49031	4.13945	chr9	ataxia telangiectasia and Rad3 related
Spert	26.3417	29.1448	24.7249	27.0205	27.7638	32.4608	26.8808	33.4479	4.75616	4.87059	4.99861	5.01938	4.66752	4.83652	4.71264	4.71666	chr14	spermatid associated
Stk31	4327.27	1504.73	185.884	484.091	1237.64	1065.8	156.528	1796.53	12.2646	10.4364	7.85002	9.16625	10.1884	9.87258	7.23668	10.5361	chr6	serine threonine kinase 31
Pstpip1	3143.7	2836.41	2178.02	2237.55	2915.86	3356.59	3046.03	3396.29	11.7789	11.3068	11.4173	11.3919	11.4034	11.5421	11.528	11.4664	chr9	proline-serine-threonine phosphatase-interacting protein 1
Gm1527	29.8632	28.1871	5	5.44684	12.5394	31.9672	6.02059	8.91591	4.94771	4.81457	2.36923	2.73264	3.53	4.81439	2.65583	2.73955	chr3	predicted gene 1527
Fbxw9	404.485	540.759	352.211	360.41	477.875	467.12	383.175	443.921	8.76264	9.01691	8.77356	8.7335	8.82396	8.69206	8.53097	8.48947	chr8	F-box and WD-40 domain protein 9
Gm16532	62.1078	90.595	62.0173	62.7155	130.058	130.118	139.499	152.938	6.03342	6.4827	6.29844	6.21904	6.94097	6.85031	7.07136	6.9492	chr7	predicted gene, 16532
Ppy	138.24	139.715	104.86	93.8997	125.153	144.394	141.31	149.348	7.1952	7.1022	7.03318	6.79333	6.8839	7.00561	7.09093	6.915	chr11	pancreatic polypeptide
Paf1	457.403	485.275	393.394	364.913	471.484	564.312	495.455	531.793	8.93788	8.87022	8.93511	8.75016	8.80188	8.95596	8.90668	8.75436	chr7	Paf1, RNA polymerase II associated factor, homolog (S. cerevisiae)
Cyp4f14	68.98	68.3906	41.255	39.9602	52.0678	76.6268	55.2709	66.3092	6.18312	6.08622	5.71959	5.57656	5.59831	6.07368	5.72755	5.71949	chr17	cytochrome P450, family 4, subfamily f, polypeptide 14
Grik2	58.0873	69.7269	52.6177	52.9698	146.97	107.906	136.688	122.568	5.93436	6.11425	6.07313	5.97847	7.11501	6.5805	7.04198	6.62521	chr10	glutamate receptor, ionotropic, kainate 2 (beta 2)
Gm904	37.6578	29.8151	12.6715	14.4236	20.5674	37.7034	10.8379	16.6391	5.29503	4.90462	4.07695	4.11479	4.23276	5.05783	3.43373	3.67667	chr13	predicted gene 904
Gpr157	102.98	105.483	67.2363	61.2946	108.298	122.527	106.955	110.372	6.7625	6.70508	6.41039	6.1891	6.66869	6.76459	6.68383	6.47115	chr4	G protein-coupled receptor 157
Lrrn3	187.649	247.501	190.075	188.28	281.973	328.857	254.553	299.835	7.63642	7.91918	7.87953	7.79334	8.05771	8.18625	7.94526	7.92547	chr12	leucine rich repeat protein 3, neuronal
Adar	284.627	311.709	247.428	239.14	313.406	363.243	348.402	354.903	8.25199	8.24339	8.25882	8.14264	8.21446	8.33851	8.39391	8.17078	chr3	adenosine deaminase, RNA-specific
Defb5	5	11.7567	5	5	5	5	38.8789	5	2.32606	3.54703	2.36923	2.34563	2.32415	2.32455	5.23009	2.32204	chr8	defensin beta 5
Chmp7	5680.58	8597.02	7381	7766.52	7741.82	8601.03	8441.16	8344.47	12.6768	12.8544	13.1345	13.1415	12.8011	12.9231	12.9875	12.8123	chr14	charged multivesicular body protein 7
Nup214	129.408	171.79	128.391	128.057	142.359	163.382	163.659	194.049	7.09997	7.39872	7.31928	7.23668	7.07126	7.1795	7.30173	7.29589	chr2	nucleoporin 214
Porcn	1082.52	4015.1	494.998	511.42	2016.47	1082.6	1124.68	1391.72	10.2106	11.7842	9.27468	9.24747	10.8883	9.89521	10.0932	10.1687	chrX	porcupine homolog (Drosophila)
Atp5b	10580.8	12459.7	13994.3	13278	15573.9	14467.8	15925.5	16269.3	13.5909	13.3898	14.075	13.9253	13.8191	13.6512	13.9369	13.7929	chr10	ATP synthase, H+ transporting mitochondrial F1 complex, beta subunit
Vangl2	23.7822	23.9554	16.2213	14.2464	28.9788	25.3833	22.9915	32.3177	4.61685	4.57745	4.41425	4.09732	4.73109	4.49147	4.48675	4.66363	chr1	vang-like 2 (van gogh, Drosophila)
0610009O20Rik	103.02	127.949	92.3055	107.738	124.221	136.356	136.802	163.479	6.76291	6.97369	6.85712	6.98559	6.87103	6.91788	7.04315	7.04128	chr18	RIKEN cDNA 0610009O20 gene
Stat4	26912.3	40239.4	27279.9	33620.4	34839.1	33028.6	21852.1	28394	14.9224	15.0739	14.9875	15.2482	15.0214	14.863	14.3849	14.5916	chr1	signal transducer and activator of transcription 4
Cib3	1082.83	876.514	758.014	741.994	893.768	1130.31	1097.62	1223.41	10.2118	9.69103	9.87879	9.78623	9.72601	9.96064	10.0564	9.97811	chr8	calcium and integrin binding family member 3
Cd97	27.4852	30.3076	38.3506	27.9154	34.9827	35.4317	40.5739	41.7308	4.82428	4.92496	5.61562	5.06629	5.01047	4.96207	5.2885	5.05156	chr8	CD97 antigen
Elac2	484.752	443.819	497.907	469.771	505.874	523.95	552.82	628.558	9.02012	8.74076	9.28308	9.12338	8.90654	8.8574	9.0626	9.0024	chr11	elaC homolog 2 (E. coli)
Tmpo	31.4632	41.2521	30.1365	35.4644	40.9537	43.8168	30.6811	50.1707	5.0282	5.36553	5.28139	5.405	5.23415	5.27289	4.8907	5.313	chr10	thymopoietin
Vmn2r59	23.1178	24.9139	13.3848	15.7222	23.8792	36.4558	15.7797	19.0035	4.57506	4.63256	4.15194	4.24073	4.44543	5.00638	3.95008	3.87915	chr7	vomeronasal 2, receptor 59
Il25	32.3259	20.415	11.7751	17.6221	20.7279	31.3324	19.1602	29.1262	5.06679	4.34252	3.97464	4.40185	4.24369	4.78912	4.22912	4.51231	chr14	interleukin 25
Stam	688.966	820.053	914.596	876.674	1116.21	1062.04	1268.83	1410.92	9.52261	9.58788	10.1558	10.0334	10.0363	9.86863	10.2625	10.1843	chr2	signal transducing adaptor molecule (SH3 domain and ITAM motif) 1
Ednrb	845.223	1082.76	1144.32	896.59	1422.52	1618.56	1809.73	1624.06	9.84024	9.97772	10.482	10.0655	10.384	10.4853	10.7855	10.3872	chr14	endothelin receptor type B
Flrt1	3391.58	5290.65	5721.31	4925.83	2729.35	3212.26	3013.58	3274.88	11.8962	12.1726	12.7788	12.5197	11.3062	11.4807	11.5137	11.407	chr19	fibronectin leucine rich transmembrane protein 1
Sft2d3	1360.66	1697.91	689.787	781.793	1629.81	2178.1	867.98	1423.2	10.5455	10.5991	9.74722	9.86407	10.577	10.9171	9.72271	10.197	chr18	SFT2 domain containing 3
Ss18	45.6959	41.8128	60.5717	51.7785	85.4091	68.6492	112.939	129.282	5.58714	5.38431	6.26412	5.94465	6.32219	5.91695	6.76584	6.70369	chr18	synovial sarcoma translocation, Chromosome 18
Wdfy3	72.7838	111.92	71.4517	71.3328	69.0139	84.2284	100.417	106.803	6.2639	6.78864	6.49333	6.40332	6.01182	6.21483	6.59314	6.42367	chr5	WD repeat and FYVE domain containing 3
Snx22	461.731	662.001	440.872	425.282	933.161	1002.74	821.588	854.356	8.95049	9.28871	9.10228	8.97374	9.78736	9.78768	9.6473	9.46588	chr9	sorting nexin 22
Dalrd3	1461.46	1748.01	1436.05	1547.34	2178.84	2158.38	2265.57	2728.72	10.6475	10.6473	10.8054	10.8476	10.9987	10.9015	11.095	11.1427	chr9	DALR anticodon binding domain containing 3
Clcn6	54.2796	71.635	53.0441	54.9463	55.8987	63.6866	68.0886	81.9854	5.8401	6.15084	6.08523	6.0355	5.70453	5.80985	6.02733	6.02943	chr4	chloride channel 6
Zdhhc4	2152.65	2925.24	2241.58	2226.68	3401.64	3578.18	3017.34	3369.54	11.2216	11.3474	11.4559	11.3849	11.6191	11.6433	11.5153	11.4538	chr5	zinc finger, DHHC domain containing 4
Hnrnph3	380.406	460.951	492.717	507.235	684.98	608.49	591.445	758.995	8.67423	8.79493	9.26822	9.23285	9.34011	9.07135	9.15994	9.28187	chr10	heterogeneous nuclear ribonucleoprotein H3
Prkcz	363.52	471.666	534.333	443.56	407.464	452.172	469.526	471.529	8.60438	8.82676	9.37877	9.03465	8.59141	8.65165	8.83436	8.58123	chr4	protein kinase C, zeta
Spin4	81.609	84.8607	56.3855	69.3403	76.611	86.7926	91.6958	101.324	6.42728	6.38566	6.16407	6.35896	6.16621	6.25702	6.46137	6.34376	chrX	spindlin family, member 4
Myo18b	9.09786	13.2	15.8568	11.579	19.6696	14.1933	21.4719	25.5276	3.17711	3.71107	4.38454	3.81341	4.16943	3.64924	4.38925	4.32025	chr5	myosin XVIIIb
Dzank1	106.551	126.58	103.217	101.815	99.4779	134.917	130.216	135.203	6.81546	6.95945	7.01249	6.90527	6.54584	6.90178	6.97165	6.77095	chr2	double zinc ribbon and ankyrin repeat domains 1
Slc6a14	15.4914	5.71366	5.44316	5	6.25167	29.0253	6.52771	7.55569	3.97691	2.50325	2.89111	2.34563	2.53906	4.67732	2.74292	2.54329	chrX	solute carrier family 6 (neurotransmitter transporter), member 14
Nhsl2	33.3473	31.9976	22.3287	30.1177	35.9554	47.7163	30.8183	56.1015	5.11301	5.00174	4.86466	5.17493	5.04765	5.39134	4.8981	5.47689	chrX	NHS-like 2
Vmn2r69	26.1654	19.185	12.2863	21.0948	21.7781	22.3684	18.8467	21.9307	4.74728	4.25562	4.03285	4.66314	4.31529	4.31277	4.20138	4.09187	chr7	vomeronasal 2, receptor 69
[truncated: 20,352 more rows]
