# Supplementary material for: Possible epigenetic regulatory effect of dysregulated circular RNAs in epilepsy
Source: PLoS One. 2018 Dec 28;13(12):e0209829. doi: 10.1371/journal.pone.0209829 (PMC6310357; doi:10.1371/journal.pone.0209829)
Supplement: S4 File — (XLSX) [file pone.0209829.s009.xlsx]

## Sheet: Pathway analysis
Category	Term	RT	Count	%	P-Value	Benjamini
KEGG_PATHWAY	MAPK signaling pathway	RT	79	3.4	2.6e-17	6.8e-15	79 (3.4%)
KEGG_PATHWAY	Pathways in cancer	RT	100	4.3	1.3e-14	1.7e-12	100 (4.3%)
KEGG_PATHWAY	PI3K-Akt signaling pathway	RT	91	3.9	4e-14	3.4e-12	91 (3.9%)
KEGG_PATHWAY	Focal adhesion	RT	61	2.6	3.7e-12	2.4e-10	61 (2.6%)
KEGG_PATHWAY	Ras signaling pathway	RT	65	2.8	4.1e-12	2.1e-10	65 (2.8%)
KEGG_PATHWAY	Proteoglycans in cancer	RT	57	2.4	1.7e-10	7.2e-09	57 (2.4%)
KEGG_PATHWAY	Neurotrophin signaling pathway	RT	39	1.7	4e-09	1.5e-07	39 (1.7%)
KEGG_PATHWAY	FoxO signaling pathway	RT	41	1.8	6.2e-09	2e-07	41 (1.8%)
KEGG_PATHWAY	Dopaminergic synapse	RT	41	1.8	6.2e-09	2e-07	41 (1.8%)
KEGG_PATHWAY	mTOR signaling pathway	RT	25	1.1	9e-09	2.6e-07	25 (1.1%)
KEGG_PATHWAY	Axon guidance	RT	39	1.7	2.2e-08	5.8e-07	39 (1.7%)
KEGG_PATHWAY	Insulin signaling pathway	RT	41	1.8	2.5e-08	5.8e-07	41 (1.8%)
KEGG_PATHWAY	Regulation of actin cytoskeleton	RT	54	2.3	3.1e-08	6.8e-07	54 (2.3%)
KEGG_PATHWAY	Rap1 signaling pathway	RT	54	2.3	3.1e-08	6.8e-07	54 (2.3%)
KEGG_PATHWAY	Ubiquitin mediated proteolysis	RT	41	1.8	3.8e-08	7.6e-07	41 (1.8%)
KEGG_PATHWAY	T cell receptor signaling pathway	RT	33	1.4	9.4e-08	1.8e-06	33 (1.4%)
KEGG_PATHWAY	Melanoma	RT	26	1.1	1.3e-07	2.3e-06	26 (1.1%)
KEGG_PATHWAY	Signaling pathways regulating pluripotency of stem cells	RT	39	1.7	1.6e-07	2.6e-06	39 (1.7%)
KEGG_PATHWAY	Renal cell carcinoma	RT	25	1.1	1.6e-07	2.5e-06	25 (1.1%)
KEGG_PATHWAY	ErbB signaling pathway	RT	29	1.2	2.1e-07	3e-06	29 (1.2%)
KEGG_PATHWAY	Prostate cancer	RT	29	1.2	2.7e-07	3.8e-06	29 (1.2%)
KEGG_PATHWAY	Glioma	RT	24	1	3.8e-07	5e-06	24 (1%)
KEGG_PATHWAY	AMPK signaling pathway	RT	36	1.5	4.8e-07	6e-06	36 (1.5%)
KEGG_PATHWAY	TNF signaling pathway	RT	32	1.4	1e-06	1.2e-05	32 (1.4%)
KEGG_PATHWAY	Long-term depression	RT	22	0.9	2e-06	2.3e-05	22 (0.9%)
KEGG_PATHWAY	Chagas disease (American trypanosomiasis)	RT	30	1.3	2.9e-06	3.1e-05	30 (1.3%)
KEGG_PATHWAY	Chronic myeloid leukemia	RT	24	1	2.9e-06	3.1e-05	24 (1%)
KEGG_PATHWAY	Estrogen signaling pathway	RT	29	1.2	3.1e-06	3.1e-05	29 (1.2%)
KEGG_PATHWAY	Glutamatergic synapse	RT	32	1.4	3.6e-06	3.5e-05	32 (1.4%)
KEGG_PATHWAY	Non-small cell lung cancer	RT	20	0.9	8e-06	7.4e-05	20 (0.9%)
KEGG_PATHWAY	Long-term potentiation	RT	22	0.9	8.5e-06	7.6e-05	22 (0.9%)
KEGG_PATHWAY	Oocyte meiosis	RT	30	1.3	1.2e-05	0.0001	30 (1.3%)
KEGG_PATHWAY	Insulin resistance	RT	30	1.3	1.2e-05	0.0001	30 (1.3%)
KEGG_PATHWAY	Pancreatic cancer	RT	21	0.9	2.4e-05	0.0002	21 (0.9%)
KEGG_PATHWAY	Acute myeloid leukemia	RT	19	0.8	3.2e-05	0.00026	19 (0.8%)
KEGG_PATHWAY	Hippo signaling pathway	RT	36	1.5	3.3e-05	0.00026	36 (1.5%)
KEGG_PATHWAY	p53 signaling pathway	RT	21	0.9	3.9e-05	0.0003	21 (0.9%)
KEGG_PATHWAY	Endometrial cancer	RT	18	0.8	4.1e-05	0.00031	18 (0.8%)
KEGG_PATHWAY	Prolactin signaling pathway	RT	22	0.9	4.7e-05	0.00034	22 (0.9%)
KEGG_PATHWAY	Fc epsilon RI signaling pathway	RT	21	0.9	5e-05	0.00035	21 (0.9%)
KEGG_PATHWAY	Sphingolipid signaling pathway	RT	31	1.3	5.1e-05	0.00035	31 (1.3%)
KEGG_PATHWAY	Endocytosis	RT	55	2.4	6.4e-05	0.00043	55 (2.4%)
KEGG_PATHWAY	Central carbon metabolism in cancer	RT	20	0.9	6.7e-05	0.00043	20 (0.9%)
KEGG_PATHWAY	Adrenergic signaling in cardiomyocytes	RT	35	1.5	6.8e-05	0.00044	35 (1.5%)
KEGG_PATHWAY	Retrograde endocannabinoid signaling	RT	27	1.2	7.4e-05	0.00046	27 (1.2%)
KEGG_PATHWAY	Circadian entrainment	RT	26	1.1	8.4e-05	0.00051	26 (1.1%)
KEGG_PATHWAY	Hepatitis B	RT	34	1.5	9.2e-05	0.00055	34 (1.5%)
KEGG_PATHWAY	cAMP signaling pathway	RT	42	1.8	0.0001	0.00059	42 (1.8%)
KEGG_PATHWAY	Small cell lung cancer	RT	23	1	0.00015	0.00083	23 (1%)
KEGG_PATHWAY	Thyroid hormone signaling pathway	RT	28	1.2	0.00015	0.00083	28 (1.2%)
KEGG_PATHWAY	HTLV-I infection	RT	53	2.3	0.00024	0.0013	53 (2.3%)
KEGG_PATHWAY	B cell receptor signaling pathway	RT	20	0.9	0.00025	0.0013	20 (0.9%)
KEGG_PATHWAY	GnRH signaling pathway	RT	23	1	0.0003	0.0016	23 (1%)
KEGG_PATHWAY	Type II diabetes mellitus	RT	16	0.7	0.00034	0.0017	16 (0.7%)
KEGG_PATHWAY	Adherens junction	RT	20	0.9	0.00037	0.0018	20 (0.9%)
KEGG_PATHWAY	Toxoplasmosis	RT	27	1.2	0.00037	0.0018	27 (1.2%)
KEGG_PATHWAY	mRNA surveillance pathway	RT	24	1	0.00043	0.0021	24 (1%)
KEGG_PATHWAY	cGMP-PKG signaling pathway	RT	36	1.5	0.00045	0.0021	36 (1.5%)
KEGG_PATHWAY	Bladder cancer	RT	14	0.6	0.00046	0.0021	14 (0.6%)
KEGG_PATHWAY	Gap junction	RT	22	0.9	0.00058	0.0026	22 (0.9%)
KEGG_PATHWAY	HIF-1 signaling pathway	RT	25	1.1	0.00059	0.0026	25 (1.1%)
KEGG_PATHWAY	Colorectal cancer	RT	18	0.8	0.00068	0.003	18 (0.8%)
KEGG_PATHWAY	Progesterone-mediated oocyte maturation	RT	22	0.9	0.00068	0.003	22 (0.9%)
KEGG_PATHWAY	Cocaine addiction	RT	15	0.6	0.00091	0.0039	15 (0.6%)
KEGG_PATHWAY	Fc gamma R-mediated phagocytosis	RT	21	0.9	0.0011	0.0046	21 (0.9%)
KEGG_PATHWAY	Wnt signaling pathway	RT	30	1.3	0.0012	0.0051	30 (1.3%)
KEGG_PATHWAY	Phosphatidylinositol signaling system	RT	23	1	0.0013	0.0051	23 (1%)
KEGG_PATHWAY	Dorso-ventral axis formation	RT	10	0.4	0.0013	0.005	10 (0.4%)
KEGG_PATHWAY	TGF-beta signaling pathway	RT	21	0.9	0.0013	0.005	21 (0.9%)
KEGG_PATHWAY	Chemokine signaling pathway	RT	38	1.6	0.0015	0.0059	38 (1.6%)
KEGG_PATHWAY	Regulation of lipolysis in adipocytes	RT	16	0.7	0.0015	0.0059	16 (0.7%)
KEGG_PATHWAY	Melanogenesis	RT	23	1	0.0017	0.0063	23 (1%)
KEGG_PATHWAY	Morphine addiction	RT	22	0.9	0.0017	0.0063	22 (0.9%)
KEGG_PATHWAY	Oxytocin signaling pathway	RT	32	1.4	0.0019	0.007	32 (1.4%)
KEGG_PATHWAY	Serotonergic synapse	RT	28	1.2	0.002	0.0071	28 (1.2%)
KEGG_PATHWAY	VEGF signaling pathway	RT	16	0.7	0.0027	0.0095	16 (0.7%)
KEGG_PATHWAY	Amphetamine addiction	RT	17	0.7	0.0032	0.011	17 (0.7%)
KEGG_PATHWAY	Platelet activation	RT	27	1.2	0.0036	0.013	27 (1.2%)
KEGG_PATHWAY	Thyroid cancer	RT	10	0.4	0.004	0.014	10 (0.4%)
KEGG_PATHWAY	Transcriptional misregulation in cancer	RT	32	1.4	0.0042	0.014	32 (1.4%)
KEGG_PATHWAY	Cholinergic synapse	RT	24	1	0.0044	0.014	24 (1%)
KEGG_PATHWAY	Choline metabolism in cancer	RT	22	0.9	0.0049	0.016	22 (0.9%)
KEGG_PATHWAY	Protein processing in endoplasmic reticulum	RT	32	1.4	0.005	0.016	32 (1.4%)
KEGG_PATHWAY	Hepatitis C	RT	27	1.2	0.0061	0.019	27 (1.2%)
KEGG_PATHWAY	Other types of O-glycan biosynthesis	RT	10	0.4	0.0066	0.021	10 (0.4%)
KEGG_PATHWAY	Vasopressin-regulated water reabsorption	RT	12	0.5	0.0079	0.025	12 (0.5%)
KEGG_PATHWAY	Osteoclast differentiation	RT	25	1.1	0.0086	0.026	25 (1.1%)
KEGG_PATHWAY	NOD-like receptor signaling pathway	RT	14	0.6	0.0097	0.029	14 (0.6%)
KEGG_PATHWAY	Inositol phosphate metabolism	RT	16	0.7	0.012	0.036	16 (0.7%)
KEGG_PATHWAY	Aldosterone-regulated sodium reabsorption	RT	11	0.5	0.013	0.039	11 (0.5%)
KEGG_PATHWAY	Bacterial invasion of epithelial cells	RT	17	0.7	0.015	0.043	17 (0.7%)
KEGG_PATHWAY	Salmonella infection	RT	17	0.7	0.015	0.043	17 (0.7%)
KEGG_PATHWAY	MicroRNAs in cancer	RT	45	1.9	0.015	0.043	45 (1.9%)
KEGG_PATHWAY	Tight junction	RT	26	1.1	0.015	0.043	26 (1.1%)
KEGG_PATHWAY	Natural killer cell mediated cytotoxicity	RT	21	0.9	0.016	0.044	21 (0.9%)
KEGG_PATHWAY	Adipocytokine signaling pathway	RT	16	0.7	0.016	0.044	16 (0.7%)
KEGG_PATHWAY	Hypertrophic cardiomyopathy (HCM)	RT	17	0.7	0.017	0.046	17 (0.7%)
KEGG_PATHWAY	Glycerophospholipid metabolism	RT	19	0.8	0.02	0.055	19 (0.8%)
KEGG_PATHWAY	Viral carcinogenesis	RT	38	1.6	0.023	0.061	38 (1.6%)
KEGG_PATHWAY	Cell cycle	RT	23	1	0.025	0.067	23 (1%)
KEGG_PATHWAY	Renin secretion	RT	15	0.6	0.03	0.078	15 (0.6%)
KEGG_PATHWAY	Glucagon signaling pathway	RT	19	0.8	0.035	0.091	19 (0.8%)
KEGG_PATHWAY	D-Glutamine and D-glutamate metabolism	RT	3	0.1	0.037	0.094	3 (0.1%)
KEGG_PATHWAY	Apoptosis	RT	13	0.6	0.038	0.097	13 (0.6%)
KEGG_PATHWAY	Toll-like receptor signaling pathway	RT	19	0.8	0.039	0.097	19 (0.8%)
KEGG_PATHWAY	Pertussis	RT	15	0.6	0.041	0.1	15 (0.6%)
KEGG_PATHWAY	ECM-receptor interaction	RT	17	0.7	0.042	0.1	17 (0.7%)
KEGG_PATHWAY	Jak-STAT signaling pathway	RT	25	1.1	0.042	0.1	25 (1.1%)
KEGG_PATHWAY	Dilated cardiomyopathy	RT	16	0.7	0.05	0.12	16 (0.7%)
KEGG_PATHWAY	Hedgehog signaling pathway	RT	7	0.3	0.05	0.12	7 (0.3%)
KEGG_PATHWAY	Circadian rhythm	RT	8	0.3	0.058	0.14	8 (0.3%)
KEGG_PATHWAY	Arrhythmogenic right ventricular cardiomyopathy (ARVC)	RT	14	0.6	0.06	0.14	14 (0.6%)
KEGG_PATHWAY	Gastric acid secretion	RT	14	0.6	0.066	0.15	14 (0.6%)
KEGG_PATHWAY	Prion diseases	RT	8	0.3	0.068	0.15	8 (0.3%)
KEGG_PATHWAY	GABAergic synapse	RT	16	0.7	0.071	0.16	16 (0.7%)
KEGG_PATHWAY	Herpes simplex infection	RT	32	1.4	0.078	0.17	32 (1.4%)
KEGG_PATHWAY	Alcoholism	RT	31	1.3	0.085	0.19	31 (1.3%)
KEGG_PATHWAY	RIG-I-like receptor signaling pathway	RT	13	0.6	0.086	0.19	13 (0.6%)
KEGG_PATHWAY	Calcium signaling pathway	RT	28	1.2	0.09	0.19	28 (1.2%)
KEGG_PATHWAY	Vascular smooth muscle contraction	RT	21	0.9	0.09	0.19	21 (0.9%)
KEGG_PATHWAY	Leukocyte transendothelial migration	RT	20	0.9	0.098	0.21	20 (0.9%)

## Sheet: GO biological process
Mus musculus (REF)	upload_1 ( Hierarchy NEW! )
GO biological process complete	#	#	expected	Fold Enrichment	+/-	P value
stem cell division	39	17	3.87	4.39	+	0.00592
cell division	454	79	45.07	1.75	+	0.0195
single-organism cellular process	8556	1228	849.39	1.45	+	1.15e-55
single-organism process	12063	1505	1197.55	1.26	+	1.37e-36
cellular process	13608	1753	1350.92	1.3	+	6.46e-71
heart trabecula morphogenesis	36	15	3.57	4.2	+	0.0444
anatomical structure morphogenesis	1986	379	197.16	1.92	+	1.93e-30
anatomical structure development	4796	796	476.12	1.67	+	1.21e-50
developmental process	5119	840	508.18	1.65	+	1.65e-52
single-organism developmental process	5080	835	504.31	1.66	+	2.25e-52
protein K48-linked ubiquitination	47	19	4.67	4.07	+	0.00413
protein polyubiquitination	168	58	16.68	3.48	+	1.48e-11
protein ubiquitination	410	115	40.7	2.83	+	3.3e-18
protein modification by small protein conjugation	449	123	44.57	2.76	+	7.78e-19
protein modification by small protein conjugation or removal	567	139	56.29	2.47	+	2.14e-17
cellular protein modification process	2156	445	214.04	2.08	+	2.08e-45
protein modification process	2156	445	214.04	2.08	+	2.08e-45
protein metabolic process	3396	539	337.14	1.6	+	3.25e-25
macromolecule metabolic process	6040	923	599.62	1.54	+	8.36e-46
organic substance metabolic process	7618	1073	756.27	1.42	+	8e-40
metabolic process	8101	1113	804.22	1.38	+	4.75e-37
organonitrogen compound metabolic process	4214	615	418.34	1.47	+	1.74e-20
nitrogen compound metabolic process	6709	979	666.03	1.47	+	7.7e-41
primary metabolic process	7292	1040	723.91	1.44	+	2.74e-40
macromolecule modification	2388	481	237.07	2.03	+	6.38e-47
cellular protein metabolic process	2662	487	264.27	1.84	+	1.64e-36
cellular macromolecule metabolic process	5333	872	529.43	1.65	+	1.01e-54
cellular metabolic process	7037	1030	698.59	1.47	+	5.38e-45
regulation of synaptic vesicle cycle	40	16	3.97	4.03	+	0.0363
regulation of transport	1819	326	180.58	1.81	+	6.62e-21
regulation of localization	2513	439	249.48	1.76	+	1.06e-27
regulation of biological process	10723	1491	1064.52	1.4	+	8.6e-71
biological regulation	11220	1531	1113.86	1.37	+	2.69e-68
regulation of cellular localization	854	170	84.78	2.01	+	3.97e-13
cerebral cortex cell migration	54	19	5.36	3.54	+	0.0302
cerebral cortex development	105	31	10.42	2.97	+	0.00147
pallium development	146	42	14.49	2.9	+	2.25e-05
telencephalon development	224	50	22.24	2.25	+	0.00202
forebrain development	351	80	34.85	2.3	+	2.21e-07
brain development	561	124	55.69	2.23	+	6.59e-12
head development	604	137	59.96	2.28	+	2.47e-14
central nervous system development	737	156	73.17	2.13	+	4.71e-14
nervous system development	2065	412	205	2.01	+	5.32e-38
system development	3909	674	388.06	1.74	+	6.26e-46
multicellular organism development	4474	767	444.15	1.73	+	1.13e-53
single-multicellular organism process	5145	843	510.77	1.65	+	1.7e-52
multicellular organismal process	7034	884	698.3	1.27	+	4.34e-13
animal organ development	2788	478	276.78	1.73	+	6.52e-29
telencephalon cell migration	69	22	6.85	3.21	+	0.0258
forebrain cell migration	72	22	7.15	3.08	+	0.0498
cell migration	721	134	71.58	1.87	+	1.01e-07
cell motility	821	141	81.5	1.73	+	5.3e-06
locomotion	1009	168	100.17	1.68	+	1.11e-06
movement of cell or subcellular component	1165	195	115.65	1.69	+	2.08e-08
localization of cell	821	141	81.5	1.73	+	5.3e-06
localization	4526	692	449.32	1.54	+	3.57e-30
stem cell proliferation	54	19	5.36	3.54	+	0.0302
cell proliferation	556	104	55.2	1.88	+	1.5e-05
regulation of cardiac muscle tissue growth	58	20	5.76	3.47	+	0.0228
regulation of cardiac muscle tissue development	80	26	7.94	3.27	+	0.00242
regulation of striated muscle tissue development	139	36	13.8	2.61	+	0.00351
regulation of muscle tissue development	142	37	14.1	2.62	+	0.00212
regulation of developmental process	2331	445	231.41	1.92	+	5.32e-37
regulation of muscle organ development	143	38	14.2	2.68	+	0.000911
regulation of multicellular organismal development	1816	355	180.28	1.97	+	4.1e-30
regulation of multicellular organismal process	2711	479	269.13	1.78	+	4.51e-32
regulation of heart growth	64	22	6.35	3.46	+	0.00783
regulation of organ growth	99	29	9.83	2.95	+	0.0042
regulation of developmental growth	343	87	34.05	2.55	+	1.09e-10
regulation of growth	653	138	64.83	2.13	+	4.74e-12
protein ubiquitination involved in ubiquitin-dependent protein catabolic process	108	37	10.72	3.45	+	2.1e-06
ubiquitin-dependent protein catabolic process	396	108	39.31	2.75	+	4.54e-16
modification-dependent protein catabolic process	403	109	40.01	2.72	+	5.49e-16
proteolysis involved in cellular protein catabolic process	468	113	46.46	2.43	+	3.61e-13
proteolysis	1022	164	101.46	1.62	+	2.37e-05
cellular protein catabolic process	483	113	47.95	2.36	+	3.07e-12
cellular macromolecule catabolic process	630	133	62.54	2.13	+	1.76e-11
macromolecule catabolic process	711	140	70.58	1.98	+	5.81e-10
organic substance catabolic process	1215	182	120.62	1.51	+	0.000394
catabolic process	1416	208	140.57	1.48	+	0.000175
cellular catabolic process	1207	182	119.82	1.52	+	0.000253
protein catabolic process	531	119	52.71	2.26	+	9.95e-12
organonitrogen compound catabolic process	755	137	74.95	1.83	+	2.87e-07
modification-dependent macromolecule catabolic process	408	109	40.5	2.69	+	1.31e-15
ERAD pathway	80	27	7.94	3.4	+	0.000696
response to organonitrogen compound	653	133	64.83	2.05	+	2.35e-10
response to nitrogen compound	757	150	75.15	2	+	4.37e-11
response to chemical	3128	460	310.53	1.48	+	2.87e-14
response to stimulus	7469	913	741.48	1.23	+	1.49e-10
response to organic substance	2136	350	212.05	1.65	+	1.88e-16
response to endoplasmic reticulum stress	186	42	18.47	2.27	+	0.0134
cellular response to stress	1260	206	125.09	1.65	+	3.81e-08
cellular response to stimulus	5898	772	585.52	1.32	+	1.32e-14
response to stress	2787	349	276.68	1.26	+	0.0329
central nervous system neuron development	84	28	8.34	3.36	+	0.00052
central nervous system neuron differentiation	190	44	18.86	2.33	+	0.004
neuron differentiation	922	196	91.53	2.14	+	1.18e-18
generation of neurons	1463	304	145.24	2.09	+	1.9e-29
neurogenesis	1563	328	155.17	2.11	+	5.51e-33
cell differentiation	3424	566	339.92	1.67	+	1.64e-31
cellular developmental process	3494	574	346.86	1.65	+	2.31e-31
neuron development	744	166	73.86	2.25	+	2.68e-17
cell development	1563	294	155.17	1.89	+	1.69e-21
regulation of neurotransmitter secretion	60	20	5.96	3.36	+	0.0374
regulation of biological quality	3267	529	324.33	1.63	+	1.15e-26
modulation of synaptic transmission	346	83	34.35	2.42	+	7.59e-09
regulation of signaling	2778	530	275.78	1.92	+	8.9e-46
regulation of cell communication	2756	526	273.6	1.92	+	2.14e-45
regulation of cellular process	10161	1439	1008.73	1.43	+	1.31e-71
regulation of secretion by cell	694	110	68.9	1.6	+	0.0174
regulation of secretion	751	118	74.55	1.58	+	0.0112
negative regulation of synaptic transmission	70	23	6.95	3.31	+	0.00951
negative regulation of cell communication	1173	242	116.45	2.08	+	3.97e-22
negative regulation of cellular process	4158	714	412.78	1.73	+	5.97e-49
negative regulation of biological process	4545	767	451.2	1.7	+	6.25e-51
negative regulation of signaling	1177	242	116.85	2.07	+	6.25e-22
positive regulation of muscle tissue development	75	23	7.45	3.09	+	0.0292
positive regulation of developmental process	1324	269	131.44	2.05	+	4.55e-24
positive regulation of biological process	5223	882	518.51	1.7	+	3.52e-62
positive regulation of axonogenesis	85	26	8.44	3.08	+	0.00734
positive regulation of cell morphogenesis involved in differentiation	158	42	15.69	2.68	+	0.0002
regulation of cell morphogenesis involved in differentiation	289	75	28.69	2.61	+	2.45e-09
regulation of cell morphogenesis	455	110	45.17	2.44	+	8.73e-13
regulation of cellular component organization	2370	446	235.28	1.9	+	1.29e-35
regulation of anatomical structure morphogenesis	930	198	92.33	2.14	+	5.93e-19
regulation of cell development	928	197	92.13	2.14	+	1.06e-18
regulation of cell differentiation	1651	332	163.9	2.03	+	5.14e-30
positive regulation of cellular component organization	1235	246	122.6	2.01	+	1.61e-20
positive regulation of cellular process	4758	817	472.35	1.73	+	6.71e-59
positive regulation of cell development	566	121	56.19	2.15	+	1.45e-10
positive regulation of cell differentiation	974	201	96.69	2.08	+	8.77e-18
regulation of axonogenesis	170	54	16.88	3.2	+	3.36e-09
regulation of neuron projection development	508	122	50.43	2.42	+	2.93e-14
regulation of neuron differentiation	667	155	66.22	2.34	+	1.47e-17
regulation of neurogenesis	804	177	79.82	2.22	+	4.67e-18
regulation of nervous system development	900	194	89.35	2.17	+	4.32e-19
regulation of cell projection organization	655	146	65.02	2.25	+	8.05e-15
positive regulation of neuron projection development	311	81	30.87	2.62	+	2.3e-10
positive regulation of neuron differentiation	403	97	40.01	2.42	+	7.47e-11
positive regulation of neurogenesis	496	108	49.24	2.19	+	1.25e-09
positive regulation of nervous system development	562	122	55.79	2.19	+	3.95e-11
positive regulation of multicellular organismal process	1582	284	157.05	1.81	+	9.37e-18
positive regulation of cell projection organization	397	98	39.41	2.49	+	1.2e-11
protein dephosphorylation	152	46	15.09	3.05	+	8.34e-07
dephosphorylation	202	56	20.05	2.79	+	2.21e-07
phosphate-containing compound metabolic process	1616	283	160.43	1.76	+	3.2e-16
phosphorus metabolic process	1677	286	166.48	1.72	+	6.59e-15
dendrite development	111	33	11.02	2.99	+	0.000514
neuron projection development	571	141	56.69	2.49	+	5.82e-18
cell projection organization	957	189	95.01	1.99	+	1.35e-14
cellular component organization	4559	727	452.59	1.61	+	1.75e-38
cellular component organization or biogenesis	4720	734	468.57	1.57	+	3.04e-35
positive regulation of protein ubiquitination	108	32	10.72	2.98	+	0.000869
regulation of protein ubiquitination	190	47	18.86	2.49	+	0.000255
regulation of protein modification by small protein conjugation or removal	216	50	21.44	2.33	+	0.000699
regulation of protein modification process	1590	292	157.85	1.85	+	8.66e-20
regulation of cellular protein metabolic process	2212	399	219.59	1.82	+	2.45e-27
regulation of protein metabolic process	2409	424	239.15	1.77	+	3.32e-27
regulation of primary metabolic process	5196	884	515.83	1.71	+	6.21e-64
regulation of metabolic process	5657	945	561.59	1.68	+	2.33e-66
regulation of nitrogen compound metabolic process	5070	863	503.32	1.71	+	7.28e-62
regulation of macromolecule metabolic process	5221	887	518.31	1.71	+	5.96e-64
regulation of cellular metabolic process	5302	905	526.35	1.72	+	7.43e-67
positive regulation of protein modification by small protein conjugation or removal	127	33	12.61	2.62	+	0.0097
positive regulation of protein modification process	1068	192	106.02	1.81	+	5.96e-11
positive regulation of cellular protein metabolic process	1330	243	132.03	1.84	+	1.5e-15
positive regulation of cellular metabolic process	2814	491	279.36	1.76	+	9.56e-32
positive regulation of metabolic process	3007	525	298.52	1.76	+	1.28e-34
positive regulation of protein metabolic process	1430	258	141.96	1.82	+	4.78e-16
positive regulation of nitrogen compound metabolic process	2702	481	268.24	1.79	+	5e-33
positive regulation of macromolecule metabolic process	2763	498	274.29	1.82	+	7.24e-36
adult locomotory behavior	102	30	10.13	2.96	+	0.00249
locomotory behavior	229	54	22.73	2.38	+	0.00012
behavior	624	121	61.95	1.95	+	7.86e-08
adult behavior	174	40	17.27	2.32	+	0.0154
single-organism behavior	451	94	44.77	2.1	+	4.65e-07
regulation of sodium ion transport	90	26	8.93	2.91	+	0.0203
regulation of metal ion transport	367	69	36.43	1.89	+	0.00656
regulation of ion transport	629	117	62.44	1.87	+	1.98e-06
establishment of cell polarity	97	28	9.63	2.91	+	0.00865
establishment or maintenance of cell polarity	156	43	15.49	2.78	+	4.97e-05
limbic system development	87	25	8.64	2.89	+	0.0344
regulation of axon extension	92	26	9.13	2.85	+	0.0299
regulation of extent of cell growth	107	32	10.62	3.01	+	0.000709
regulation of cell growth	384	79	38.12	2.07	+	2.74e-05
regulation of cell size	333	72	33.06	2.18	+	1.88e-05
regulation of cellular component size	337	72	33.46	2.15	+	3.04e-05
regulation of anatomical structure size	508	95	50.43	1.88	+	7.6e-05
mesenchymal cell differentiation	131	37	13	2.85	+	0.000303
mesenchyme development	186	43	18.47	2.33	+	0.0056
tissue development	1518	281	150.7	1.86	+	2.27e-19
cellular response to transforming growth factor beta stimulus	107	30	10.62	2.82	+	0.00653
cellular response to endogenous stimulus	793	175	78.72	2.22	+	6.36e-18
response to endogenous stimulus	935	199	92.82	2.14	+	4.74e-19
cellular response to growth factor stimulus	354	85	35.14	2.42	+	3.85e-09
cellular response to organic substance	1451	266	144.05	1.85	+	1.45e-17
cellular response to chemical stimulus	1851	324	183.76	1.76	+	3.79e-19
response to growth factor	367	87	36.43	2.39	+	4e-09
response to transforming growth factor beta	110	30	10.92	2.75	+	0.0113
proteasome-mediated ubiquitin-dependent protein catabolic process	226	63	22.44	2.81	+	1.04e-08
proteasomal protein catabolic process	233	65	23.13	2.81	+	4.43e-09
multicellular organism growth	107	29	10.62	2.73	+	0.0189
developmental growth	392	91	38.92	2.34	+	3.61e-09
growth	447	103	44.38	2.32	+	1.6e-10
developmental growth involved in morphogenesis	123	33	12.21	2.7	+	0.00491
cell growth	137	36	13.6	2.65	+	0.00251
memory	118	31	11.71	2.65	+	0.0162
learning or memory	251	59	24.92	2.37	+	2.94e-05
cognition	280	62	27.8	2.23	+	0.000103
neurological system process	2107	136	209.17	0.65	-	9.26e-05
stem cell differentiation	145	38	14.39	2.64	+	0.00128
kidney epithelium development	126	33	12.51	2.64	+	0.00821
kidney development	246	56	24.42	2.29	+	0.000209
renal system development	267	59	26.51	2.23	+	0.000246
urogenital system development	305	72	30.28	2.38	+	4.84e-07
epithelium development	984	178	97.69	1.82	+	3.65e-10
gland morphogenesis	119	31	11.81	2.62	+	0.0191
animal organ morphogenesis	921	175	91.43	1.91	+	8.86e-12
gland development	390	91	38.72	2.35	+	2.74e-09
positive regulation of developmental growth	192	50	19.06	2.62	+	1.89e-05
positive regulation of growth	271	66	26.9	2.45	+	8.7e-07
regulation of synaptic plasticity	177	46	17.57	2.62	+	8.58e-05
regulation of Ras protein signal transduction	201	52	19.95	2.61	+	1.13e-05
regulation of small GTPase mediated signal transduction	224	58	22.24	2.61	+	1.27e-06
regulation of intracellular signal transduction	1516	288	150.5	1.91	+	1.32e-21
regulation of signal transduction	2432	456	241.43	1.89	+	3.28e-36
regulation of response to stimulus	3274	545	325.02	1.68	+	8.83e-31
hindbrain development	147	38	14.59	2.6	+	0.00178
negative regulation of translation	126	32	12.51	2.56	+	0.0222
regulation of translation	304	60	30.18	1.99	+	0.00759
regulation of cellular macromolecule biosynthetic process	3429	597	340.41	1.75	+	1.93e-40
regulation of cellular biosynthetic process	3717	627	369	1.7	+	9.37e-39
regulation of biosynthetic process	3772	633	374.46	1.69	+	1.53e-38
regulation of macromolecule biosynthetic process	3533	610	350.74	1.74	+	1.84e-40
regulation of cellular amide metabolic process	337	64	33.46	1.91	+	0.0117
posttranscriptional regulation of gene expression	363	71	36.04	1.97	+	0.00111
regulation of gene expression	3786	651	375.85	1.73	+	1.81e-43
negative regulation of cellular metabolic process	2229	411	221.28	1.86	+	2.39e-30
negative regulation of metabolic process	2446	434	242.82	1.79	+	9.33e-29
negative regulation of nitrogen compound metabolic process	2079	387	206.39	1.88	+	5.03e-29
negative regulation of cellular protein metabolic process	908	179	90.14	1.99	+	1.38e-13
negative regulation of protein metabolic process	975	190	96.79	1.96	+	4.09e-14
negative regulation of macromolecule metabolic process	2206	399	219	1.82	+	1.42e-27
negative regulation of gene expression	1456	262	144.54	1.81	+	3.3e-16
negative regulation of cellular macromolecule biosynthetic process	1235	239	122.6	1.95	+	3e-18
negative regulation of cellular biosynthetic process	1365	256	135.51	1.89	+	5.01e-18
negative regulation of biosynthetic process	1395	258	138.49	1.86	+	2.06e-17
negative regulation of macromolecule biosynthetic process	1298	248	128.86	1.92	+	2.3e-18
morphogenesis of a branching epithelium	190	48	18.86	2.54	+	9.78e-05
morphogenesis of a branching structure	200	51	19.85	2.57	+	2.58e-05
morphogenesis of an epithelium	480	104	47.65	2.18	+	4.74e-09
tissue morphogenesis	582	120	57.78	2.08	+	2.01e-09
cardiocyte differentiation	123	31	12.21	2.54	+	0.0366
heart development	519	105	51.52	2.04	+	1.86e-07
circulatory system development	836	163	82.99	1.96	+	1.06e-11
positive regulation of cell growth	166	41	16.48	2.49	+	0.00195
lung development	196	48	19.46	2.47	+	0.000246
respiratory system development	226	54	22.44	2.41	+	7.81e-05
respiratory tube development	199	48	19.76	2.43	+	0.000384
tube development	628	134	62.34	2.15	+	6.24e-12
regulation of proteasomal protein catabolic process	143	35	14.2	2.47	+	0.0174
regulation of proteolysis involved in cellular protein catabolic process	169	42	16.78	2.5	+	0.00119
regulation of proteolysis	624	109	61.95	1.76	+	0.000208
regulation of cellular protein catabolic process	193	47	19.16	2.45	+	0.000401
regulation of protein catabolic process	326	72	32.36	2.22	+	7.93e-06
regulation of catabolic process	636	122	63.14	1.93	+	1.26e-07
regulation of cellular catabolic process	503	102	49.93	2.04	+	3.18e-07
Wnt signaling pathway	239	58	23.73	2.44	+	1.3e-05
cell-cell signaling by wnt	239	58	23.73	2.44	+	1.3e-05
cell-cell signaling	786	162	78.03	2.08	+	1.12e-13
single organism signaling	4906	650	487.04	1.33	+	3.39e-12
signaling	4910	651	487.44	1.34	+	2.72e-12
cell communication	5015	662	497.86	1.33	+	3.34e-12
cell surface receptor signaling pathway involved in cell-cell signaling	289	69	28.69	2.4	+	7.56e-07
cell surface receptor signaling pathway	1684	292	167.18	1.75	+	2.84e-16
signal transduction	4575	580	454.18	1.28	+	6.47e-07
limb morphogenesis	165	40	16.38	2.44	+	0.0043
appendage morphogenesis	165	40	16.38	2.44	+	0.0043
appendage development	188	44	18.66	2.36	+	0.00303
limb development	188	44	18.66	2.36	+	0.00303
negative regulation of cell migration	220	53	21.84	2.43	+	8.2e-05
negative regulation of cell motility	231	53	22.93	2.31	+	0.000383
negative regulation of cellular component movement	247	54	24.52	2.2	+	0.00129
regulation of cellular component movement	835	150	82.89	1.81	+	6.63e-08
negative regulation of locomotion	265	57	26.31	2.17	+	0.000998
regulation of locomotion	834	148	82.79	1.79	+	2.15e-07
regulation of cell motility	760	138	75.45	1.83	+	2.32e-07
regulation of cell migration	724	136	71.87	1.89	+	3.45e-08
regulation of chromatin organization	162	39	16.08	2.43	+	0.00699
regulation of organelle organization	1197	228	118.83	1.92	+	1.95e-16
regulation of canonical Wnt signaling pathway	183	44	18.17	2.42	+	0.00149
regulation of Wnt signaling pathway	248	58	24.62	2.36	+	4.73e-05
protein acylation	150	36	14.89	2.42	+	0.0193
synapse organization	168	40	16.68	2.4	+	0.00665
positive regulation of protein catabolic process	186	44	18.47	2.38	+	0.00229
positive regulation of catabolic process	341	69	33.85	2.04	+	0.000488
negative regulation of MAPK cascade	148	35	14.69	2.38	+	0.0362
negative regulation of intracellular signal transduction	481	103	47.75	2.16	+	1.21e-08
negative regulation of signal transduction	1048	214	104.04	2.06	+	1.28e-18
negative regulation of response to stimulus	1354	250	134.42	1.86	+	1.15e-16
negative regulation of protein phosphorylation	396	86	39.31	2.19	+	4.31e-07
negative regulation of phosphorylation	436	94	43.28	2.17	+	8.06e-08
regulation of phosphorylation	1379	243	136.9	1.78	+	1.02e-13
regulation of phosphate metabolic process	1618	279	160.63	1.74	+	4.61e-15
regulation of phosphorus metabolic process	1623	280	161.12	1.74	+	3.7e-15
negative regulation of phosphate metabolic process	566	119	56.19	2.12	+	7.16e-10
negative regulation of phosphorus metabolic process	566	119	56.19	2.12	+	7.16e-10
negative regulation of protein modification process	533	112	52.91	2.12	+	4.03e-09
regulation of protein phosphorylation	1277	223	126.77	1.76	+	6.65e-12
regulation of MAPK cascade	651	116	64.63	1.79	+	2.56e-05
transmembrane receptor protein tyrosine kinase signaling pathway	344	81	34.15	2.37	+	3.52e-08
enzyme linked receptor protein signaling pathway	529	117	52.52	2.23	+	4.21e-11
glial cell differentiation	153	36	15.19	2.37	+	0.0297
gliogenesis	196	45	19.46	2.31	+	0.00375
protein localization to plasma membrane	162	38	16.08	2.36	+	0.0174
single-organism cellular localization	599	118	59.47	1.98	+	5.49e-08
cellular localization	1713	330	170.06	1.94	+	1.73e-26
single-organism localization	1933	289	191.9	1.51	+	3.17e-08
protein localization to membrane	326	66	32.36	2.04	+	0.00092
cellular protein localization	1170	228	116.15	1.96	+	1.33e-17
protein localization	1717	315	170.45	1.85	+	1.26e-21
macromolecule localization	1967	344	195.27	1.76	+	1.48e-20
cellular macromolecule localization	1179	229	117.04	1.96	+	1.59e-17
plasma membrane organization	216	51	21.44	2.38	+	0.000286
single-organism membrane organization	537	103	53.31	1.93	+	4.95e-06
endomembrane system organization	434	100	43.09	2.32	+	3.87e-10
protein localization to cell periphery	184	44	18.27	2.41	+	0.00172
axon guidance	172	40	17.08	2.34	+	0.0117
axonogenesis	301	78	29.88	2.61	+	8.86e-10
neuron projection morphogenesis	406	99	40.31	2.46	+	1.81e-11
cell projection morphogenesis	416	100	41.3	2.42	+	3.1e-11
cell morphogenesis	621	134	61.65	2.17	+	2.69e-12
cellular component morphogenesis	712	144	70.68	2.04	+	3.32e-11
cell part morphogenesis	440	103	43.68	2.36	+	6.14e-11
cell morphogenesis involved in neuron differentiation	372	88	36.93	2.38	+	3.28e-09
cell morphogenesis involved in differentiation	489	108	48.55	2.22	+	5.24e-10
axon development	322	83	31.97	2.6	+	1.91e-10
neuron projection guidance	174	40	17.27	2.32	+	0.0154
cardiac muscle tissue development	181	42	17.97	2.34	+	0.00684
striated muscle tissue development	303	68	30.08	2.26	+	1.23e-05
muscle tissue development	318	71	31.57	2.25	+	6.66e-06
negative regulation of cell projection organization	173	40	17.17	2.33	+	0.0134
negative regulation of cellular component organization	626	125	62.15	2.01	+	5.31e-09
striated muscle cell differentiation	195	45	19.36	2.32	+	0.00327
muscle cell differentiation	269	59	26.7	2.21	+	0.000316
muscle structure development	456	99	45.27	2.19	+	1.53e-08
connective tissue development	200	46	19.85	2.32	+	0.00268
positive regulation of hemopoiesis	187	43	18.56	2.32	+	0.00642
regulation of hemopoiesis	350	72	34.75	2.07	+	0.000134
regulation of protein polymerization	174	40	17.27	2.32	+	0.0154
regulation of protein complex assembly	364	67	36.14	1.85	+	0.0189
regulation of cellular component biogenesis	804	151	79.82	1.89	+	2.18e-09
response to steroid hormone	186	42	18.47	2.27	+	0.0134
response to organic cyclic compound	639	116	63.44	1.83	+	9.25e-06
response to hormone	513	104	50.93	2.04	+	2.07e-07
rhythmic process	270	60	26.8	2.24	+	0.000156
negative regulation of protein kinase activity	212	47	21.05	2.23	+	0.00548
regulation of protein kinase activity	614	114	60.95	1.87	+	3.74e-06
regulation of kinase activity	673	129	66.81	1.93	+	3.4e-08
regulation of transferase activity	773	150	76.74	1.95	+	2.22e-10
regulation of catalytic activity	1656	283	164.4	1.72	+	7.95e-15
regulation of molecular function	2211	384	219.5	1.75	+	5.4e-23
negative regulation of kinase activity	231	52	22.93	2.27	+	0.000909
negative regulation of transferase activity	262	57	26.01	2.19	+	0.000693
negative regulation of catalytic activity	655	111	65.02	1.71	+	0.000696
negative regulation of molecular function	926	170	91.93	1.85	+	4.21e-10
cardiac chamber development	176	39	17.47	2.23	+	0.0473
regulation of cell-substrate adhesion	181	40	17.97	2.23	+	0.0385
regulation of cell adhesion	634	124	62.94	1.97	+	2.5e-08
exocytosis	200	44	19.85	2.22	+	0.0148
secretion by cell	376	80	37.33	2.14	+	5.03e-06
secretion	483	93	47.95	1.94	+	2.81e-05
single-organism transport	1775	266	176.21	1.51	+	2.07e-07
transport	3432	514	340.71	1.51	+	3.17e-18
establishment of localization	3589	536	356.3	1.5	+	4.99e-19
vesicle-mediated transport	1031	162	102.35	1.58	+	0.000117
regulation of supramolecular fiber organization	291	64	28.89	2.22	+	7.74e-05
chemical synaptic transmission	338	74	33.55	2.21	+	6.72e-06
anterograde trans-synaptic signaling	338	74	33.55	2.21	+	6.72e-06
trans-synaptic signaling	343	76	34.05	2.23	+	2.38e-06
synaptic signaling	345	77	34.25	2.25	+	1.32e-06
vesicle organization	234	51	23.23	2.2	+	0.00308
organelle organization	2674	418	265.46	1.57	+	6.36e-17
regulation of neuron apoptotic process	245	53	24.32	2.18	+	0.0023
regulation of apoptotic process	1379	244	136.9	1.78	+	5.41e-14
regulation of programmed cell death	1395	246	138.49	1.78	+	5.76e-14
regulation of cell death	1521	272	151	1.8	+	1.28e-16
regulation of neuron death	329	72	32.66	2.2	+	1.15e-05
in utero embryonic development	426	92	42.29	2.18	+	1.23e-07
chordate embryonic development	698	139	69.29	2.01	+	3.16e-10
embryo development ending in birth or egg hatching	705	141	69.99	2.01	+	1.49e-10
embryo development	1050	204	104.24	1.96	+	2.98e-15
single organism cell adhesion	246	53	24.42	2.17	+	0.00259
cell adhesion	747	129	74.16	1.74	+	2.1e-05
biological adhesion	757	129	75.15	1.72	+	4.52e-05
peptidyl-lysine modification	209	45	20.75	2.17	+	0.0197
peptidyl-amino acid modification	654	131	64.93	2.02	+	1.18e-09
negative regulation of neuron differentiation	224	48	22.24	2.16	+	0.0105
negative regulation of neurogenesis	288	60	28.59	2.1	+	0.00135
negative regulation of cell development	329	63	32.66	1.93	+	0.0109
negative regulation of cell differentiation	666	128	66.12	1.94	+	3.47e-08
negative regulation of developmental process	893	170	88.65	1.92	+	1.99e-11
negative regulation of nervous system development	310	64	30.78	2.08	+	0.000729
negative regulation of multicellular organismal process	1107	193	109.9	1.76	+	8.04e-10
small GTPase mediated signal transduction	211	45	20.95	2.15	+	0.0251
intracellular signal transduction	1175	230	116.65	1.97	+	5.07e-18
epithelial tube morphogenesis	347	74	34.45	2.15	+	2e-05
tube morphogenesis	388	80	38.52	2.08	+	1.98e-05
positive regulation of proteolysis	277	59	27.5	2.15	+	0.000834
cellular response to organic cyclic compound	372	79	36.93	2.14	+	6.99e-06
negative regulation of transcription from RNA polymerase II promoter	757	160	75.15	2.13	+	1.97e-14
regulation of transcription from RNA polymerase II promoter	1760	341	174.72	1.95	+	5.35e-28
regulation of transcription, DNA-templated	3064	543	304.18	1.79	+	6.35e-38
regulation of nucleic acid-templated transcription	3080	544	305.76	1.78	+	1.32e-37
regulation of RNA biosynthetic process	3088	544	306.56	1.77	+	2.71e-37
regulation of RNA metabolic process	3201	568	317.78	1.79	+	2.54e-40
regulation of nucleobase-containing compound metabolic process	3558	612	353.22	1.73	+	3.98e-40
negative regulation of transcription, DNA-templated	1056	204	104.83	1.95	+	5.43e-15
negative regulation of nucleic acid-templated transcription	1072	205	106.42	1.93	+	1.28e-14
negative regulation of RNA biosynthetic process	1086	206	107.81	1.91	+	2.46e-14
negative regulation of RNA metabolic process	1133	212	112.48	1.88	+	3.23e-14
negative regulation of nucleobase-containing compound metabolic process	1282	232	127.27	1.82	+	3.21e-14
regulation of leukocyte differentiation	265	56	26.31	2.13	+	0.00222
negative regulation of organelle organization	318	67	31.57	2.12	+	0.000175
muscle organ development	266	56	26.41	2.12	+	0.0025
developmental maturation	233	49	23.13	2.12	+	0.0137
positive regulation of cellular catabolic process	281	59	27.9	2.11	+	0.00133
heart morphogenesis	243	51	24.12	2.11	+	0.00899
actin cytoskeleton organization	402	84	39.91	2.1	+	4.33e-06
single-organism organelle organization	1144	174	113.57	1.53	+	0.000295
cytoskeleton organization	866	162	85.97	1.88	+	3.87e-10
actin filament-based process	453	96	44.97	2.13	+	1.21e-07
protein targeting	316	66	31.37	2.1	+	0.000305
intracellular protein transport	657	132	65.22	2.02	+	7.67e-10
intracellular transport	997	200	98.98	2.02	+	2.38e-16
establishment of localization in cell	1199	233	119.03	1.96	+	6.42e-18
protein transport	1150	209	114.17	1.83	+	1.14e-12
establishment of protein localization	1265	229	125.58	1.82	+	5.23e-14
peptide transport	1175	211	116.65	1.81	+	2.71e-12
amide transport	1191	215	118.24	1.82	+	8.02e-13
nitrogen compound transport	1419	247	140.87	1.75	+	2.19e-13
organic substance transport	1700	278	168.77	1.65	+	3.88e-12
blood vessel morphogenesis	389	81	38.62	2.1	+	1.03e-05
blood vessel development	490	97	48.64	1.99	+	3.27e-06
vasculature development	517	104	51.32	2.03	+	3.18e-07
cardiovascular system development	531	104	52.71	1.97	+	1.35e-06
protein phosphorylation	743	154	73.76	2.09	+	4.6e-13
phosphorylation	972	180	96.49	1.87	+	3.36e-11
regulation of membrane potential	379	78	37.62	2.07	+	3.38e-05
cellular response to hormone stimulus	366	75	36.33	2.06	+	7.96e-05
regulation of protein targeting	295	60	29.29	2.05	+	0.00294
regulation of intracellular protein transport	371	73	36.83	1.98	+	0.000594
regulation of intracellular transport	500	102	49.64	2.05	+	2.3e-07
regulation of protein transport	766	125	76.04	1.64	+	0.0008
regulation of peptide transport	805	133	79.92	1.66	+	0.000155
regulation of establishment of protein localization	824	136	81.8	1.66	+	0.000113
regulation of protein localization	996	173	98.88	1.75	+	2.26e-08
regulation of cellular protein localization	570	112	56.59	1.98	+	2.2e-07
cell fate commitment	244	49	24.22	2.02	+	0.0464
cellular response to organonitrogen compound	350	70	34.75	2.01	+	0.000603
cellular response to nitrogen compound	419	84	41.6	2.02	+	2.79e-05
regulation of lipid metabolic process	301	60	29.88	2.01	+	0.00557
regulation of cation transmembrane transport	276	55	27.4	2.01	+	0.0161
regulation of ion transmembrane transport	401	75	39.81	1.88	+	0.00269
regulation of transmembrane transport	417	77	41.4	1.86	+	0.00305
single-organism intracellular transport	463	92	45.96	2	+	7.71e-06
positive regulation of intracellular transport	299	59	29.68	1.99	+	0.00938
positive regulation of transport	1001	166	99.37	1.67	+	1.92e-06
reproductive structure development	416	82	41.3	1.99	+	8.8e-05
reproductive system development	420	82	41.7	1.97	+	0.000132
regulation of sequence-specific DNA binding transcription factor activity	346	68	34.35	1.98	+	0.00171
positive regulation of organelle organization	608	119	60.36	1.97	+	6.64e-08
regulation of cell-cell adhesion	374	73	37.13	1.97	+	0.000803
histone modification	313	61	31.07	1.96	+	0.00921
covalent chromatin modification	429	92	42.59	2.16	+	1.76e-07
chromatin organization	588	103	58.37	1.76	+	0.000441
chromosome organization	856	128	84.98	1.51	+	0.0442
positive regulation of transcription from RNA polymerase II promoter	1073	209	106.52	1.96	+	7.94e-16
positive regulation of transcription, DNA-templated	1363	264	135.31	1.95	+	1.3e-20
positive regulation of gene expression	1691	316	167.87	1.88	+	5.47e-23
positive regulation of nucleic acid-templated transcription	1363	264	135.31	1.95	+	1.3e-20
positive regulation of RNA biosynthetic process	1369	264	135.91	1.94	+	2.38e-20
positive regulation of cellular biosynthetic process	1739	307	172.64	1.78	+	1.87e-18
positive regulation of biosynthetic process	1773	311	176.01	1.77	+	2.45e-18
positive regulation of RNA metabolic process	1424	274	141.37	1.94	+	3.88e-21
positive regulation of nucleobase-containing compound metabolic process	1672	298	165.99	1.8	+	2.21e-18
positive regulation of macromolecule biosynthetic process	1608	294	159.63	1.84	+	1.13e-19
regulation of cytoskeleton organization	434	84	43.09	1.95	+	0.000128
regulation of GTPase activity	279	54	27.7	1.95	+	0.0447
regulation of hydrolase activity	880	145	87.36	1.66	+	4.11e-05
apoptotic process	774	149	76.84	1.94	+	4.98e-10
programmed cell death	805	152	79.92	1.9	+	1.21e-09
cell death	844	160	83.79	1.91	+	1.94e-10
positive regulation of cellular component biogenesis	447	86	44.38	1.94	+	0.000113
embryonic morphogenesis	594	114	58.97	1.93	+	5.75e-07
positive regulation of cellular protein localization	365	70	36.24	1.93	+	0.00273
skeletal system development	444	85	44.08	1.93	+	0.000169
regulation of cellular response to stress	555	106	55.1	1.92	+	3.49e-06
regulation of response to stress	1094	183	108.61	1.68	+	1.09e-07
cell-cell adhesion	341	65	33.85	1.92	+	0.00865
regulation of vesicle-mediated transport	467	89	46.36	1.92	+	9.65e-05
supramolecular fiber organization	369	70	36.63	1.91	+	0.00401
positive regulation of hydrolase activity	457	86	45.37	1.9	+	0.000291
positive regulation of catalytic activity	957	171	95.01	1.8	+	3.23e-09
positive regulation of molecular function	1273	225	126.38	1.78	+	1.37e-12
anatomical structure formation involved in morphogenesis	843	158	83.69	1.89	+	6.96e-10
embryonic organ development	461	86	45.77	1.88	+	0.000421
transcription, DNA-templated	1893	352	187.93	1.87	+	8.55e-26
cellular macromolecule biosynthetic process	2652	423	263.28	1.61	+	9.17e-19
macromolecule biosynthetic process	2690	426	267.05	1.6	+	2.29e-18
organic substance biosynthetic process	3455	494	342.99	1.44	+	1.83e-13
biosynthetic process	3519	499	349.35	1.43	+	5.27e-13
cellular biosynthetic process	3372	486	334.75	1.45	+	8.86e-14
nucleic acid-templated transcription	1894	352	188.03	1.87	+	9.4e-26
RNA biosynthetic process	1901	353	188.72	1.87	+	8.94e-26
RNA metabolic process	2642	437	262.28	1.67	+	1.21e-22
nucleic acid metabolic process	3070	483	304.77	1.58	+	4.91e-21
nucleobase-containing compound metabolic process	3522	523	349.64	1.5	+	6.94e-18
organic cyclic compound metabolic process	3890	558	386.18	1.44	+	2.79e-16
cellular nitrogen compound metabolic process	4053	562	402.36	1.4	+	1.97e-13
heterocycle metabolic process	3648	532	362.15	1.47	+	1.14e-16
cellular aromatic compound metabolic process	3702	536	367.51	1.46	+	3.35e-16
nucleobase-containing compound biosynthetic process	2133	370	211.75	1.75	+	7.27e-22
organic cyclic compound biosynthetic process	2313	379	229.62	1.65	+	3.3e-18
heterocycle biosynthetic process	2201	374	218.5	1.71	+	1.4e-20
cellular nitrogen compound biosynthetic process	2568	394	254.94	1.55	+	2.36e-14
aromatic compound biosynthetic process	2208	375	219.2	1.71	+	1.3e-20
gene expression	2942	452	292.06	1.55	+	2.48e-17
regionalization	339	63	33.65	1.87	+	0.0278
protein localization to organelle	502	92	49.84	1.85	+	0.000321
negative regulation of transport	508	93	50.43	1.84	+	0.000284
regulation of homeostatic process	477	87	47.35	1.84	+	0.000912
positive regulation of cell proliferation	867	158	86.07	1.84	+	6.06e-09
regulation of cell proliferation	1535	260	152.39	1.71	+	7.23e-13
cellular response to lipid	359	65	35.64	1.82	+	0.0443
organelle localization	404	73	40.11	1.82	+	0.0129
regulation of protein serine/threonine kinase activity	399	72	39.61	1.82	+	0.0159
regulation of system process	483	87	47.95	1.81	+	0.00153
response to abiotic stimulus	839	151	83.29	1.81	+	4.93e-08
positive regulation of cell migration	440	79	43.68	1.81	+	0.00622
positive regulation of cell motility	455	80	45.17	1.77	+	0.0116
positive regulation of cellular component movement	468	82	46.46	1.76	+	0.00978
positive regulation of locomotion	486	83	48.25	1.72	+	0.022
regulation of mitotic cell cycle	446	79	44.28	1.78	+	0.0103
regulation of cell cycle	862	144	85.57	1.68	+	2e-05
positive regulation of kinase activity	416	73	41.3	1.77	+	0.0351
positive regulation of phosphorylation	918	151	91.13	1.66	+	2.18e-05
positive regulation of phosphate metabolic process	1041	167	103.34	1.62	+	1.72e-05
positive regulation of phosphorus metabolic process	1041	167	103.34	1.62	+	1.72e-05
positive regulation of transferase activity	489	91	48.55	1.87	+	0.000193
negative regulation of cell proliferation	628	110	62.34	1.76	+	0.000156
sensory organ development	539	94	53.51	1.76	+	0.00202
cellular response to oxygen-containing compound	684	119	67.9	1.75	+	5.91e-05
response to oxygen-containing compound	1095	170	108.71	1.56	+	0.000113
positive regulation of apoptotic process	570	99	56.59	1.75	+	0.00117
positive regulation of programmed cell death	575	99	57.08	1.73	+	0.00173
positive regulation of cell death	618	109	61.35	1.78	+	0.000128
negative regulation of apoptotic process	847	147	84.09	1.75	+	1.13e-06
negative regulation of programmed cell death	861	149	85.48	1.74	+	1.02e-06
negative regulation of cell death	952	163	94.51	1.72	+	2.88e-07
positive regulation of intracellular signal transduction	866	144	85.97	1.67	+	2.66e-05
positive regulation of signal transduction	1303	217	129.35	1.68	+	1.73e-09
positive regulation of response to stimulus	1872	272	185.84	1.46	+	2.53e-06
positive regulation of cell communication	1460	246	144.94	1.7	+	9.75e-12
positive regulation of signaling	1468	247	145.73	1.69	+	9.88e-12
positive regulation of protein phosphorylation	873	143	86.67	1.65	+	7.51e-05
cell cycle	1047	166	103.94	1.6	+	4.24e-05
cellular component assembly	1877	263	186.34	1.41	+	0.000133
cellular component biogenesis	2067	274	205.2	1.34	+	0.00679
homeostatic process	1379	190	136.9	1.39	+	0.0426
innate immune response	595	24	59.07	0.41	-	0.00121
G-protein coupled receptor signaling pathway	1805	71	179.19	0.4	-	1.38e-17
Unclassified	1777	46	176.41	0.26	-	0
humoral immune response mediated by circulating immunoglobulin	162	1	16.08	< 0.2	-	0.0141
complement activation	168	1	16.68	< 0.2	-	0.00799
protein activation cascade	179	2	17.77	< 0.2	-	0.0268
detection of chemical stimulus	319	1	31.67	< 0.2	-	3.89e-09
sensory perception of smell	1108	2	110	< 0.2	-	5.74e-42
sensory perception of chemical stimulus	1392	5	138.19	< 0.2	-	5.38e-50
sensory perception	1761	64	174.82	0.37	-	2.12e-19

## Sheet: GO molecular function
Mus musculus (REF)	upload_1 ( Hierarchy NEW! )
GO molecular function complete	#	#	expected	Fold Enrichment	+/-	P value
ubiquitin conjugating enzyme binding	37	17	3.67	4.63	+	0.00105
ubiquitin-like protein conjugating enzyme binding	42	18	4.17	4.32	+	0.0013
enzyme binding	1974	391	195.97	2	+	1.84e-35
protein binding	8261	1279	820.1	1.56	+	2.07e-83
binding	12475	1697	1238.45	1.37	+	3.52e-88
ubiquitin protein ligase activity	206	73	20.45	3.57	+	3.14e-16
ubiquitin-protein transferase activity	421	112	41.79	2.68	+	2.01e-16
ubiquitin-like protein transferase activity	438	115	43.48	2.64	+	1.68e-16
transferase activity	2244	387	222.77	1.74	+	4.27e-23
catalytic activity	5559	719	551.87	1.3	+	2.77e-12
ubiquitin-like protein ligase activity	210	73	20.85	3.5	+	8.74e-16
GDP binding	61	20	6.06	3.3	+	0.0171
purine nucleotide binding	1739	266	172.64	1.54	+	9.41e-09
nucleotide binding	1966	281	195.17	1.44	+	2.21e-06
nucleoside phosphate binding	1966	281	195.17	1.44	+	2.21e-06
heterocyclic compound binding	5097	737	506	1.46	+	9.49e-26
organic cyclic compound binding	5191	750	515.33	1.46	+	2.66e-26
small molecule binding	2308	320	229.12	1.4	+	3e-06
purine ribonucleotide binding	1727	263	171.45	1.53	+	1.99e-08
ribonucleotide binding	1744	264	173.13	1.52	+	3.3e-08
carbohydrate derivative binding	2083	310	206.79	1.5	+	2.75e-09
anion binding	2564	373	254.54	1.47	+	1.71e-10
ion binding	5263	790	522.48	1.51	+	5.12e-34
signal transducer, downstream of receptor, with serine/threonine kinase activity	93	30	9.23	3.25	+	0.000131
protein serine/threonine kinase activity	443	96	43.98	2.18	+	1.33e-08
protein kinase activity	596	121	59.17	2.05	+	1.57e-09
kinase activity	763	145	75.75	1.91	+	1.02e-09
transferase activity, transferring phosphorus-containing groups	896	159	88.95	1.79	+	1.36e-08
phosphotransferase activity, alcohol group as acceptor	698	136	69.29	1.96	+	1.01e-09
signal transducer activity, downstream of receptor	126	35	12.51	2.8	+	0.00037
signal transducer activity	2347	159	233	0.68	-	0.000129
peptide N-acetyltransferase activity	64	20	6.35	3.15	+	0.0339
SMAD binding	79	23	7.84	2.93	+	0.024
ion channel regulator activity	80	23	7.94	2.9	+	0.0292
molecular function regulator	1209	205	120.02	1.71	+	6.08e-10
phosphoprotein binding	100	26	9.93	2.62	+	0.0447
transcription factor activity, RNA polymerase II distal enhancer sequence-specific binding	104	27	10.32	2.62	+	0.0318
RNA polymerase II transcription factor activity, sequence-specific DNA binding	710	136	70.48	1.93	+	3.29e-09
transcription factor activity, sequence-specific DNA binding	1101	186	109.3	1.7	+	1.18e-08
nucleic acid binding transcription factor activity	1101	186	109.3	1.7	+	1.18e-08
phosphoprotein phosphatase activity	163	42	16.18	2.6	+	0.000166
phosphatase activity	254	52	25.22	2.06	+	0.00516
phosphoric ester hydrolase activity	338	64	33.55	1.91	+	0.00465
ion channel binding	121	31	12.01	2.58	+	0.00958
transcription factor activity, RNA polymerase II transcription factor binding	150	37	14.89	2.48	+	0.00273
transcription factor activity, transcription factor binding	493	92	48.94	1.88	+	5.16e-05
transcription factor activity, protein binding	502	93	49.84	1.87	+	6.01e-05
phosphatase binding	190	44	18.86	2.33	+	0.00144
transcription corepressor activity	174	38	17.27	2.2	+	0.0306
transcription cofactor activity	427	79	42.39	1.86	+	0.000723
ubiquitin protein ligase binding	306	66	30.38	2.17	+	3.4e-05
ubiquitin-like protein ligase binding	311	66	30.87	2.14	+	6.17e-05
protein domain specific binding	747	159	74.16	2.14	+	4.89e-15
protein kinase binding	626	133	62.15	2.14	+	3.98e-12
kinase binding	697	149	69.19	2.15	+	4.31e-14
GTPase activator activity	234	48	23.23	2.07	+	0.012
enzyme activator activity	414	77	41.1	1.87	+	0.000838
enzyme regulator activity	906	144	89.94	1.6	+	0.000143
GTPase regulator activity	251	49	24.92	1.97	+	0.0345
nucleoside-triphosphatase regulator activity	284	56	28.19	1.99	+	0.00639
microtubule binding	205	42	20.35	2.06	+	0.0478
tubulin binding	282	59	28	2.11	+	0.000537
cytoskeletal protein binding	851	163	84.48	1.93	+	1.68e-11
Ras GTPase binding	279	56	27.7	2.02	+	0.00379
small GTPase binding	296	62	29.39	2.11	+	0.000255
GTPase binding	329	69	32.66	2.11	+	4.65e-05
zinc ion binding	934	183	92.72	1.97	+	3.8e-14
transition metal ion binding	1195	210	118.63	1.77	+	9.85e-12
metal ion binding	3367	523	334.26	1.56	+	1.51e-22
cation binding	3463	532	343.79	1.55	+	5.74e-22
transcription factor binding	572	110	56.78	1.94	+	4.01e-07
RNA polymerase II core promoter proximal region sequence-specific DNA binding	383	73	38.02	1.92	+	0.000698
RNA polymerase II regulatory region sequence-specific DNA binding	604	115	59.96	1.92	+	2.71e-07
RNA polymerase II regulatory region DNA binding	610	115	60.56	1.9	+	4.77e-07
transcription regulatory region DNA binding	831	149	82.5	1.81	+	3.21e-08
regulatory region DNA binding	833	150	82.7	1.81	+	2.02e-08
DNA binding	1942	323	192.79	1.68	+	3.24e-16
nucleic acid binding	3317	489	329.29	1.49	+	3.68e-16
regulatory region nucleic acid binding	836	152	82.99	1.83	+	7.21e-09
transcription regulatory region sequence-specific DNA binding	677	124	67.21	1.84	+	5.2e-07
sequence-specific double-stranded DNA binding	709	129	70.39	1.83	+	3.33e-07
double-stranded DNA binding	790	139	78.43	1.77	+	5.52e-07
sequence-specific DNA binding	988	172	98.08	1.75	+	7.92e-09
core promoter proximal region sequence-specific DNA binding	393	73	39.01	1.87	+	0.00177
core promoter proximal region DNA binding	395	73	39.21	1.86	+	0.00212
transcriptional activator activity, RNA polymerase II transcription regulatory region sequence-specific binding	387	72	38.42	1.87	+	0.00199
actin binding	392	70	38.92	1.8	+	0.0112
transcription factor activity, RNA polymerase II core promoter proximal region sequence-specific binding	405	72	40.21	1.79	+	0.00951
protein complex binding	885	150	87.86	1.71	+	1.28e-06
macromolecular complex binding	1073	171	106.52	1.61	+	6.22e-06
chromatin binding	542	91	53.81	1.69	+	0.00524
ATP binding	1370	212	136.01	1.56	+	7.46e-07
adenyl ribonucleotide binding	1409	216	139.88	1.54	+	1.09e-06
adenyl nucleotide binding	1419	219	140.87	1.55	+	4.59e-07
purine ribonucleoside triphosphate binding	1679	259	166.68	1.55	+	8.1e-09
identical protein binding	1475	217	146.43	1.48	+	2.7e-05
protein dimerization activity	1272	184	126.28	1.46	+	0.00117
receptor binding	1650	230	163.8	1.4	+	0.000623
G-protein coupled receptor activity	628	30	62.34	0.48	-	0.00978
transmembrane signaling receptor activity	1961	78	194.68	0.4	-	1.67e-19
transmembrane receptor activity	2003	82	198.85	0.41	-	5.03e-19
receptor activity	2271	123	225.45	0.55	-	1.28e-11
molecular transducer activity	2271	123	225.45	0.55	-	1.28e-11
signaling receptor activity	2056	94	204.11	0.46	-	7.9e-16
Unclassified	1960	66	194.58	0.34	-	0
serine-type endopeptidase activity	186	2	18.47	< 0.2	-	0.00515

## Sheet: GO cellular component
	Mus musculus (REF)	upload_1 ( Hierarchy NEW! )
GO cellular component complete	#	#	expected	Fold Enrichment	+/-	P value
protein serine/threonine phosphatase complex	47	20	4.67	4.29	+	0.000145
phosphatase complex	47	20	4.67	4.29	+	0.000145
catalytic complex	1262	221	125.28	1.76	+	1.05e-12
macromolecular complex	4845	693	480.98	1.44	+	1.18e-22
cell part	16642	2024	1652.12	1.23	+	1.29e-87
cell	16645	2024	1652.42	1.22	+	1.68e-87
PcG protein complex	45	18	4.47	4.03	+	0.00145
protein complex	3204	461	318.07	1.45	+	1.73e-13
nuclear part	3576	581	355	1.64	+	2.28e-31
nucleus	6396	969	634.96	1.53	+	2.02e-48
intracellular membrane-bounded organelle	9639	1368	956.9	1.43	+	7.24e-66
intracellular organelle	11143	1557	1106.21	1.41	+	4.43e-81
organelle	12178	1658	1208.96	1.37	+	1.87e-83
intracellular part	12769	1773	1267.63	1.4	+	5.04e-111
intracellular	12878	1785	1278.45	1.4	+	2.19e-112
membrane-bounded organelle	11265	1558	1118.32	1.39	+	3.23e-77
intracellular organelle part	6455	937	640.82	1.46	+	6.06e-38
organelle part	6679	955	663.05	1.44	+	2.65e-36
presynaptic membrane	68	24	6.75	3.56	+	0.000249
neuron part	1508	314	149.71	2.1	+	1.48e-31
presynapse	328	86	32.56	2.64	+	3.94e-12
synapse part	720	172	71.48	2.41	+	7.07e-22
synapse	906	216	89.94	2.4	+	4.83e-28
synaptic membrane	308	77	30.58	2.52	+	1.11e-09
plasma membrane region	929	167	92.23	1.81	+	5.92e-10
membrane	9366	1124	929.8	1.21	+	7.85e-14
plasma membrane part	2479	351	246.1	1.43	+	1.38e-08
plasma membrane	4713	641	467.88	1.37	+	3.43e-15
cell periphery	4830	663	479.49	1.38	+	7.06e-17
main axon	78	26	7.74	3.36	+	0.000232
axon part	232	69	23.03	3	+	6.89e-12
axon	491	135	48.74	2.77	+	6.61e-22
neuron projection	1166	266	115.75	2.3	+	3.09e-32
plasma membrane bounded cell projection	1872	330	185.84	1.78	+	6.95e-21
cell projection	2095	372	207.98	1.79	+	1.2e-24
cell projection part	1068	211	106.02	1.99	+	1.67e-17
dendritic shaft	63	19	6.25	3.04	+	0.038
dendrite	574	138	56.98	2.42	+	2.39e-17
somatodendritic compartment	869	195	86.27	2.26	+	5.61e-22
growth cone	171	51	16.98	3	+	2.11e-08
site of polarized growth	176	53	17.47	3.03	+	6.03e-09
postsynaptic density	231	68	22.93	2.97	+	1.74e-11
postsynaptic specialization	233	68	23.13	2.94	+	2.58e-11
postsynapse	461	120	45.77	2.62	+	2.11e-17
asymmetric synapse	234	70	23.23	3.01	+	3.32e-12
neuron to neuron synapse	236	70	23.43	2.99	+	4.98e-12
histone acetyltransferase complex	79	23	7.84	2.93	+	0.0102
protein acetyltransferase complex	90	26	8.93	2.91	+	0.00313
acetyltransferase complex	90	26	8.93	2.91	+	0.00313
transferase complex	742	144	73.66	1.95	+	1.14e-10
nucleoplasm part	954	163	94.71	1.72	+	5.16e-08
nucleoplasm	2365	429	234.78	1.83	+	3.15e-31
nuclear lumen	3151	531	312.81	1.7	+	6.34e-32
intracellular organelle lumen	3477	552	345.18	1.6	+	7.31e-27
organelle lumen	3482	553	345.67	1.6	+	5.78e-27
membrane-enclosed lumen	3482	553	345.67	1.6	+	5.78e-27
terminal bouton	114	32	11.32	2.83	+	0.000429
axon terminus	185	46	18.37	2.5	+	4.73e-05
neuron projection terminus	200	50	19.85	2.52	+	1.05e-05
cell-cell contact zone	75	21	7.45	2.82	+	0.0432
cell-cell junction	441	89	43.78	2.03	+	1.08e-06
cell junction	1210	229	120.12	1.91	+	5.19e-17
dendritic spine	154	41	15.29	2.68	+	4.3e-05
neuron spine	158	44	15.69	2.81	+	3.81e-06
caveola	92	24	9.13	2.63	+	0.0378
membrane raft	340	69	33.75	2.04	+	6.74e-05
membrane microdomain	340	69	33.75	2.04	+	6.74e-05
membrane region	410	80	40.7	1.97	+	3.1e-05
whole membrane	1045	169	103.74	1.63	+	1.2e-06
recycling endosome	118	30	11.71	2.56	+	0.00676
endosome	738	141	73.26	1.92	+	6.38e-10
cytoplasmic vesicle	1601	270	158.94	1.7	+	4.39e-14
intracellular vesicle	1606	271	159.43	1.7	+	3.54e-14
vesicle	3812	517	378.43	1.37	+	4.92e-11
cytoplasmic part	7595	1050	753.99	1.39	+	1.79e-35
cytoplasm	10139	1427	1006.54	1.42	+	4.71e-69
endomembrane system	3469	561	344.38	1.63	+	1.81e-29
synaptic vesicle	131	33	13	2.54	+	0.00285
exocytic vesicle	151	37	14.99	2.47	+	0.00136
transport vesicle	224	54	22.24	2.43	+	9e-06
cation channel complex	196	48	19.46	2.47	+	3.79e-05
ion channel complex	269	56	26.7	2.1	+	0.000541
transmembrane transporter complex	294	58	29.19	1.99	+	0.00178
transporter complex	300	58	29.78	1.95	+	0.00326
trans-Golgi network	157	38	15.59	2.44	+	0.0013
Golgi subcompartment	205	47	20.35	2.31	+	0.000337
Golgi apparatus part	436	80	43.28	1.85	+	0.000357
Golgi apparatus	1279	220	126.97	1.73	+	7.51e-12
organelle subcompartment	222	53	22.04	2.4	+	1.69e-05
postsynaptic membrane	239	56	23.73	2.36	+	1.24e-05
sarcolemma	146	34	14.49	2.35	+	0.0104
cytoplasmic ribonucleoprotein granule	167	38	16.58	2.29	+	0.0053
ribonucleoprotein granule	178	38	17.67	2.15	+	0.0213
intracellular non-membrane-bounded organelle	3711	497	368.41	1.35	+	1.42e-09
non-membrane-bounded organelle	3711	497	368.41	1.35	+	1.42e-09
ubiquitin ligase complex	291	66	28.89	2.28	+	2.19e-06
neuronal cell body	639	142	63.44	2.24	+	4.85e-15
cell body	716	154	71.08	2.17	+	3.02e-15
cell leading edge	331	72	32.86	2.19	+	2.27e-06
early endosome	189	41	18.76	2.19	+	0.007
cell projection membrane	252	51	25.02	2.04	+	0.00377
perinuclear region of cytoplasm	588	118	58.37	2.02	+	2.69e-09
cell cortex	226	45	22.44	2.01	+	0.0206
cytoplasmic region	266	57	26.41	2.16	+	0.000173
plasma membrane protein complex	223	44	22.14	1.99	+	0.0313
membrane protein complex	627	100	62.24	1.61	+	0.00599
focal adhesion	353	68	35.04	1.94	+	0.000529
cell-substrate adherens junction	358	68	35.54	1.91	+	0.000855
adherens junction	453	91	44.97	2.02	+	8.71e-07
anchoring junction	470	93	46.66	1.99	+	1.18e-06
cell-substrate junction	364	69	36.14	1.91	+	0.000762
nuclear chromatin	308	57	30.58	1.86	+	0.0137
chromatin	465	79	46.16	1.71	+	0.00699
receptor complex	322	59	31.97	1.85	+	0.0129
microtubule	381	68	37.82	1.8	+	0.00664
microtubule cytoskeleton	1016	145	100.86	1.44	+	0.0171
cytoskeleton	1919	263	190.51	1.38	+	0.000131
cytoskeletal part	1376	186	136.6	1.36	+	0.0243
endoplasmic reticulum part	516	82	51.23	1.6	+	0.047
endoplasmic reticulum	1531	222	151.99	1.46	+	2.37e-05
nuclear body	612	95	60.76	1.56	+	0.0284
cytosol	2906	450	288.49	1.56	+	1.11e-18
bounding membrane of organelle	958	145	95.1	1.52	+	0.000847
organelle membrane	1595	211	158.34	1.33	+	0.0243
nucleolus	781	116	77.53	1.5	+	0.0247
integral component of plasma membrane	1232	181	122.31	1.48	+	0.000234
intrinsic component of plasma membrane	1300	189	129.06	1.46	+	0.000247
Unclassified	1538	35	152.68	0.23	-	0
blood microparticle	235	4	23.33	< 0.2	-	0.00129
