# Supplementary material for: Possible epigenetic regulatory effect of dysregulated circular RNAs in epilepsy
Source: PLoS One. 2018 Dec 28;13(12):e0209829. doi: 10.1371/journal.pone.0209829 (PMC6310357; doi:10.1371/journal.pone.0209829)
Supplement: S5 File — (XLSX) [file pone.0209829.s010.xlsx]

## Sheet: string_interactions
#node1	node2	node1_string_internal_id	node2_string_internal_id	node1_external_id	node2_external_id	neighborhood_on_chromosome	gene_fusion	phylogenetic_cooccurrence	homology	coexpression	experimentally_determined_interaction	database_annotated	automated_textmining	combined_score
Ephb2	Efnb2	2110745	2093221	10090.ENSMUSP00000101471	10090.ENSMUSP00000001319	0	0	0	0	0.449	0.967	0.95	0.91	0.999
Dpysl5	Cad	2107779	2094167	10090.ENSMUSP00000085400	10090.ENSMUSP00000013773	0.777	0	0	0	0.956	0.974	0.688	0.658	0.999
Scn8a	Scn5a	2107228	2104762	10090.ENSMUSP00000080842	10090.ENSMUSP00000066228	0	0	0	0.968	0	0.984	0.72	0.667	0.995
Tnf	Cd40	2096238	2094452	10090.ENSMUSP00000025263	10090.ENSMUSP00000017799	0	0	0	0	0.415	0	0.9	0.909	0.994
Fkbp1a	Tgfbr1	2099763	2093923	10090.ENSMUSP00000037206	10090.ENSMUSP00000007757	0	0	0	0	0.052	0.683	0.95	0.54	0.992
Fgfr2	Fgf7	2112234	2105230	10090.ENSMUSP00000112430	10090.ENSMUSP00000069681	0	0	0	0	0	0.554	0.821	0.86	0.987
Il6	Tnf	2096724	2096238	10090.ENSMUSP00000026845	10090.ENSMUSP00000025263	0	0	0	0	0.271	0	0	0.982	0.986
Il6	Il10	2096724	2094384	10090.ENSMUSP00000026845	10090.ENSMUSP00000016673	0	0	0	0	0.181	0	0	0.981	0.984
Stx3	Vamp1	2105207	2098507	10090.ENSMUSP00000069529	10090.ENSMUSP00000032487	0	0	0	0	0.061	0.684	0.836	0.698	0.983
Tnf	Il10	2096238	2094384	10090.ENSMUSP00000025263	10090.ENSMUSP00000016673	0	0	0	0	0.153	0	0	0.978	0.981
Itsn1	Rhobtb1	2111879	2094765	10090.ENSMUSP00000109635	10090.ENSMUSP00000020101	0	0	0	0	0.123	0.416	0.936	0.488	0.981
Lep	Wdtc1	2104894	2100416	10090.ENSMUSP00000067046	10090.ENSMUSP00000040647	0	0	0	0	0	0	0	0.98	0.98
Fzd5	Wnt1	2104983	2095926	10090.ENSMUSP00000067783	10090.ENSMUSP00000023734	0	0	0	0	0.05	0.47	0.883	0.688	0.979
Itsn1	Ephb2	2111879	2110745	10090.ENSMUSP00000109635	10090.ENSMUSP00000101471	0	0	0	0	0.048	0.111	0.95	0.514	0.977
Dll4	Notch2	2110252	2106866	10090.ENSMUSP00000099575	10090.ENSMUSP00000078741	0	0	0	0.712	0.05	0.773	0.873	0.769	0.976
Gnas	Adrb2	2106968	2104184	10090.ENSMUSP00000079341	10090.ENSMUSP00000062256	0	0	0	0	0	0.111	0.95	0.445	0.973
Notch2	Dll1	2106866	2094233	10090.ENSMUSP00000078741	10090.ENSMUSP00000014917	0	0	0	0.711	0.073	0.419	0.936	0.808	0.971
Pbx1	Hoxa3	2114603	2111945	10090.ENSMUSP00000135516	10090.ENSMUSP00000110077	0	0	0	0	0	0.501	0.9	0.414	0.968
Cul2	Hif3a	2113143	2111107	10090.ENSMUSP00000125403	10090.ENSMUSP00000104132	0	0	0	0	0	0.143	0.936	0.39	0.964
Dll4	Dll1	2110252	2094233	10090.ENSMUSP00000099575	10090.ENSMUSP00000014917	0	0	0	0.935	0.167	0.164	0.95	0.727	0.964
Kalrn	Ephb2	2112029	2110745	10090.ENSMUSP00000110611	10090.ENSMUSP00000101471	0	0	0	0	0	0.112	0.941	0.326	0.962
Fgfr3	Fgf7	2114405	2105230	10090.ENSMUSP00000133064	10090.ENSMUSP00000069681	0	0	0	0	0	0.554	0.821	0.55	0.961
Ngf	Bdnf	2110884	2103488	10090.ENSMUSP00000102538	10090.ENSMUSP00000057989	0	0	0	0.837	0.068	0	0.95	0.884	0.959
Notch2	Creb1	2106866	2103842	10090.ENSMUSP00000078741	10090.ENSMUSP00000059973	0	0	0	0	0.053	0.1	0.91	0.513	0.957
Foxp3	Il6	2100658	2096724	10090.ENSMUSP00000041953	10090.ENSMUSP00000026845	0	0	0	0	0	0.496	0.221	0.899	0.957
Itsn1	Efnb2	2111879	2093221	10090.ENSMUSP00000109635	10090.ENSMUSP00000001319	0	0	0	0	0	0	0.95	0.13	0.955
Foxp3	Rorc	2100658	2097651	10090.ENSMUSP00000041953	10090.ENSMUSP00000029795	0	0	0	0	0.051	0.545	0.8	0.548	0.955
Kalrn	Efnb2	2112029	2093221	10090.ENSMUSP00000110611	10090.ENSMUSP00000001319	0	0	0	0	0.054	0	0.941	0.206	0.952
Kalrn	Rhobtb1	2112029	2094765	10090.ENSMUSP00000110611	10090.ENSMUSP00000020101	0	0	0	0	0	0.375	0.917	0.059	0.947
B4galt1	St6gal1	2097751	2095887	10090.ENSMUSP00000030121	10090.ENSMUSP00000023601	0	0	0	0	0	0	0.9	0.455	0.943
Dmd	Myh8	2111878	2094670	10090.ENSMUSP00000109633	10090.ENSMUSP00000019625	0	0	0	0	0.054	0.168	0.9	0.316	0.939
Fgfr2	Fgf11	2112234	2110286	10090.ENSMUSP00000112430	10090.ENSMUSP00000099645	0	0	0	0	0	0.242	0.821	0.572	0.937
Il6	Cd40	2096724	2094452	10090.ENSMUSP00000026845	10090.ENSMUSP00000017799	0	0	0	0	0.322	0	0	0.904	0.932
Cd40	Il10	2094452	2094384	10090.ENSMUSP00000017799	10090.ENSMUSP00000016673	0	0	0	0	0.1	0	0	0.925	0.931
Fgfr3	Fgf11	2114405	2110286	10090.ENSMUSP00000133064	10090.ENSMUSP00000099645	0	0	0	0	0	0.242	0.821	0.526	0.93
Itsn1	Aak1	2111879	2107965	10090.ENSMUSP00000109635	10090.ENSMUSP00000086948	0	0	0	0	0.193	0	0.9	0.209	0.93
Fut9	B4galt1	2107372	2097751	10090.ENSMUSP00000081826	10090.ENSMUSP00000030121	0	0	0	0	0.05	0	0.9	0.308	0.928
Arhgap28	Rhobtb1	2096105	2094765	10090.ENSMUSP00000024840	10090.ENSMUSP00000020101	0	0	0	0	0.051	0	0.915	0.16	0.926
Foxp3	Il10	2100658	2094384	10090.ENSMUSP00000041953	10090.ENSMUSP00000016673	0	0	0	0	0	0	0	0.925	0.925
Stab2	Lyve1	2101829	2098662	10090.ENSMUSP00000048309	10090.ENSMUSP00000033050	0	0	0	0	0	0	0.9	0.271	0.923
Met	Fgf7	2106965	2105230	10090.ENSMUSP00000079324	10090.ENSMUSP00000069681	0	0	0	0	0	0.168	0.804	0.551	0.92
Pag1	Cd4	2111094	2096007	10090.ENSMUSP00000104021	10090.ENSMUSP00000024044	0	0	0	0	0	0.208	0.9	0.077	0.92
Kdr	Igf1	2111815	2103282	10090.ENSMUSP00000109144	10090.ENSMUSP00000056668	0	0	0	0	0	0.062	0.825	0.543	0.918
Kdr	Fgf7	2111815	2105230	10090.ENSMUSP00000109144	10090.ENSMUSP00000069681	0	0	0	0	0	0.242	0.821	0.435	0.917
Wnt1	Tmed5	2095926	2093419	10090.ENSMUSP00000023734	10090.ENSMUSP00000002837	0	0	0	0	0	0.178	0.9	0.058	0.915
Gpr45	Gnas	2111992	2106968	10090.ENSMUSP00000110409	10090.ENSMUSP00000079341	0	0	0	0	0	0.059	0.911	0.043	0.913
Itsn1	Cd4	2111879	2096007	10090.ENSMUSP00000109635	10090.ENSMUSP00000024044	0	0	0	0	0	0.167	0.9	0.048	0.913
Met	Igf1	2106965	2103282	10090.ENSMUSP00000079324	10090.ENSMUSP00000056668	0	0	0	0	0	0.062	0.825	0.51	0.912
Col19a1	Col15a1	2112081	2110446	10090.ENSMUSP00000110899	10090.ENSMUSP00000099981	0	0	0	0.611	0.082	0	0.9	0.217	0.911
Pfn2	Fmnl2	2105115	2101612	10090.ENSMUSP00000068890	10090.ENSMUSP00000047260	0	0	0	0	0.048	0.104	0.9	0.047	0.907
Adrb2	Cd4	2104184	2096007	10090.ENSMUSP00000062256	10090.ENSMUSP00000024044	0	0	0	0	0.104	0.047	0.9	0	0.907
Mtf2	Phf19	2107120	2097144	10090.ENSMUSP00000080278	10090.ENSMUSP00000028232	0	0	0	0.923	0	0.056	0.9	0.745	0.907
Nme6	Gucy2c	2099340	2098454	10090.ENSMUSP00000035053	10090.ENSMUSP00000032338	0.07	0	0	0	0.051	0	0.9	0.056	0.905
Sec24a	Cd59a	2111207	2101771	10090.ENSMUSP00000104725	10090.ENSMUSP00000048041	0	0	0	0	0	0	0.9	0.094	0.905
Stam2	Ptpn3	2110369	2106188	10090.ENSMUSP00000099820	10090.ENSMUSP00000075063	0	0	0	0	0.055	0.062	0.9	0	0.903
Itsn1	Adrb2	2111879	2104184	10090.ENSMUSP00000109635	10090.ENSMUSP00000062256	0	0	0	0	0	0.047	0.901	0	0.902
Gpr45	Adrb2	2111992	2104184	10090.ENSMUSP00000110409	10090.ENSMUSP00000062256	0	0	0	0.686	0	0	0.9	0	0.9
Aak1	Adrb2	2107965	2104184	10090.ENSMUSP00000086948	10090.ENSMUSP00000062256	0	0	0	0	0	0	0.9	0.044	0.9
Vti1a	Rgp1	2108907	2097778	10090.ENSMUSP00000093644	10090.ENSMUSP00000030190	0	0	0	0	0	0	0.9	0	0.9
Aak1	Cd4	2107965	2096007	10090.ENSMUSP00000086948	10090.ENSMUSP00000024044	0	0	0	0	0.05	0	0.9	0	0.9
Wdtc1	Tnf	2100416	2096238	10090.ENSMUSP00000040647	10090.ENSMUSP00000025263	0	0	0	0	0	0	0	0.896	0.896
Creb1	Creb5	2103842	2100011	10090.ENSMUSP00000059973	10090.ENSMUSP00000038532	0	0	0	0	0.053	0.115	0.838	0.309	0.894
Fgfr2	Igf1	2112234	2103282	10090.ENSMUSP00000112430	10090.ENSMUSP00000056668	0	0	0	0	0	0.062	0.825	0.407	0.894
Kdr	Fgf11	2111815	2110286	10090.ENSMUSP00000109144	10090.ENSMUSP00000099645	0	0	0	0	0	0.242	0.821	0.28	0.894
Ppp2r5c	Ppp1cb	2107401	2094245	10090.ENSMUSP00000082053	10090.ENSMUSP00000015100	0	0	0	0	0.103	0.373	0.816	0.084	0.892
Foxp3	Tnf	2100658	2096238	10090.ENSMUSP00000041953	10090.ENSMUSP00000025263	0	0	0	0	0	0.111	0	0.882	0.891
Ms4a13	Cad	2105830	2094167	10090.ENSMUSP00000073095	10090.ENSMUSP00000013773	0	0	0	0	0.156	0.765	0	0.472	0.886
Lep	Il6	2104894	2096724	10090.ENSMUSP00000067046	10090.ENSMUSP00000026845	0	0	0	0	0	0	0	0.886	0.886
Myod1	Creb1	2105689	2103842	10090.ENSMUSP00000072330	10090.ENSMUSP00000059973	0	0	0	0	0	0.545	0	0.755	0.884
Fgfr3	Igf1	2114405	2103282	10090.ENSMUSP00000133064	10090.ENSMUSP00000056668	0	0	0	0	0	0.062	0.825	0.347	0.883
Kcnc1	Kcnip1	2113090	2111247	10090.ENSMUSP00000124938	10090.ENSMUSP00000104964	0	0	0	0	0.083	0.29	0	0.833	0.882
Myod1	Pax3	2105689	2093658	10090.ENSMUSP00000072330	10090.ENSMUSP00000004994	0	0	0	0	0	0.107	0	0.87	0.879
Maf	Il10	2111212	2094384	10090.ENSMUSP00000104732	10090.ENSMUSP00000016673	0	0	0	0	0	0.535	0	0.75	0.879
Lep	Tnf	2104894	2096238	10090.ENSMUSP00000067046	10090.ENSMUSP00000025263	0	0	0	0	0	0	0	0.875	0.875
Wdtc1	Il6	2100416	2096724	10090.ENSMUSP00000040647	10090.ENSMUSP00000026845	0	0	0	0	0	0	0	0.866	0.866
Bach2	Prdm1	2111058	2110691	10090.ENSMUSP00000103815	10090.ENSMUSP00000101129	0	0	0	0	0	0.535	0	0.707	0.858
Mllt3	Aff4	2106563	2102382	10090.ENSMUSP00000077232	10090.ENSMUSP00000051479	0	0	0	0	0	0.111	0.72	0.471	0.857
Ngf	Met	2110884	2106965	10090.ENSMUSP00000102538	10090.ENSMUSP00000079324	0	0	0	0	0.047	0	0.825	0.202	0.855
Vti1a	Vamp1	2108907	2098507	10090.ENSMUSP00000093644	10090.ENSMUSP00000032487	0	0	0	0	0.088	0.521	0.54	0.364	0.855
Pbx1	Hoxb3	2114603	2102720	10090.ENSMUSP00000135516	10090.ENSMUSP00000053426	0	0	0	0	0	0.501	0	0.719	0.854
Kdr	Ngf	2111815	2110884	10090.ENSMUSP00000109144	10090.ENSMUSP00000102538	0	0	0	0	0	0	0.825	0.178	0.85
Met	Pax3	2106965	2093658	10090.ENSMUSP00000079324	10090.ENSMUSP00000004994	0	0	0	0	0	0.114	0.528	0.667	0.849
Fgfr2	Ngf	2112234	2110884	10090.ENSMUSP00000112430	10090.ENSMUSP00000102538	0	0	0	0	0	0	0.825	0.159	0.846
Fgf11	Met	2110286	2106965	10090.ENSMUSP00000099645	10090.ENSMUSP00000079324	0	0	0	0	0	0.168	0.804	0.129	0.845
Creb1	Bdnf	2103842	2103488	10090.ENSMUSP00000059973	10090.ENSMUSP00000057989	0	0	0	0	0	0	0	0.844	0.845
Pbx1	Hoxa9	2114603	2101552	10090.ENSMUSP00000135516	10090.ENSMUSP00000046939	0	0	0	0	0	0.596	0	0.633	0.845
Sall4	Tbx5	2097404	2094507	10090.ENSMUSP00000029061	10090.ENSMUSP00000018407	0	0	0	0	0	0.535	0	0.679	0.844
Fgfr3	Wwp1	2114405	2100583	10090.ENSMUSP00000133064	10090.ENSMUSP00000041627	0	0	0	0	0.076	0.168	0.8	0.066	0.837
Fgfr3	Ngf	2114405	2110884	10090.ENSMUSP00000133064	10090.ENSMUSP00000102538	0	0	0	0	0	0	0.825	0.109	0.837
Palb2	Fancd2	2109220	2101333	10090.ENSMUSP00000095675	10090.ENSMUSP00000045667	0	0	0	0	0.093	0	0.528	0.649	0.836
Axin2	Wnt1	2102359	2095926	10090.ENSMUSP00000051331	10090.ENSMUSP00000023734	0	0	0	0	0.052	0.167	0.262	0.75	0.835
Fosl2	Fosl1	2098044	2096435	10090.ENSMUSP00000031017	10090.ENSMUSP00000025850	0	0	0	0.86	0.083	0	0.8	0.942	0.833
Fgfr2	Wwp1	2112234	2100583	10090.ENSMUSP00000112430	10090.ENSMUSP00000041627	0	0	0	0	0.055	0.168	0.8	0.066	0.833
Lep	Igf1	2104894	2103282	10090.ENSMUSP00000067046	10090.ENSMUSP00000056668	0	0	0	0	0	0	0	0.828	0.828
Srgap2	Robo1	2109129	2095886	10090.ENSMUSP00000095195	10090.ENSMUSP00000023600	0	0	0	0	0.05	0	0.8	0.153	0.825
Creb1	Ppp1cb	2103842	2094245	10090.ENSMUSP00000059973	10090.ENSMUSP00000015100	0	0	0	0	0.091	0.1	0.8	0.06	0.825
Fgfr3	Fgfr2	2114405	2112234	10090.ENSMUSP00000133064	10090.ENSMUSP00000112430	0	0	0	0.973	0.077	0.111	0.8	0.739	0.825
Igf1	Il6	2103282	2096724	10090.ENSMUSP00000056668	10090.ENSMUSP00000026845	0	0	0	0	0	0	0	0.824	0.824
Met	Wwp1	2106965	2100583	10090.ENSMUSP00000079324	10090.ENSMUSP00000041627	0	0	0	0	0.055	0.115	0.8	0.066	0.822
Kdr	Tnf	2111815	2096238	10090.ENSMUSP00000109144	10090.ENSMUSP00000025263	0	0	0	0	0	0.069	0	0.816	0.822
Kdr	Wwp1	2111815	2100583	10090.ENSMUSP00000109144	10090.ENSMUSP00000041627	0	0	0	0	0.055	0.115	0.8	0.066	0.822
Pbx1	Hoxa1	2114603	2093167	10090.ENSMUSP00000135516	10090.ENSMUSP00000000964	0	0	0	0	0	0.715	0	0.391	0.819
Vti1a	Stx3	2108907	2105207	10090.ENSMUSP00000093644	10090.ENSMUSP00000069529	0	0	0	0	0.053	0.376	0.54	0.404	0.816
Kdr	Il6	2111815	2096724	10090.ENSMUSP00000109144	10090.ENSMUSP00000026845	0	0	0	0	0	0	0.161	0.784	0.811
Trim71	Lin28a	2111571	2102221	10090.ENSMUSP00000107447	10090.ENSMUSP00000050488	0	0	0	0	0.091	0.094	0	0.787	0.809
Fancd2	Chek1	2101333	2099199	10090.ENSMUSP00000045667	10090.ENSMUSP00000034625	0	0	0	0	0.216	0.111	0	0.745	0.807
Creb1	Il6	2103842	2096724	10090.ENSMUSP00000059973	10090.ENSMUSP00000026845	0	0	0	0	0	0	0	0.806	0.806
Creb5	Ppp1cb	2100011	2094245	10090.ENSMUSP00000038532	10090.ENSMUSP00000015100	0	0	0	0	0.052	0	0.8	0.057	0.805
Cacna2d2	Ppp1cb	2107415	2094245	10090.ENSMUSP00000082173	10090.ENSMUSP00000015100	0	0	0	0	0.052	0	0.8	0	0.802
Ccr7	Tnf	2110190	2096238	10090.ENSMUSP00000099423	10090.ENSMUSP00000025263	0	0	0	0	0	0	0	0.802	0.802
Creb1	Tnf	2103842	2096238	10090.ENSMUSP00000059973	10090.ENSMUSP00000025263	0	0	0	0	0	0	0	0.801	0.801
Igf1	Tnf	2103282	2096238	10090.ENSMUSP00000056668	10090.ENSMUSP00000025263	0	0	0	0	0	0	0	0.801	0.801
Cacna2d2	Ppp2r5c	2107415	2107401	10090.ENSMUSP00000082173	10090.ENSMUSP00000082053	0	0	0	0	0	0	0.8	0.044	0.8
Chek1	Dmc1	2099199	2095710	10090.ENSMUSP00000034625	10090.ENSMUSP00000023065	0	0	0	0	0.121	0.208	0.404	0.57	0.798
Itga4	Tnf	2110328	2096238	10090.ENSMUSP00000099718	10090.ENSMUSP00000025263	0	0	0	0	0	0	0	0.795	0.795
Notch2	Wwp1	2106866	2100583	10090.ENSMUSP00000078741	10090.ENSMUSP00000041627	0	0	0	0	0.056	0.669	0.353	0.084	0.79
Notch2	Wnt1	2106866	2095926	10090.ENSMUSP00000078741	10090.ENSMUSP00000023734	0	0	0	0	0.054	0.178	0	0.75	0.789
Hand1	Hand2	2101563	2101191	10090.ENSMUSP00000046999	10090.ENSMUSP00000044983	0	0	0	0.934	0	0.543	0.528	0.626	0.784
Hand2	Il10	2101191	2094384	10090.ENSMUSP00000044983	10090.ENSMUSP00000016673	0	0	0	0	0	0	0	0.783	0.783
Il6	Il3	2096724	2094598	10090.ENSMUSP00000026845	10090.ENSMUSP00000019058	0	0	0	0	0	0	0	0.78	0.78
Mllt3	Hoxa9	2106563	2101552	10090.ENSMUSP00000077232	10090.ENSMUSP00000046939	0	0	0	0	0	0.544	0	0.538	0.78
Ccr7	Il6	2110190	2096724	10090.ENSMUSP00000099423	10090.ENSMUSP00000026845	0	0	0	0	0	0	0	0.778	0.779
Il3	Il10	2094598	2094384	10090.ENSMUSP00000019058	10090.ENSMUSP00000016673	0	0	0	0	0.115	0	0	0.761	0.779
Fzd5	Axin2	2104983	2102359	10090.ENSMUSP00000067783	10090.ENSMUSP00000051331	0	0	0	0	0.056	0	0.372	0.654	0.777
Wnt1	Pax3	2095926	2093658	10090.ENSMUSP00000023734	10090.ENSMUSP00000004994	0	0	0	0	0	0.143	0	0.749	0.776
Maf	Il6	2111212	2096724	10090.ENSMUSP00000104732	10090.ENSMUSP00000026845	0	0	0	0	0.052	0	0	0.77	0.772
Cd163	Il10	2111664	2094384	10090.ENSMUSP00000108160	10090.ENSMUSP00000016673	0	0	0	0	0.047	0	0	0.769	0.77
Kcnc1	Kcnip3	2113090	2110223	10090.ENSMUSP00000124938	10090.ENSMUSP00000099504	0	0	0	0	0.085	0.29	0	0.67	0.767
Myod1	Igf1	2105689	2103282	10090.ENSMUSP00000072330	10090.ENSMUSP00000056668	0	0	0	0	0	0	0	0.761	0.762
Robo1	Ntn1	2095886	2095128	10090.ENSMUSP00000023600	10090.ENSMUSP00000021284	0	0	0	0	0.063	0.057	0	0.753	0.762
Lep	Il10	2104894	2094384	10090.ENSMUSP00000067046	10090.ENSMUSP00000016673	0	0	0	0	0	0	0	0.76	0.76
Cbx7	Pcgf3	2111291	2100613	10090.ENSMUSP00000105244	10090.ENSMUSP00000041790	0	0	0	0	0	0	0.72	0.171	0.757
Kdr	Dll4	2111815	2110252	10090.ENSMUSP00000109144	10090.ENSMUSP00000099575	0	0	0	0	0.108	0.078	0.1	0.706	0.754
Aars	Cad	2099122	2094167	10090.ENSMUSP00000034441	10090.ENSMUSP00000013773	0.11	0	0	0	0.306	0.214	0	0.549	0.751
Kdr	Efnb2	2111815	2093221	10090.ENSMUSP00000109144	10090.ENSMUSP00000001319	0	0	0	0	0.054	0.315	0.1	0.62	0.748
Ccr7	Cd40	2110190	2094452	10090.ENSMUSP00000099423	10090.ENSMUSP00000017799	0	0	0	0	0.091	0	0	0.732	0.746
Cd163	Il6	2111664	2096724	10090.ENSMUSP00000108160	10090.ENSMUSP00000026845	0	0	0	0	0	0	0	0.738	0.738
Il6	Fosl1	2096724	2096435	10090.ENSMUSP00000026845	10090.ENSMUSP00000025850	0	0	0	0	0.147	0	0.528	0.399	0.736
Mon2	Cad	2105894	2094167	10090.ENSMUSP00000073462	10090.ENSMUSP00000013773	0	0	0	0	0.733	0	0	0	0.733
Hand2	Tnf	2101191	2096238	10090.ENSMUSP00000044983	10090.ENSMUSP00000025263	0	0	0	0	0	0	0	0.732	0.732
Met	Il6	2106965	2096724	10090.ENSMUSP00000079324	10090.ENSMUSP00000026845	0	0	0	0	0	0	0.161	0.694	0.732
Hand2	Il6	2101191	2096724	10090.ENSMUSP00000044983	10090.ENSMUSP00000026845	0	0	0	0	0	0	0	0.731	0.731
Dll4	Efnb2	2110252	2093221	10090.ENSMUSP00000099575	10090.ENSMUSP00000001319	0	0	0	0	0	0	0	0.73	0.731
Bdnf	Il6	2103488	2096724	10090.ENSMUSP00000057989	10090.ENSMUSP00000026845	0	0	0	0	0	0	0	0.727	0.727
Ppara	Wdtc1	2103803	2100416	10090.ENSMUSP00000059719	10090.ENSMUSP00000040647	0	0	0	0	0	0.101	0	0.709	0.727
Runx2	Tle1	2111824	2105716	10090.ENSMUSP00000109201	10090.ENSMUSP00000072481	0	0	0	0	0	0.615	0	0.316	0.725
Creb1	Igf1	2103842	2103282	10090.ENSMUSP00000059973	10090.ENSMUSP00000056668	0	0	0	0	0	0	0	0.722	0.722
En2	Wnt1	2099673	2095926	10090.ENSMUSP00000036761	10090.ENSMUSP00000023734	0	0	0	0	0.107	0	0	0.696	0.717
Cd28	Il10	2096811	2094384	10090.ENSMUSP00000027165	10090.ENSMUSP00000016673	0	0	0	0	0.066	0	0	0.709	0.716
Ccr7	Il10	2110190	2094384	10090.ENSMUSP00000099423	10090.ENSMUSP00000016673	0	0	0	0	0	0	0	0.714	0.714
Dmd	Myod1	2111878	2105689	10090.ENSMUSP00000109633	10090.ENSMUSP00000072330	0	0	0	0	0	0	0	0.71	0.71
Foxp3	Cd40	2100658	2094452	10090.ENSMUSP00000041953	10090.ENSMUSP00000017799	0	0	0	0	0	0	0	0.71	0.71
Cd28	Cd40	2096811	2094452	10090.ENSMUSP00000027165	10090.ENSMUSP00000017799	0	0	0	0	0	0	0	0.708	0.708
Mapk4	Dusp4	2108273	2098930	10090.ENSMUSP00000089462	10090.ENSMUSP00000033930	0	0	0	0	0.051	0.418	0.194	0.423	0.708
Six6	Pax3	2095202	2093658	10090.ENSMUSP00000021519	10090.ENSMUSP00000004994	0	0	0	0	0.069	0.298	0	0.585	0.705
Ccr7	Foxp3	2110190	2100658	10090.ENSMUSP00000099423	10090.ENSMUSP00000041953	0	0	0	0	0	0	0	0.704	0.704
Lep	Ppara	2104894	2103803	10090.ENSMUSP00000067046	10090.ENSMUSP00000059719	0	0	0	0	0	0	0	0.704	0.704
Fgf7	Il6	2105230	2096724	10090.ENSMUSP00000069681	10090.ENSMUSP00000026845	0	0	0	0	0	0	0	0.697	0.697
Bdnf	Igf1	2103488	2103282	10090.ENSMUSP00000057989	10090.ENSMUSP00000056668	0	0	0	0	0	0	0	0.696	0.696
Creb1	Fosl1	2103842	2096435	10090.ENSMUSP00000059973	10090.ENSMUSP00000025850	0	0	0	0	0.05	0.115	0.228	0.584	0.694
Creb1	Il10	2103842	2094384	10090.ENSMUSP00000059973	10090.ENSMUSP00000016673	0	0	0	0	0	0	0	0.694	0.694
Lep	Creb1	2104894	2103842	10090.ENSMUSP00000067046	10090.ENSMUSP00000059973	0	0	0	0	0	0	0	0.689	0.69
Fancd2	Dmc1	2101333	2095710	10090.ENSMUSP00000045667	10090.ENSMUSP00000023065	0	0	0	0	0.056	0.106	0.267	0.558	0.69
Hhip	Ptch1	2106717	2095334	10090.ENSMUSP00000078047	10090.ENSMUSP00000021921	0	0	0	0	0.048	0.103	0	0.662	0.686
Srrm3	Mybl1	2112565	2107857	10090.ENSMUSP00000115695	10090.ENSMUSP00000086034	0	0	0	0	0.069	0.675	0	0.047	0.686
Kalrn	Ntn1	2112029	2095128	10090.ENSMUSP00000110611	10090.ENSMUSP00000021284	0	0	0	0	0	0.047	0.44	0.458	0.685
Trib1	Fosl2	2105110	2098044	10090.ENSMUSP00000068834	10090.ENSMUSP00000031017	0	0	0	0	0.099	0.554	0.228	0.088	0.679
Tbpl1	Mllt3	2108881	2106563	10090.ENSMUSP00000093470	10090.ENSMUSP00000077232	0	0	0	0	0.054	0.626	0	0.159	0.676
Papola	Ppp1cb	2095209	2094245	10090.ENSMUSP00000021535	10090.ENSMUSP00000015100	0	0	0	0	0.125	0.642	0	0	0.673
Creb1	Fosl2	2103842	2098044	10090.ENSMUSP00000059973	10090.ENSMUSP00000031017	0	0	0	0	0.05	0.115	0.228	0.554	0.672
Lep	Bdnf	2104894	2103488	10090.ENSMUSP00000067046	10090.ENSMUSP00000057989	0	0	0	0	0	0	0	0.671	0.671
Igf1	Wdtc1	2103282	2100416	10090.ENSMUSP00000056668	10090.ENSMUSP00000040647	0	0	0	0	0	0	0	0.668	0.668
Igf1	Il10	2103282	2094384	10090.ENSMUSP00000056668	10090.ENSMUSP00000016673	0	0	0	0	0	0	0	0.668	0.668
Kdr	Creb1	2111815	2103842	10090.ENSMUSP00000109144	10090.ENSMUSP00000059973	0	0	0	0	0	0.061	0.216	0.581	0.665
Runx2	Igf1	2111824	2103282	10090.ENSMUSP00000109201	10090.ENSMUSP00000056668	0	0	0	0	0	0	0	0.664	0.664
Dmc1	Cad	2095710	2094167	10090.ENSMUSP00000023065	10090.ENSMUSP00000013773	0.07	0	0	0	0.112	0.103	0	0.598	0.662
Prdm1	Il6	2110691	2096724	10090.ENSMUSP00000101129	10090.ENSMUSP00000026845	0	0	0	0	0.08	0	0	0.647	0.661
Foxp3	Cd28	2100658	2096811	10090.ENSMUSP00000041953	10090.ENSMUSP00000027165	0	0	0	0	0	0	0	0.661	0.661
Cd28	Tnf	2096811	2096238	10090.ENSMUSP00000027165	10090.ENSMUSP00000025263	0	0	0	0	0	0	0	0.661	0.661
Cd4	Il10	2096007	2094384	10090.ENSMUSP00000024044	10090.ENSMUSP00000016673	0	0	0	0	0	0	0	0.661	0.661
Lep	Cd40	2104894	2094452	10090.ENSMUSP00000067046	10090.ENSMUSP00000017799	0	0	0	0	0	0	0	0.66	0.66
Cecr2	Tbpl1	2111683	2108881	10090.ENSMUSP00000108306	10090.ENSMUSP00000093470	0	0	0	0	0.064	0.416	0	0.426	0.658
Myod1	Chrd	2105689	2093887	10090.ENSMUSP00000072330	10090.ENSMUSP00000007171	0	0	0	0	0	0	0	0.655	0.655
Brsk2	Chek1	2106173	2099199	10090.ENSMUSP00000074969	10090.ENSMUSP00000034625	0	0	0	0.726	0.049	0.643	0	0.113	0.653
Kcnc1	Scn8a	2113090	2107228	10090.ENSMUSP00000124938	10090.ENSMUSP00000080842	0	0	0	0	0.133	0.34	0	0.437	0.65
Creb1	Foxp3	2103842	2100658	10090.ENSMUSP00000059973	10090.ENSMUSP00000041953	0	0	0	0	0.049	0.536	0	0.261	0.646
Kdr	Lyve1	2111815	2098662	10090.ENSMUSP00000109144	10090.ENSMUSP00000033050	0	0	0	0	0.075	0	0	0.628	0.641
Hand2	Phox2b	2101191	2094139	10090.ENSMUSP00000044983	10090.ENSMUSP00000012664	0	0	0	0	0.091	0.071	0	0.608	0.64
Kdr	Met	2111815	2106965	10090.ENSMUSP00000109144	10090.ENSMUSP00000079324	0	0	0	0.622	0	0.545	0	0.566	0.639
Prdm1	Il10	2110691	2094384	10090.ENSMUSP00000101129	10090.ENSMUSP00000016673	0	0	0	0	0	0	0	0.638	0.638
Bcl2l2	Papola	2095631	2095209	10090.ENSMUSP00000022806	10090.ENSMUSP00000021535	0	0	0	0	0.092	0.323	0	0.455	0.635
Kcnc1	Scn5a	2113090	2104762	10090.ENSMUSP00000124938	10090.ENSMUSP00000066228	0	0	0	0	0.055	0.34	0	0.452	0.629
Tnf	Il3	2096238	2094598	10090.ENSMUSP00000025263	10090.ENSMUSP00000019058	0	0	0	0	0	0	0	0.628	0.628
Pfn2	Rhobtb1	2105115	2094765	10090.ENSMUSP00000068890	10090.ENSMUSP00000020101	0	0	0	0	0.053	0.319	0.21	0.357	0.628
Dmd	Scn5a	2111878	2104762	10090.ENSMUSP00000109633	10090.ENSMUSP00000066228	0	0	0	0	0.054	0.058	0	0.616	0.628
Ngf	Igf1	2110884	2103282	10090.ENSMUSP00000102538	10090.ENSMUSP00000056668	0	0	0	0	0	0	0	0.626	0.626
Crem	Kcnip3	2112866	2110223	10090.ENSMUSP00000121233	10090.ENSMUSP00000099504	0	0	0	0	0	0.111	0.528	0.182	0.626
Wwp1	Tgfbr1	2100583	2093923	10090.ENSMUSP00000041627	10090.ENSMUSP00000007757	0	0	0	0	0.052	0.109	0.528	0.166	0.623
Met	Fosl1	2106965	2096435	10090.ENSMUSP00000079324	10090.ENSMUSP00000025850	0	0	0	0	0	0.115	0.097	0.563	0.621
Myod1	Myh8	2105689	2094670	10090.ENSMUSP00000072330	10090.ENSMUSP00000019625	0	0	0	0	0.076	0	0	0.605	0.62
Six2	Pax3	2096140	2093658	10090.ENSMUSP00000024947	10090.ENSMUSP00000004994	0	0	0	0	0.094	0.178	0	0.53	0.62
Hand2	Foxp3	2101191	2100658	10090.ENSMUSP00000044983	10090.ENSMUSP00000041953	0	0	0	0	0	0.062	0	0.61	0.618
Cad	Pdhx	2094167	2094096	10090.ENSMUSP00000013773	10090.ENSMUSP00000011058	0.069	0	0	0	0.102	0.113	0	0.545	0.617
Ngf	Creb1	2110884	2103842	10090.ENSMUSP00000102538	10090.ENSMUSP00000059973	0	0	0	0	0	0	0	0.614	0.614
Ephb2	Ntn1	2110745	2095128	10090.ENSMUSP00000101471	10090.ENSMUSP00000021284	0	0	0	0	0.055	0.109	0.127	0.533	0.611
Tle1	Evx1	2105716	2098306	10090.ENSMUSP00000072481	10090.ENSMUSP00000031787	0	0	0	0	0.075	0.4	0	0.356	0.611
Pdia6	Cad	2102632	2094167	10090.ENSMUSP00000052912	10090.ENSMUSP00000013773	0.077	0	0	0	0.051	0	0	0.592	0.611
Foxp3	Cd4	2100658	2096007	10090.ENSMUSP00000041953	10090.ENSMUSP00000024044	0	0	0	0	0.05	0	0	0.607	0.61
Dclk1	Dmc1	2102140	2095710	10090.ENSMUSP00000050034	10090.ENSMUSP00000023065	0	0	0	0	0.075	0.341	0	0.411	0.609
Kdr	Itga4	2111815	2110328	10090.ENSMUSP00000109144	10090.ENSMUSP00000099718	0	0	0	0	0	0.058	0.428	0.331	0.608
Ppara	Tnf	2103803	2096238	10090.ENSMUSP00000059719	10090.ENSMUSP00000025263	0	0	0	0	0	0	0	0.608	0.608
Cd28	Il6	2096811	2096724	10090.ENSMUSP00000027165	10090.ENSMUSP00000026845	0	0	0	0	0	0	0	0.608	0.608
Hand2	Cd40	2101191	2094452	10090.ENSMUSP00000044983	10090.ENSMUSP00000017799	0	0	0	0	0.042	0	0	0.607	0.607
Itga4	Il6	2110328	2096724	10090.ENSMUSP00000099718	10090.ENSMUSP00000026845	0	0	0	0	0	0	0	0.607	0.607
Nme6	Cad	2099340	2094167	10090.ENSMUSP00000035053	10090.ENSMUSP00000013773	0.071	0	0	0	0.137	0	0	0.548	0.606
Maf	Bach2	2111212	2111058	10090.ENSMUSP00000104732	10090.ENSMUSP00000103815	0	0	0	0	0	0.163	0	0.548	0.606
Itga4	Il10	2110328	2094384	10090.ENSMUSP00000099718	10090.ENSMUSP00000016673	0	0	0	0	0	0	0	0.603	0.603
Crem	Fosl2	2112866	2098044	10090.ENSMUSP00000121233	10090.ENSMUSP00000031017	0	0	0	0	0.088	0.115	0.228	0.434	0.601
Fgf7	Igf1	2105230	2103282	10090.ENSMUSP00000069681	10090.ENSMUSP00000056668	0	0	0	0	0	0	0	0.6	0.6
Itga4	Ccr7	2110328	2110190	10090.ENSMUSP00000099718	10090.ENSMUSP00000099423	0	0	0	0	0	0	0	0.6	0.6
Crem	Bdnf	2112866	2103488	10090.ENSMUSP00000121233	10090.ENSMUSP00000057989	0	0	0	0	0	0	0	0.598	0.598
Ephb2	Robo1	2110745	2095886	10090.ENSMUSP00000101471	10090.ENSMUSP00000023600	0	0	0	0	0.098	0.115	0.133	0.487	0.598
Igf1	Wnt1	2103282	2095926	10090.ENSMUSP00000056668	10090.ENSMUSP00000023734	0	0	0	0	0	0	0	0.598	0.598
Notch2	Tle1	2106866	2105716	10090.ENSMUSP00000078741	10090.ENSMUSP00000072481	0	0	0	0	0.052	0.223	0	0.489	0.59
Has2	Cad	2104177	2094167	10090.ENSMUSP00000062212	10090.ENSMUSP00000013773	0.348	0	0	0	0	0	0	0.395	0.588
Fgfr2	Cad	2112234	2094167	10090.ENSMUSP00000112430	10090.ENSMUSP00000013773	0	0	0	0	0.092	0.073	0	0.547	0.585
Ccr7	Btla	2110190	2104989	10090.ENSMUSP00000099423	10090.ENSMUSP00000067877	0	0	0	0	0.359	0	0	0.38	0.585
Tfdp2	Mybl1	2113596	2107857	10090.ENSMUSP00000128260	10090.ENSMUSP00000086034	0	0	0	0	0.103	0.303	0.347	0.103	0.584
Crem	Notch2	2112866	2106866	10090.ENSMUSP00000121233	10090.ENSMUSP00000078741	0	0	0	0	0	0.1	0.139	0.507	0.584
Lin28a	Sall4	2102221	2097404	10090.ENSMUSP00000050488	10090.ENSMUSP00000029061	0	0	0	0	0.123	0	0	0.542	0.581
Bdnf	Tnf	2103488	2096238	10090.ENSMUSP00000057989	10090.ENSMUSP00000025263	0	0	0	0	0	0	0	0.58	0.58
Creb5	Fosl2	2100011	2098044	10090.ENSMUSP00000038532	10090.ENSMUSP00000031017	0	0	0	0	0	0.554	0	0.093	0.578
Hif3a	Creb1	2111107	2103842	10090.ENSMUSP00000104132	10090.ENSMUSP00000059973	0	0	0	0	0.048	0	0.361	0.362	0.578
Ccr7	Cd28	2110190	2096811	10090.ENSMUSP00000099423	10090.ENSMUSP00000027165	0	0	0	0	0.119	0	0	0.538	0.575
Myod1	Lep	2105689	2104894	10090.ENSMUSP00000072330	10090.ENSMUSP00000067046	0	0	0	0	0.053	0	0	0.568	0.573
Mapk4	Met	2108273	2106965	10090.ENSMUSP00000089462	10090.ENSMUSP00000079324	0	0	0	0.615	0.051	0.281	0.402	0.138	0.573
Egr3	Fosl2	2099735	2098044	10090.ENSMUSP00000037042	10090.ENSMUSP00000031017	0	0	0	0	0.126	0.421	0.066	0.193	0.568
Notch2	Ptch1	2106866	2095334	10090.ENSMUSP00000078741	10090.ENSMUSP00000021921	0	0	0	0	0.053	0.083	0	0.541	0.567
Met	Cad	2106965	2094167	10090.ENSMUSP00000079324	10090.ENSMUSP00000013773	0	0	0	0	0.051	0.073	0	0.547	0.566
Fgfr3	Cad	2114405	2094167	10090.ENSMUSP00000133064	10090.ENSMUSP00000013773	0	0	0	0	0.051	0.073	0	0.547	0.566
Trib1	Cad	2105110	2094167	10090.ENSMUSP00000068834	10090.ENSMUSP00000013773	0	0	0	0	0.051	0.073	0	0.547	0.566
Ephb2	Cad	2110745	2094167	10090.ENSMUSP00000101471	10090.ENSMUSP00000013773	0	0	0	0	0.051	0.073	0	0.547	0.566
Trib2	Cad	2095005	2094167	10090.ENSMUSP00000020922	10090.ENSMUSP00000013773	0	0	0	0	0.051	0.073	0	0.547	0.566
Kdr	Cad	2111815	2094167	10090.ENSMUSP00000109144	10090.ENSMUSP00000013773	0	0	0	0	0.051	0.073	0	0.547	0.566
Ppp2r5c	Ppp5c	2107401	2093467	10090.ENSMUSP00000082053	10090.ENSMUSP00000003183	0	0	0	0	0.052	0.419	0.196	0.135	0.565
Pbx1	Pax3	2114603	2093658	10090.ENSMUSP00000135516	10090.ENSMUSP00000004994	0	0	0	0	0	0.107	0	0.531	0.564
Kdr	Ppara	2111815	2103803	10090.ENSMUSP00000109144	10090.ENSMUSP00000059719	0	0	0	0	0	0.115	0.058	0.517	0.563
Slc35d2	Zfp367	2109605	2102284	10090.ENSMUSP00000097040	10090.ENSMUSP00000050854	0	0	0	0	0	0	0	0.562	0.562
Mapk4	Mknk1	2108273	2094677	10090.ENSMUSP00000089462	10090.ENSMUSP00000019677	0	0	0	0.632	0	0.382	0.254	0.269	0.561
Ntn1	Efnb2	2095128	2093221	10090.ENSMUSP00000021284	10090.ENSMUSP00000001319	0	0	0	0	0.043	0	0	0.557	0.558
Itga4	Cd28	2110328	2096811	10090.ENSMUSP00000099718	10090.ENSMUSP00000027165	0	0	0	0	0.076	0	0	0.54	0.557
Tgfbr1	Chrd	2093923	2093887	10090.ENSMUSP00000007757	10090.ENSMUSP00000007171	0	0	0	0	0	0	0.328	0.361	0.552
Maf	Fosl1	2111212	2096435	10090.ENSMUSP00000104732	10090.ENSMUSP00000025850	0	0	0	0	0.056	0.216	0	0.443	0.551
Tnf	Cd4	2096238	2096007	10090.ENSMUSP00000025263	10090.ENSMUSP00000024044	0	0	0	0	0	0	0	0.548	0.548
Met	Efnb2	2106965	2093221	10090.ENSMUSP00000079324	10090.ENSMUSP00000001319	0	0	0	0	0.161	0.315	0.1	0.228	0.547
Dpysl5	Slc6a5	2107779	2103624	10090.ENSMUSP00000085400	10090.ENSMUSP00000058699	0	0	0	0	0	0	0	0.546	0.546
Ppara	Il6	2103803	2096724	10090.ENSMUSP00000059719	10090.ENSMUSP00000026845	0	0	0	0	0	0	0	0.544	0.544
Kdr	Notch2	2111815	2106866	10090.ENSMUSP00000109144	10090.ENSMUSP00000078741	0.046	0	0	0	0.053	0.169	0.051	0.458	0.543
Crem	Fosl1	2112866	2096435	10090.ENSMUSP00000121233	10090.ENSMUSP00000025850	0	0	0	0	0.05	0.115	0.228	0.379	0.543
Il6	Cd4	2096724	2096007	10090.ENSMUSP00000026845	10090.ENSMUSP00000024044	0	0	0	0	0	0	0	0.542	0.542
Fkbp1a	Ppp5c	2099763	2093467	10090.ENSMUSP00000037206	10090.ENSMUSP00000003183	0	0	0	0	0.083	0.32	0.171	0.213	0.539
Kcnc1	Creb1	2113090	2103842	10090.ENSMUSP00000124938	10090.ENSMUSP00000059973	0	0	0	0	0	0	0	0.537	0.538
Cd4	Cd40	2096007	2094452	10090.ENSMUSP00000024044	10090.ENSMUSP00000017799	0	0	0	0	0	0	0	0.537	0.537
Mapk4	Trib1	2108273	2105110	10090.ENSMUSP00000089462	10090.ENSMUSP00000068834	0	0	0	0	0.054	0.281	0.1	0.334	0.537
Mapk4	Trib2	2108273	2095005	10090.ENSMUSP00000089462	10090.ENSMUSP00000020922	0	0	0	0	0.054	0.281	0.1	0.334	0.537
Coil	Hmbox1	2111006	2104874	10090.ENSMUSP00000103530	10090.ENSMUSP00000066905	0	0	0	0	0	0.537	0	0	0.537
Ppara	Fosl1	2103803	2096435	10090.ENSMUSP00000059719	10090.ENSMUSP00000025850	0	0	0	0	0	0.1	0.147	0.445	0.537
Wdtc1	Il10	2100416	2094384	10090.ENSMUSP00000040647	10090.ENSMUSP00000016673	0	0	0	0	0	0	0	0.536	0.536
Crem	Hif3a	2112866	2111107	10090.ENSMUSP00000121233	10090.ENSMUSP00000104132	0	0	0	0	0.048	0	0.361	0.299	0.536
Cd163	Tnf	2111664	2096238	10090.ENSMUSP00000108160	10090.ENSMUSP00000025263	0	0	0	0	0	0	0	0.535	0.535
Dixdc1	Pax3	2099172	2093658	10090.ENSMUSP00000034566	10090.ENSMUSP00000004994	0	0	0	0	0	0.535	0	0	0.535
Kcnc1	Hcn2	2113090	2094921	10090.ENSMUSP00000124938	10090.ENSMUSP00000020581	0	0	0	0	0.143	0.114	0	0.434	0.534
Bdnf	Slc6a4	2103488	2095102	10090.ENSMUSP00000057989	10090.ENSMUSP00000021195	0	0	0	0	0.049	0	0	0.53	0.534
Fosl2	Trib2	2098044	2095005	10090.ENSMUSP00000031017	10090.ENSMUSP00000020922	0	0	0	0	0.049	0.387	0.228	0.088	0.534
Rspo2	Sp8	2104925	2104703	10090.ENSMUSP00000067325	10090.ENSMUSP00000065746	0	0	0	0	0	0	0	0.533	0.533
Itga4	Cd40	2110328	2094452	10090.ENSMUSP00000099718	10090.ENSMUSP00000017799	0	0	0	0	0	0	0	0.532	0.532
Wnt1	Ptch1	2095926	2095334	10090.ENSMUSP00000023734	10090.ENSMUSP00000021921	0	0	0	0	0.053	0	0	0.526	0.532
Creb1	Dusp4	2103842	2098930	10090.ENSMUSP00000059973	10090.ENSMUSP00000033930	0	0	0	0	0.053	0	0.439	0.185	0.529
Stx3	Rasef	2105207	2104283	10090.ENSMUSP00000069529	10090.ENSMUSP00000062771	0	0	0	0	0.075	0.199	0	0.414	0.527
Tnf	Slc6a4	2096238	2095102	10090.ENSMUSP00000025263	10090.ENSMUSP00000021195	0	0	0	0	0	0	0	0.526	0.526
Runx2	Slc20a1	2111824	2097332	10090.ENSMUSP00000109201	10090.ENSMUSP00000028880	0	0	0	0	0	0	0	0.526	0.526
Igf1	Efnb2	2103282	2093221	10090.ENSMUSP00000056668	10090.ENSMUSP00000001319	0	0	0	0	0	0	0	0.523	0.523
En2	Chrd	2099673	2093887	10090.ENSMUSP00000036761	10090.ENSMUSP00000007171	0	0	0	0	0	0	0	0.522	0.522
Il6	Efnb2	2096724	2093221	10090.ENSMUSP00000026845	10090.ENSMUSP00000001319	0	0	0	0	0	0	0	0.52	0.52
Dll4	Il10	2110252	2094384	10090.ENSMUSP00000099575	10090.ENSMUSP00000016673	0	0	0	0	0	0	0	0.518	0.518
Ppara	Igf1	2103803	2103282	10090.ENSMUSP00000059719	10090.ENSMUSP00000056668	0	0	0	0	0.08	0	0.225	0.377	0.517
Fgfr2	Wnt1	2112234	2095926	10090.ENSMUSP00000112430	10090.ENSMUSP00000023734	0	0	0	0	0.052	0.115	0.064	0.458	0.517
Slc35d2	B4galt1	2109605	2097751	10090.ENSMUSP00000097040	10090.ENSMUSP00000030121	0	0	0	0	0.054	0	0	0.51	0.516
Notch2	Myod1	2106866	2105689	10090.ENSMUSP00000078741	10090.ENSMUSP00000072330	0	0	0	0	0	0	0	0.513	0.513
Prdm1	Cd40	2110691	2094452	10090.ENSMUSP00000101129	10090.ENSMUSP00000017799	0	0	0	0	0	0	0	0.513	0.513
Met	Rhobtb1	2106965	2094765	10090.ENSMUSP00000079324	10090.ENSMUSP00000020101	0	0	0	0	0.046	0.167	0.377	0.131	0.512
Fgf7	Tnf	2105230	2096238	10090.ENSMUSP00000069681	10090.ENSMUSP00000025263	0	0	0	0	0	0	0	0.511	0.511
Trib1	Ppp5c	2105110	2093467	10090.ENSMUSP00000068834	10090.ENSMUSP00000003183	0.318	0	0	0	0.094	0.137	0.1	0.135	0.509
Trib2	Ppp5c	2095005	2093467	10090.ENSMUSP00000020922	10090.ENSMUSP00000003183	0.318	0	0	0	0.094	0.137	0.1	0.135	0.509
Hand2	Tbx5	2101191	2094507	10090.ENSMUSP00000044983	10090.ENSMUSP00000018407	0	0	0	0	0.053	0.047	0	0.498	0.507
Cd28	Cd4	2096811	2096007	10090.ENSMUSP00000027165	10090.ENSMUSP00000024044	0	0	0	0	0.049	0.109	0	0.464	0.506
Kcnip3	Creb1	2110223	2103842	10090.ENSMUSP00000099504	10090.ENSMUSP00000059973	0	0	0	0	0	0.111	0.335	0.232	0.506
Pbx1	En2	2114603	2099673	10090.ENSMUSP00000135516	10090.ENSMUSP00000036761	0	0	0	0	0	0.215	0	0.395	0.505
Rhobtb1	Myh8	2094765	2094670	10090.ENSMUSP00000020101	10090.ENSMUSP00000019625	0	0	0	0	0.054	0.26	0.144	0.27	0.504
Wwp1	Pax3	2100583	2093658	10090.ENSMUSP00000041627	10090.ENSMUSP00000004994	0	0	0	0	0	0.504	0	0	0.504
Mapk4	Creb5	2108273	2100011	10090.ENSMUSP00000089462	10090.ENSMUSP00000038532	0	0	0	0	0	0.328	0.203	0.142	0.5
Maf	Fosl2	2111212	2098044	10090.ENSMUSP00000104732	10090.ENSMUSP00000031017	0	0	0	0	0.056	0.252	0	0.349	0.5
Mapk4	Fosl1	2108273	2096435	10090.ENSMUSP00000089462	10090.ENSMUSP00000025850	0	0	0	0	0	0.328	0.203	0.139	0.498
Mapk4	Fosl2	2108273	2098044	10090.ENSMUSP00000089462	10090.ENSMUSP00000031017	0	0	0	0	0	0.328	0.203	0.139	0.498
Ebf4	Prdm1	2111390	2110691	10090.ENSMUSP00000105915	10090.ENSMUSP00000101129	0	0	0	0	0.067	0.483	0	0	0.497
Fmnl2	Rorc	2101612	2097651	10090.ENSMUSP00000047260	10090.ENSMUSP00000029795	0	0	0	0	0.077	0.062	0	0.464	0.495
Axin2	Tnf	2102359	2096238	10090.ENSMUSP00000051331	10090.ENSMUSP00000025263	0	0	0	0	0	0	0	0.495	0.495
Creb1	Wnt1	2103842	2095926	10090.ENSMUSP00000059973	10090.ENSMUSP00000023734	0	0	0	0	0.067	0	0	0.479	0.494
Fosl2	Il6	2098044	2096724	10090.ENSMUSP00000031017	10090.ENSMUSP00000026845	0	0	0	0	0	0	0.281	0.326	0.494
Mgll	Dagla	2113453	2101448	10090.ENSMUSP00000127374	10090.ENSMUSP00000046358	0	0	0	0	0	0	0	0.493	0.493
Evx1	Wnt1	2098306	2095926	10090.ENSMUSP00000031787	10090.ENSMUSP00000023734	0	0	0	0	0.085	0	0	0.468	0.493
Fgfr3	Efnb2	2114405	2093221	10090.ENSMUSP00000133064	10090.ENSMUSP00000001319	0	0	0	0	0.054	0.315	0.1	0.232	0.492
En2	Pax8	2099673	2097190	10090.ENSMUSP00000036761	10090.ENSMUSP00000028355	0	0	0	0	0.052	0	0	0.487	0.492
Kdr	Hif3a	2111815	2111107	10090.ENSMUSP00000109144	10090.ENSMUSP00000104132	0	0	0	0	0	0.053	0.361	0.228	0.492
Xpnpep3	Cad	2099966	2094167	10090.ENSMUSP00000038331	10090.ENSMUSP00000013773	0.102	0	0	0	0.269	0.208	0	0.134	0.489
Met	Ppp5c	2106965	2093467	10090.ENSMUSP00000079324	10090.ENSMUSP00000003183	0.318	0	0	0	0.054	0.137	0.1	0.135	0.487
Kdr	Ppp5c	2111815	2093467	10090.ENSMUSP00000109144	10090.ENSMUSP00000003183	0.318	0	0	0	0.054	0.137	0.1	0.135	0.487
Fgfr2	Ppp5c	2112234	2093467	10090.ENSMUSP00000112430	10090.ENSMUSP00000003183	0.318	0	0	0	0.054	0.137	0.1	0.135	0.487
Fgfr3	Wnt1	2114405	2095926	10090.ENSMUSP00000133064	10090.ENSMUSP00000023734	0	0	0	0	0.052	0.115	0.064	0.424	0.487
Fgfr3	Ppp5c	2114405	2093467	10090.ENSMUSP00000133064	10090.ENSMUSP00000003183	0.318	0	0	0	0.054	0.137	0.1	0.135	0.487
Ephb2	Ppp5c	2110745	2093467	10090.ENSMUSP00000101471	10090.ENSMUSP00000003183	0.318	0	0	0	0.054	0.137	0.1	0.135	0.487
Runx2	Wdtc1	2111824	2100416	10090.ENSMUSP00000109201	10090.ENSMUSP00000040647	0	0	0	0	0	0	0	0.485	0.485
Rasef	Rhobtb1	2104283	2094765	10090.ENSMUSP00000062771	10090.ENSMUSP00000020101	0	0	0	0	0.055	0.168	0	0.398	0.485
Lep	Tgfbr1	2104894	2093923	10090.ENSMUSP00000067046	10090.ENSMUSP00000007757	0	0	0	0	0.05	0	0	0.479	0.484
Ntn1	Il10	2095128	2094384	10090.ENSMUSP00000021284	10090.ENSMUSP00000016673	0	0	0	0	0	0	0	0.484	0.484
Myod1	Hand2	2105689	2101191	10090.ENSMUSP00000072330	10090.ENSMUSP00000044983	0	0	0	0	0	0.101	0	0.448	0.483
Notch2	Axin2	2106866	2102359	10090.ENSMUSP00000078741	10090.ENSMUSP00000051331	0	0	0	0	0.053	0	0.353	0.223	0.482
Crem	Mybl1	2112866	2107857	10090.ENSMUSP00000121233	10090.ENSMUSP00000086034	0	0	0	0	0.05	0	0	0.477	0.482
Mapk4	Ptpn3	2108273	2106188	10090.ENSMUSP00000089462	10090.ENSMUSP00000075063	0	0	0	0	0.053	0.357	0.136	0.132	0.482
Mapk4	Ptpru	2108273	2097947	10090.ENSMUSP00000089462	10090.ENSMUSP00000030741	0	0	0	0	0.054	0.357	0.136	0.132	0.482
Wnt1	Chrd	2095926	2093887	10090.ENSMUSP00000023734	10090.ENSMUSP00000007171	0	0	0	0	0	0	0	0.482	0.482
Cul2	Klhl31	2113143	2103786	10090.ENSMUSP00000125403	10090.ENSMUSP00000059643	0	0	0	0	0.055	0.291	0.156	0.19	0.481
Dmd	Igf1	2111878	2103282	10090.ENSMUSP00000109633	10090.ENSMUSP00000056668	0	0	0	0	0	0	0	0.481	0.481
Btla	Foxp3	2104989	2100658	10090.ENSMUSP00000067877	10090.ENSMUSP00000041953	0	0	0	0	0	0	0	0.48	0.48
Stx3	Slc6a4	2105207	2095102	10090.ENSMUSP00000069529	10090.ENSMUSP00000021195	0	0	0	0	0.044	0.115	0	0.434	0.48
Cd28	Il3	2096811	2094598	10090.ENSMUSP00000027165	10090.ENSMUSP00000019058	0	0	0	0	0.067	0	0	0.465	0.479
Mapk4	Lingo1	2108273	2103687	10090.ENSMUSP00000089462	10090.ENSMUSP00000059050	0	0	0	0	0.119	0.168	0	0.344	0.477
Kdr	Il10	2111815	2094384	10090.ENSMUSP00000109144	10090.ENSMUSP00000016673	0	0	0	0	0	0	0.161	0.4	0.475
Tbx5	Pax3	2094507	2093658	10090.ENSMUSP00000018407	10090.ENSMUSP00000004994	0	0	0	0	0.053	0.219	0	0.347	0.474
Prdm1	Fosl1	2110691	2096435	10090.ENSMUSP00000101129	10090.ENSMUSP00000025850	0	0	0	0	0	0	0	0.473	0.473
Sox13	Phox2b	2108629	2094139	10090.ENSMUSP00000092130	10090.ENSMUSP00000012664	0	0	0	0	0	0	0	0.473	0.473
Kcnip3	Scn8a	2110223	2107228	10090.ENSMUSP00000099504	10090.ENSMUSP00000080842	0	0	0	0	0.134	0.319	0	0.177	0.473
En2	Ptch1	2099673	2095334	10090.ENSMUSP00000036761	10090.ENSMUSP00000021921	0	0	0	0	0	0	0	0.472	0.472
Mon2	Wdtc1	2105894	2100416	10090.ENSMUSP00000073462	10090.ENSMUSP00000040647	0	0	0	0	0.267	0	0	0.309	0.471
Ngf	Tnf	2110884	2096238	10090.ENSMUSP00000102538	10090.ENSMUSP00000025263	0	0	0	0	0	0	0	0.47	0.47
Tbpl1	Cad	2108881	2094167	10090.ENSMUSP00000093470	10090.ENSMUSP00000013773	0	0	0	0	0	0	0	0.469	0.469
Fgf11	Igf1	2110286	2103282	10090.ENSMUSP00000099645	10090.ENSMUSP00000056668	0	0	0	0	0	0	0	0.469	0.469
Cecr2	Mllt3	2111683	2106563	10090.ENSMUSP00000108306	10090.ENSMUSP00000077232	0	0	0	0	0.086	0.405	0	0.101	0.468
Creb1	Wdtc1	2103842	2100416	10090.ENSMUSP00000059973	10090.ENSMUSP00000040647	0	0	0	0	0	0	0	0.468	0.468
Runx2	Myod1	2111824	2105689	10090.ENSMUSP00000109201	10090.ENSMUSP00000072330	0	0	0	0	0.055	0.101	0	0.425	0.468
Pi4k2a	Fzd5	2105179	2104983	10090.ENSMUSP00000069284	10090.ENSMUSP00000067783	0	0	0	0	0	0	0.44	0.088	0.467
Evx1	Lhx3	2098306	2097168	10090.ENSMUSP00000031787	10090.ENSMUSP00000028302	0	0	0	0	0.114	0	0	0.422	0.466
Reck	Mmp24	2097781	2097430	10090.ENSMUSP00000030198	10090.ENSMUSP00000029141	0	0	0	0	0.051	0.062	0.217	0.325	0.466
Ppp2r5c	Axin2	2107401	2102359	10090.ENSMUSP00000082053	10090.ENSMUSP00000051331	0	0	0	0	0.053	0.143	0.372	0.077	0.466
Mybl1	Myod1	2107857	2105689	10090.ENSMUSP00000086034	10090.ENSMUSP00000072330	0	0	0	0	0	0	0.409	0.134	0.466
Sema6d	Ntn1	2110236	2095128	10090.ENSMUSP00000099529	10090.ENSMUSP00000021284	0	0	0	0	0	0.115	0	0.419	0.464
Aars	Dmc1	2099122	2095710	10090.ENSMUSP00000034441	10090.ENSMUSP00000023065	0.318	0	0	0	0.051	0	0	0.239	0.464
Ptch1	Pax3	2095334	2093658	10090.ENSMUSP00000021921	10090.ENSMUSP00000004994	0	0	0	0	0.05	0	0	0.459	0.464
Hand1	Tbx5	2101563	2094507	10090.ENSMUSP00000046999	10090.ENSMUSP00000018407	0	0	0	0	0.048	0.047	0	0.455	0.463
Tfdp2	E2f7	2113596	2105891	10090.ENSMUSP00000128260	10090.ENSMUSP00000073453	0	0	0	0	0.042	0	0	0.461	0.462
Hand2	Cd4	2101191	2096007	10090.ENSMUSP00000044983	10090.ENSMUSP00000024044	0	0	0	0	0.063	0	0	0.449	0.461
Hand2	Cd28	2101191	2096811	10090.ENSMUSP00000044983	10090.ENSMUSP00000027165	0	0	0	0	0	0	0	0.461	0.461
Myod1	Hand1	2105689	2101563	10090.ENSMUSP00000072330	10090.ENSMUSP00000046999	0	0	0	0	0.048	0.107	0	0.416	0.46
Tle1	Six6	2105716	2095202	10090.ENSMUSP00000072481	10090.ENSMUSP00000021519	0	0	0	0	0.063	0.109	0	0.405	0.46
Runx2	Foxp3	2111824	2100658	10090.ENSMUSP00000109201	10090.ENSMUSP00000041953	0	0	0	0	0	0.403	0	0.131	0.46
Ccr7	Lep	2110190	2104894	10090.ENSMUSP00000099423	10090.ENSMUSP00000067046	0	0	0	0	0	0	0	0.46	0.46
Met	Tnf	2106965	2096238	10090.ENSMUSP00000079324	10090.ENSMUSP00000025263	0	0	0	0	0	0.069	0	0.443	0.459
Runx2	Tnf	2111824	2096238	10090.ENSMUSP00000109201	10090.ENSMUSP00000025263	0	0	0	0	0	0	0	0.459	0.459
Bdnf	Ntn1	2103488	2095128	10090.ENSMUSP00000057989	10090.ENSMUSP00000021284	0	0	0	0	0	0	0	0.459	0.459
Lingo1	Ntn1	2103687	2095128	10090.ENSMUSP00000059050	10090.ENSMUSP00000021284	0	0	0	0	0	0.316	0	0.239	0.457
Mapk4	Dclk1	2108273	2102140	10090.ENSMUSP00000089462	10090.ENSMUSP00000050034	0	0	0	0.639	0.087	0.296	0	0.544	0.457
Myod1	Dll1	2105689	2094233	10090.ENSMUSP00000072330	10090.ENSMUSP00000014917	0	0	0	0	0	0	0	0.456	0.456
Myod1	Tbx5	2105689	2094507	10090.ENSMUSP00000072330	10090.ENSMUSP00000018407	0	0	0	0	0	0	0	0.455	0.455
Maf	Tnf	2111212	2096238	10090.ENSMUSP00000104732	10090.ENSMUSP00000025263	0	0	0	0	0.054	0	0	0.447	0.454
Nmnat3	Cad	2099333	2094167	10090.ENSMUSP00000035031	10090.ENSMUSP00000013773	0.066	0	0	0	0	0	0	0.438	0.452
Kdr	Tgfbr1	2111815	2093923	10090.ENSMUSP00000109144	10090.ENSMUSP00000007757	0	0	0	0	0	0.169	0.108	0.32	0.452
Crem	Kcnip1	2112866	2111247	10090.ENSMUSP00000121233	10090.ENSMUSP00000104964	0	0	0	0	0	0.099	0.335	0.157	0.451
Ms4a13	Ppp5c	2105830	2093467	10090.ENSMUSP00000073095	10090.ENSMUSP00000003183	0	0	0	0	0	0.289	0.209	0.102	0.45
Ms4a13	Pdia6	2105830	2102632	10090.ENSMUSP00000073095	10090.ENSMUSP00000052912	0	0	0	0	0.098	0.333	0	0.159	0.449
Met	Myod1	2106965	2105689	10090.ENSMUSP00000079324	10090.ENSMUSP00000072330	0	0	0	0	0	0.073	0	0.43	0.449
Fgfr3	Mapk4	2114405	2108273	10090.ENSMUSP00000133064	10090.ENSMUSP00000089462	0	0	0	0.622	0.051	0.315	0.183	0.153	0.448
Zfp518a	Slc17a2	2103156	2093853	10090.ENSMUSP00000055956	10090.ENSMUSP00000006786	0	0	0	0	0	0.048	0	0.444	0.448
Tnf	Bcl2l2	2096238	2095631	10090.ENSMUSP00000025263	10090.ENSMUSP00000022806	0	0	0	0	0	0.115	0	0.4	0.446
Fgfr2	Mapk4	2112234	2108273	10090.ENSMUSP00000112430	10090.ENSMUSP00000089462	0	0	0	0.619	0.051	0.315	0.183	0.144	0.446
Runx2	Il6	2111824	2096724	10090.ENSMUSP00000109201	10090.ENSMUSP00000026845	0	0	0	0	0	0	0	0.446	0.446
Dmd	Tnf	2111878	2096238	10090.ENSMUSP00000109633	10090.ENSMUSP00000025263	0	0	0	0	0	0	0	0.445	0.445
Hif3a	Lep	2111107	2104894	10090.ENSMUSP00000104132	10090.ENSMUSP00000067046	0	0	0	0	0	0	0.393	0.123	0.444
Fgfr2	Efnb2	2112234	2093221	10090.ENSMUSP00000112430	10090.ENSMUSP00000001319	0	0	0	0	0.054	0.315	0.1	0.16	0.444
Kdr	Mapk4	2111815	2108273	10090.ENSMUSP00000109144	10090.ENSMUSP00000089462	0	0	0	0.616	0.051	0.315	0.183	0.138	0.444
Tfdp2	Elf4	2113596	2098761	10090.ENSMUSP00000128260	10090.ENSMUSP00000033429	0	0	0	0	0	0	0.428	0.068	0.444
Hand2	Il3	2101191	2094598	10090.ENSMUSP00000044983	10090.ENSMUSP00000019058	0	0	0	0	0	0	0	0.444	0.444
Fgfr3	Creb1	2114405	2103842	10090.ENSMUSP00000133064	10090.ENSMUSP00000059973	0	0	0	0	0	0.061	0.295	0.226	0.443
Sema4c	Tnf	2096855	2096238	10090.ENSMUSP00000027295	10090.ENSMUSP00000025263	0	0	0	0	0	0.113	0	0.398	0.443
Axin2	Tgfbr1	2102359	2093923	10090.ENSMUSP00000051331	10090.ENSMUSP00000007757	0	0	0	0	0.053	0	0.353	0.164	0.443
Rorc	Il6	2097651	2096724	10090.ENSMUSP00000029795	10090.ENSMUSP00000026845	0	0	0	0	0	0	0	0.443	0.443
Brsk2	Trib2	2106173	2095005	10090.ENSMUSP00000074969	10090.ENSMUSP00000020922	0	0	0	0.71	0.085	0.169	0.313	0.103	0.443
Il3	Cd40	2094598	2094452	10090.ENSMUSP00000019058	10090.ENSMUSP00000017799	0	0	0	0	0	0	0	0.443	0.443
Sema6d	Efnb2	2110236	2093221	10090.ENSMUSP00000099529	10090.ENSMUSP00000001319	0	0	0	0	0.076	0	0	0.421	0.443
Fgfr2	Creb1	2112234	2103842	10090.ENSMUSP00000112430	10090.ENSMUSP00000059973	0	0	0	0	0	0.061	0.295	0.225	0.442
Cntn4	Notch2	2107925	2106866	10090.ENSMUSP00000086616	10090.ENSMUSP00000078741	0	0	0	0	0.067	0.08	0.393	0.057	0.442
Cad	Ppp5c	2094167	2093467	10090.ENSMUSP00000013773	10090.ENSMUSP00000003183	0.104	0	0	0	0.173	0.236	0	0.131	0.442
Evx1	Chrd	2098306	2093887	10090.ENSMUSP00000031787	10090.ENSMUSP00000007171	0	0	0	0	0.052	0	0	0.435	0.441
Pax8	Ptch1	2097190	2095334	10090.ENSMUSP00000028355	10090.ENSMUSP00000021921	0	0	0	0	0	0	0	0.44	0.44
Palb2	Chek1	2109220	2099199	10090.ENSMUSP00000095675	10090.ENSMUSP00000034625	0	0	0	0	0.205	0	0	0.323	0.439
Ngf	Il6	2110884	2096724	10090.ENSMUSP00000102538	10090.ENSMUSP00000026845	0	0	0	0	0	0	0	0.439	0.439
Fosl1	Tnf	2096435	2096238	10090.ENSMUSP00000025850	10090.ENSMUSP00000025263	0	0	0	0	0.096	0	0	0.402	0.437
Dmd	Wdtc1	2111878	2100416	10090.ENSMUSP00000109633	10090.ENSMUSP00000040647	0	0	0	0	0.068	0	0	0.421	0.437
Pax8	Six2	2097190	2096140	10090.ENSMUSP00000028355	10090.ENSMUSP00000024947	0	0	0	0	0	0	0	0.437	0.437
Cd59a	Tnf	2101771	2096238	10090.ENSMUSP00000048041	10090.ENSMUSP00000025263	0	0	0	0	0	0	0	0.437	0.437
Sox5	Il6	2101676	2096724	10090.ENSMUSP00000047567	10090.ENSMUSP00000026845	0	0	0	0	0	0	0	0.436	0.436
Mapk4	Lrrc28	2108273	2102506	10090.ENSMUSP00000089462	10090.ENSMUSP00000052177	0	0	0	0	0.048	0.168	0	0.344	0.435
Fzd5	Ptch1	2104983	2095334	10090.ENSMUSP00000067783	10090.ENSMUSP00000021921	0	0	0	0	0	0.182	0.225	0.179	0.434
Kcnip1	Scn8a	2111247	2107228	10090.ENSMUSP00000104964	10090.ENSMUSP00000080842	0	0	0	0	0.113	0.319	0	0.136	0.433
Tfdp2	Hic2	2113596	2108043	10090.ENSMUSP00000128260	10090.ENSMUSP00000087656	0	0	0	0	0.042	0	0.428	0.048	0.432
Crem	Creb5	2112866	2100011	10090.ENSMUSP00000121233	10090.ENSMUSP00000038532	0	0	0	0	0.05	0.115	0.228	0.228	0.431
Myod1	Rspo2	2105689	2104925	10090.ENSMUSP00000072330	10090.ENSMUSP00000067325	0	0	0	0	0	0	0	0.43	0.43
Btla	Il10	2104989	2094384	10090.ENSMUSP00000067877	10090.ENSMUSP00000016673	0	0	0	0	0	0	0	0.43	0.43
Kdr	Lep	2111815	2104894	10090.ENSMUSP00000109144	10090.ENSMUSP00000067046	0	0	0	0	0	0	0.161	0.349	0.43
Arfip1	Rhobtb1	2112941	2094765	10090.ENSMUSP00000122964	10090.ENSMUSP00000020101	0	0	0	0	0.043	0.27	0.248	0.043	0.429
Tle1	Ppara	2105716	2103803	10090.ENSMUSP00000072481	10090.ENSMUSP00000059719	0	0	0	0	0	0.106	0.383	0.048	0.429
Dll4	Rorc	2110252	2097651	10090.ENSMUSP00000099575	10090.ENSMUSP00000029795	0	0	0	0	0	0	0	0.428	0.428
Itga4	Foxp3	2110328	2100658	10090.ENSMUSP00000099718	10090.ENSMUSP00000041953	0	0	0	0	0.054	0	0	0.421	0.428
Lep	Fosl2	2104894	2098044	10090.ENSMUSP00000067046	10090.ENSMUSP00000031017	0	0	0	0	0	0	0	0.428	0.428
Dmd	Pax3	2111878	2093658	10090.ENSMUSP00000109633	10090.ENSMUSP00000004994	0	0	0	0	0	0	0	0.428	0.428
Kcnip1	Creb1	2111247	2103842	10090.ENSMUSP00000104964	10090.ENSMUSP00000059973	0	0	0	0	0	0.099	0.335	0.123	0.428
Myod1	Wdtc1	2105689	2100416	10090.ENSMUSP00000072330	10090.ENSMUSP00000040647	0	0	0	0	0	0	0	0.428	0.428
Kdr	Wdtc1	2111815	2100416	10090.ENSMUSP00000109144	10090.ENSMUSP00000040647	0	0	0	0	0.051	0	0	0.421	0.427
Dmd	Kdr	2111878	2111815	10090.ENSMUSP00000109633	10090.ENSMUSP00000109144	0	0	0	0	0.052	0.112	0.063	0.357	0.425
Fgfr2	Notch2	2112234	2106866	10090.ENSMUSP00000112430	10090.ENSMUSP00000078741	0.046	0	0	0	0.053	0.169	0.051	0.317	0.425
Dll4	Dclk1	2110252	2102140	10090.ENSMUSP00000099575	10090.ENSMUSP00000050034	0	0	0	0	0	0.399	0	0.081	0.424
Dmd	Il6	2111878	2096724	10090.ENSMUSP00000109633	10090.ENSMUSP00000026845	0	0	0	0	0	0	0	0.424	0.424
Brsk2	Trib1	2106173	2105110	10090.ENSMUSP00000074969	10090.ENSMUSP00000068834	0	0	0	0.711	0.056	0.169	0.313	0.103	0.424
Kcnip3	Scn5a	2110223	2104762	10090.ENSMUSP00000099504	10090.ENSMUSP00000066228	0	0	0	0	0.081	0.319	0	0.153	0.423
Amotl1	Tead4	2094147	2093791	10090.ENSMUSP00000013220	10090.ENSMUSP00000006311	0	0	0	0	0	0.304	0	0.201	0.42
Mgll	Wdtc1	2113453	2100416	10090.ENSMUSP00000127374	10090.ENSMUSP00000040647	0	0	0	0	0	0	0	0.421	0.42
Itsn1	Mapk4	2111879	2108273	10090.ENSMUSP00000109635	10090.ENSMUSP00000089462	0	0	0	0	0.053	0.114	0	0.365	0.42
Rorc	Il10	2097651	2094384	10090.ENSMUSP00000029795	10090.ENSMUSP00000016673	0	0	0	0	0	0	0	0.421	0.42
Itga4	Il3	2110328	2094598	10090.ENSMUSP00000099718	10090.ENSMUSP00000019058	0	0	0	0	0	0	0	0.421	0.42
Runx2	Sox5	2111824	2101676	10090.ENSMUSP00000109201	10090.ENSMUSP00000047567	0	0	0	0	0	0	0	0.42	0.42
Creb1	Ptch1	2103842	2095334	10090.ENSMUSP00000059973	10090.ENSMUSP00000021921	0	0	0	0	0	0	0	0.419	0.419
Fgfr2	Lep	2112234	2104894	10090.ENSMUSP00000112430	10090.ENSMUSP00000067046	0	0	0	0	0.047	0	0.161	0.33	0.417
Notch2	Il6	2106866	2096724	10090.ENSMUSP00000078741	10090.ENSMUSP00000026845	0	0	0	0	0.043	0.062	0.176	0.305	0.417
Dmd	Met	2111878	2106965	10090.ENSMUSP00000109633	10090.ENSMUSP00000079324	0	0	0	0	0.054	0.112	0.063	0.346	0.416
Rasef	Vamp1	2104283	2098507	10090.ENSMUSP00000062771	10090.ENSMUSP00000032487	0	0	0	0	0.052	0.112	0	0.362	0.416
Fgfr3	Il6	2114405	2096724	10090.ENSMUSP00000133064	10090.ENSMUSP00000026845	0	0	0	0	0	0	0.161	0.331	0.415
Lhx3	Phox2b	2097168	2094139	10090.ENSMUSP00000028302	10090.ENSMUSP00000012664	0	0	0	0	0.118	0	0	0.364	0.415
Fgfr2	Il6	2112234	2096724	10090.ENSMUSP00000112430	10090.ENSMUSP00000026845	0	0	0	0	0	0	0.161	0.33	0.414
Maf	Rorc	2111212	2097651	10090.ENSMUSP00000104732	10090.ENSMUSP00000029795	0	0	0	0	0	0.286	0	0.213	0.414
Dclk1	Cd4	2102140	2096007	10090.ENSMUSP00000050034	10090.ENSMUSP00000024044	0	0	0	0	0	0.415	0	0	0.414
Card6	Kalrn	2112295	2112029	10090.ENSMUSP00000112833	10090.ENSMUSP00000110611	0	0	0	0	0	0.415	0	0	0.414
Met	Dsg3	2106965	2104568	10090.ENSMUSP00000079324	10090.ENSMUSP00000064718	0	0	0	0	0	0.062	0.376	0.08	0.414
Lrp1	Tnf	2101013	2096238	10090.ENSMUSP00000044004	10090.ENSMUSP00000025263	0	0	0	0	0	0.115	0	0.364	0.413
Cecr2	Mybl1	2111683	2107857	10090.ENSMUSP00000108306	10090.ENSMUSP00000086034	0	0	0	0	0.067	0.214	0.146	0.174	0.413
Kcnip1	Ppp5c	2111247	2093467	10090.ENSMUSP00000104964	10090.ENSMUSP00000003183	0	0	0	0	0.051	0.343	0	0.133	0.412
Kcnip3	Ppp5c	2110223	2093467	10090.ENSMUSP00000099504	10090.ENSMUSP00000003183	0	0	0	0	0.051	0.343	0	0.133	0.412
Esrp1	Irf6	2111080	2106332	10090.ENSMUSP00000103947	10090.ENSMUSP00000075839	0	0	0	0	0.319	0	0	0.17	0.41
Hif3a	Slc11a2	2111107	2095941	10090.ENSMUSP00000104132	10090.ENSMUSP00000023774	0	0	0	0	0	0	0.361	0.113	0.409
Met	Notch2	2106965	2106866	10090.ENSMUSP00000079324	10090.ENSMUSP00000078741	0.046	0	0	0	0.054	0.169	0.051	0.297	0.409
Mgll	Lep	2113453	2104894	10090.ENSMUSP00000127374	10090.ENSMUSP00000067046	0	0	0	0	0.066	0	0	0.394	0.409
Wnt1	Hoxa1	2095926	2093167	10090.ENSMUSP00000023734	10090.ENSMUSP00000000964	0	0	0	0	0.082	0.104	0	0.338	0.409
Kcnip1	Scn5a	2111247	2104762	10090.ENSMUSP00000104964	10090.ENSMUSP00000066228	0	0	0	0	0.081	0.319	0	0.132	0.409
Robo1	Efnb2	2095886	2093221	10090.ENSMUSP00000023600	10090.ENSMUSP00000001319	0	0	0	0	0.099	0	0	0.369	0.408
Sec24a	Mon2	2111207	2105894	10090.ENSMUSP00000104725	10090.ENSMUSP00000073462	0	0	0	0	0.293	0.111	0	0.132	0.406
Ccr7	Hand2	2110190	2101191	10090.ENSMUSP00000099423	10090.ENSMUSP00000044983	0	0	0	0	0	0	0	0.406	0.406
Kdr	Tbx5	2111815	2094507	10090.ENSMUSP00000109144	10090.ENSMUSP00000018407	0	0	0	0	0	0.058	0.113	0.346	0.405
Lyve1	Efnb2	2098662	2093221	10090.ENSMUSP00000033050	10090.ENSMUSP00000001319	0	0	0	0	0	0	0	0.404	0.404
Aars	Rorc	2099122	2097651	10090.ENSMUSP00000034441	10090.ENSMUSP00000029795	0	0	0	0	0	0	0	0.404	0.404
Ppara	Dusp4	2103803	2098930	10090.ENSMUSP00000059719	10090.ENSMUSP00000033930	0	0	0	0	0.052	0.062	0.383	0.043	0.404
Scn5a	Tgfbr1	2104762	2093923	10090.ENSMUSP00000066228	10090.ENSMUSP00000007757	0	0	0	0	0.043	0	0	0.402	0.403
Pdia6	Fkbp1a	2102632	2099763	10090.ENSMUSP00000052912	10090.ENSMUSP00000037206	0	0	0	0	0.081	0.291	0	0.157	0.403
Trib1	Efnb2	2105110	2093221	10090.ENSMUSP00000068834	10090.ENSMUSP00000001319	0	0	0	0	0.054	0.315	0.1	0.097	0.403
Bdnf	Il10	2103488	2094384	10090.ENSMUSP00000057989	10090.ENSMUSP00000016673	0	0	0	0	0	0	0	0.402	0.402
Atp8a1	Tnf	2100711	2096238	10090.ENSMUSP00000042215	10090.ENSMUSP00000025263	0	0	0	0	0	0	0	0.402	0.402
Notch2	Fzd5	2106866	2104983	10090.ENSMUSP00000078741	10090.ENSMUSP00000067783	0	0	0	0	0.055	0.168	0	0.3	0.402
Cd4	Il3	2096007	2094598	10090.ENSMUSP00000024044	10090.ENSMUSP00000019058	0	0	0	0	0	0	0	0.402	0.402
Brwd1	Papola	2109619	2095209	10090.ENSMUSP00000097101	10090.ENSMUSP00000021535	0	0	0	0	0.141	0.301	0	0.082	0.401
Tbpl1	Rcbtb1	2108881	2095533	10090.ENSMUSP00000093470	10090.ENSMUSP00000022551	0	0	0	0	0.069	0	0	0.383	0.401
Creb1	Cd40	2103842	2094452	10090.ENSMUSP00000059973	10090.ENSMUSP00000017799	0	0	0	0	0	0	0	0.401	0.4
Cd59a	Il6	2101771	2096724	10090.ENSMUSP00000048041	10090.ENSMUSP00000026845	0	0	0	0	0	0	0	0.4	0.4
Myod1	Il6	2105689	2096724	10090.ENSMUSP00000072330	10090.ENSMUSP00000026845	0	0	0	0	0	0	0	0.4	0.4
Cul2	Klhl5	2113143	2110053	10090.ENSMUSP00000125403	10090.ENSMUSP00000098752	0	0	0	0	0.055	0.291	0.156	0.065	0.4
Cul2	Kbtbd8	2113143	2098374	10090.ENSMUSP00000125403	10090.ENSMUSP00000032107	0	0	0	0	0.055	0.291	0.156	0.065	0.4
Rspo2	Axin2	2104925	2102359	10090.ENSMUSP00000067325	10090.ENSMUSP00000051331	0	0	0	0	0	0	0	0.4	0.4
Atp8a1	Il10	2100711	2094384	10090.ENSMUSP00000042215	10090.ENSMUSP00000016673	0	0	0	0	0	0	0	0.4	0.4
