# Supplementary material for: Possible epigenetic regulatory effect of dysregulated circular RNAs in epilepsy
Source: PLoS One. 2018 Dec 28;13(12):e0209829. doi: 10.1371/journal.pone.0209829 (PMC6310357; doi:10.1371/journal.pone.0209829)
Supplement: S6 File — (XLSX) [file pone.0209829.s011.xlsx]

## Sheet: Results
Block Type	384-Well Block
Chemistry	SYBR_GREEN
Experiment Type	Relative Standard Curve
Instrument Type	ViiA(TM) 7 System
Passive Reference	ROX
Quantification Cycle Method	Ct
Signal Smoothing On	true
Stage/ Cycle where Analysis is performed	Stage 2, Step 2
Experiment Name	GAPDH
Well	Well Position	Sample Name	Task	Reporter	Quencher	CT	Quantity
25	B1	Standard1	STANDARD	SYBR	None	7.87392	1000000
26	B2	Standard2	STANDARD	SYBR	None	11.1486	100000
27	B3	Standard3	STANDARD	SYBR	None	14.8114	10000
28	B4	Standard4	STANDARD	SYBR	None	18.5674	1000
29	B5	Standard5	STANDARD	SYBR	None	22.2065	100
30	B6	Standard6	STANDARD	SYBR	None	25.1132	10
31	B7	Standard7	STANDARD	SYBR	None	29.1226	1
34	B10	5.Control hippo 1	UNKNOWN	SYBR	None	13.635	22309.9
35	B11		UNKNOWN	SYBR	None	13.6941	21468.1
36	B12		UNKNOWN	SYBR	None	13.7927	20134.3
38	B14	6.Control hippo 2	UNKNOWN	SYBR	None	13.6652	21876.4
39	B15		UNKNOWN	SYBR	None	13.7779	20329.3
40	B16		UNKNOWN	SYBR	None	13.8208	19769.7
42	B18	7.Epilepsy hippo 1	UNKNOWN	SYBR	None	13.6678	21839.7
43	B19		UNKNOWN	SYBR	None	13.7191	21122.3
44	B20		UNKNOWN	SYBR	None	13.7763	20350.6
45	B21	8.Epilepsy hippo 2	UNKNOWN	SYBR	None	13.8069	19949.9
46	B22		UNKNOWN	SYBR	None	13.9737	17896.6
47	B23		UNKNOWN	SYBR	None	13.9305	18407.4
Ct Threshold	0.015
Experiment Name	mmu_circRNA_002170
Well	Well Position	Sample Name	Task	Reporter	Quencher	CT	Quantity
73	D1	Standard1	STANDARD	SYBR	None	9.67736	1000000
74	D2	Standard2	STANDARD	SYBR	None	13.0788	100000
75	D3	Standard3	STANDARD	SYBR	None	16.3643	10000
76	D4	Standard4	STANDARD	SYBR	None	20.1288	1000
77	D5	Standard5	STANDARD	SYBR	None	23.6262	100
78	D6	Standard6	STANDARD	SYBR	None	27.5559	10
79	D7	Standard7	STANDARD	SYBR	None	30.8462	1
81	D9	5.Control hippo 1	UNKNOWN	SYBR	None	22.5871	211.262
82	D10		UNKNOWN	SYBR	None	22.5761	212.772
83	D11		UNKNOWN	SYBR	None	22.5673	213.997
86	D14	6.Control hippo 2	UNKNOWN	SYBR	None	22.7179	194.134
87	D15		UNKNOWN	SYBR	None	22.6527	202.496
88	D16		UNKNOWN	SYBR	None	22.7427	191.05
89	D17	7.Epilepsy hippo 1	UNKNOWN	SYBR	None	21.7697	358.391
90	D18		UNKNOWN	SYBR	None	22.1875	273.549
91	D19		UNKNOWN	SYBR	None	21.9816	312.505
93	D21	8.Epilepsy hippo 2	UNKNOWN	SYBR	None	22.2823	257.287
94	D22		UNKNOWN	SYBR	None	22.6264	205.964
95	D23		UNKNOWN	SYBR	None	22.5264	219.722
Ct Threshold	0.015
Experiment Name	mmu_circRNA_004229
Well	Well Position	Sample Name	Task	Reporter	Quencher	CT	Quantity
49	C1	Standard1	STANDARD	SYBR	None	9.38886	1000000
50	C2	Standard2	STANDARD	SYBR	None	12.9186	100000
51	C3	Standard3	STANDARD	SYBR	None	16.7985	10000
52	C4	Standard4	STANDARD	SYBR	None	20.3794	1000
53	C5	Standard5	STANDARD	SYBR	None	24.1045	100
54	C6	Standard6	STANDARD	SYBR	None	27.6191	10
56	C8	Standard7	STANDARD	SYBR	None	30.1675	1
58	C10	5.Control hippo 1	UNKNOWN	SYBR	None	23.251	136.936
59	C11		UNKNOWN	SYBR	None	22.8645	176.114
60	C12		UNKNOWN	SYBR	None	23.2602	136.122
61	C13	6.Control hippo 2	UNKNOWN	SYBR	None	22.9536	166.191
62	C14		UNKNOWN	SYBR	None	23.2227	139.486
63	C15		UNKNOWN	SYBR	None	23.1527	145.984
66	C18	7.Epilepsy hippo 1	UNKNOWN	SYBR	None	23.6287	107.088
67	C19		UNKNOWN	SYBR	None	23.5463	112.986
68	C20		UNKNOWN	SYBR	None	23.6515	105.512
70	C22	8.Epilepsy hippo 2	UNKNOWN	SYBR	None	23.6801	103.563
71	C23		UNKNOWN	SYBR	None	23.6288	107.083
72	C24		UNKNOWN	SYBR	None	23.6837	103.324
Ct Threshold	0.015
Experiment Name	mmu_circRNA_016800
Well	Well Position	Sample Name	Task	Reporter	Quencher	CT	Quantity
97	E1	Standard1	STANDARD	SYBR	None	7.75911	1000000
98	E2	Standard2	STANDARD	SYBR	None	10.9918	100000
99	E3	Standard3	STANDARD	SYBR	None	14.7133	10000
100	E4	Standard4	STANDARD	SYBR	None	18.3505	1000
101	E5	Standard5	STANDARD	SYBR	None	21.9953	100
102	E6	Standard6	STANDARD	SYBR	None	25.7446	10
103	E7	Standard7	STANDARD	SYBR	None	28.8484	1
130	F10	5.Control hippo 1	UNKNOWN	SYBR	None	23.5562	34.769
131	F11		UNKNOWN	SYBR	None	23.4509	37.2112
132	F12		UNKNOWN	SYBR	None	23.5506	34.894
133	F13	6.Control hippo 2	UNKNOWN	SYBR	None	23.782	30.0609
134	F14		UNKNOWN	SYBR	None	23.7777	30.1451
135	F15		UNKNOWN	SYBR	None	23.7605	30.4814
138	F18	7.Epilepsy hippo 1	UNKNOWN	SYBR	None	23.8195	29.3435
139	F19		UNKNOWN	SYBR	None	23.6263	33.2341
140	F20		UNKNOWN	SYBR	None	23.8738	28.3338
141	F21	8.Epilepsy hippo 2	UNKNOWN	SYBR	None	23.5615	34.6497
142	F22		UNKNOWN	SYBR	None	23.9071	27.7322
144	F24		UNKNOWN	SYBR	None	23.7947	29.8155
Ct Threshold	0.015
Experiment Name	mmu_circRNA_31968
Well	Well Position	Sample Name	Task	Reporter	Quencher	CT	Quantity
145	G1	Standard1	STANDARD	SYBR	None	9.277	1000000
146	G2	Standard2	STANDARD	SYBR	None	12.8039	100000
147	G3	Standard3	STANDARD	SYBR	None	16.2519	10000
148	G4	Standard4	STANDARD	SYBR	None	19.9023	1000
149	G5	Standard5	STANDARD	SYBR	None	23.5721	100
150	G6	Standard6	STANDARD	SYBR	None	27.511	10
152	G8	Standard7	STANDARD	SYBR	None	30.4603	1
153	G9	5.Control hippo 1	UNKNOWN	SYBR	None	29.2388	2.58016
154	G10		UNKNOWN	SYBR	None	29.1756	2.68718
156	G12		UNKNOWN	SYBR	None	29.6038	2.04047
158	G14	6.Control hippo 2	UNKNOWN	SYBR	None	29.0637	2.88764
159	G15		UNKNOWN	SYBR	None	29.2546	2.55412
160	G16		UNKNOWN	SYBR	None	29.1426	2.74477
161	G17	7.Epilepsy hippo 1	UNKNOWN	SYBR	None	30.1821	1.40693
162	G18		UNKNOWN	SYBR	None	30.2425	1.35333
164	G20		UNKNOWN	SYBR	None	30.3127	1.29361
165	G21	8.Epilepsy hippo 2	UNKNOWN	SYBR	None	31.2022	0.730184
166	G22		UNKNOWN	SYBR	None	30.4582	1.17805
167	G23		UNKNOWN	SYBR	None	30.5036	1.14416
Ct Threshold	0.015
Experiment Name	mmu_circRNA_35542
Well	Well Position	Sample Name	Task	Reporter	Quencher	CT	Quantity
113	E17	Standard1	STANDARD	SYBR	None	8.94089	1000000
114	E18	Standard2	STANDARD	SYBR	None	12.6578	100000
115	E19	Standard3	STANDARD	SYBR	None	16.0986	10000
116	E20	Standard4	STANDARD	SYBR	None	19.8785	1000
117	E21	Standard5	STANDARD	SYBR	None	23.5652	100
120	E24	Standard6	STANDARD	SYBR	None	29.8443	1
177	H9	5.Control hippo 1	UNKNOWN	SYBR	None	28.4672	3.10065
178	H10		UNKNOWN	SYBR	None	28.5398	2.95642
179	H11		UNKNOWN	SYBR	None	28.4877	3.05931
181	H13	6.Control hippo 2	UNKNOWN	SYBR	None	29.1791	1.94329
182	H14		UNKNOWN	SYBR	None	28.6681	2.71769
183	H15		UNKNOWN	SYBR	None	28.7809	2.52365
186	H18	7.Epilepsy hippo 1	UNKNOWN	SYBR	None	29.0843	2.06804
187	H19		UNKNOWN	SYBR	None	28.6823	2.69248
188	H20		UNKNOWN	SYBR	None	29.1515	1.97884
189	H21	8.Epilepsy hippo 2	UNKNOWN	SYBR	None	29.7086	1.37275
190	H22		UNKNOWN	SYBR	None	29.25	1.85491
192	H24		UNKNOWN	SYBR	None	29.6123	1.46236
Ct Threshold	0.015
